# Supplementary material for: Crystal structure of 5-butyl­amino-3-methyl-1-(pyridin-2-yl)-1H-pyrazole-4-carbaldehyde obtained from a microwave-assisted reaction using caesium carbonate as catalyst
Source: Acta Crystallogr E Crystallogr Commun. 2016 Oct 28;72(Pt 11):1672–4. doi: 10.1107/S2056989016017187 (PMC5095859; doi:10.1107/S2056989016017187)
Supplement: Supplementary file 1 [file e-72-01672-sup1.cif]

##############################################################################
#                                                                            #
# This CIF contains the data in a paper accepted for publication in          #
# Acta Crystallographica Section E. It conforms to the requirements of       #
# Notes for Authors for Acta Crystallographica Section E, and has been       #
# peer reviewed under the auspices of the IUCr Commission on Journals.       #
#                                                                            #
# Full details of the Crystallographic Information File format               #
# are given in the paper "The Crystallographic Information File (CIF):       #
# a New Standard Archive File for Crystallography" by S. R. Hall, F. H.      #
# Allen and I. D. Brown [Acta Cryst. (1991), A47, 655-685].                  #
#                                                                            #
# The current version of the core CIF dictionary is obtainable from          #
# ftp://ftp.iucr.org/pub/cif_core.dic.                                       #
#                                                                            #
# Software is freely available for graphical display of the structure(s)     #
# in this CIF. For information consult the CIF software page                 #
# http://www.iucr.org/resources/cif/software.                                #
#                                                                            #
# This file may be used for bona fide research purposes within the           #
# scientific community so long as proper attribution is given to the journal # 
# article from which it was obtained.                                        #
#                                                                            #
##############################################################################
data_I
_audit_creation_method     SHELXL-2014
_journal_date_recd_electronic     2016-09-30
_journal_date_accepted     2016-10-25
_journal_name_full     'Acta Crystallographica, Section E'
_journal_year     2016
_journal_volume     72
_journal_issue     11
_journal_page_first     1672
_journal_page_last     1674
_journal_paper_category     GO
_journal_paper_doi     10.1107/S2056989016017187
_journal_coeditor_code     BG2597
_publ_contact_author_name     'Jaime Portilla'
_publ_contact_author_address
;
Bioorganic Compounds Research Group, Department of Chemistry,
Universidad de los Andes, Carrera 1 No. 18A 10, Bogot\'a, Colombia
;
_publ_contact_author_email     jportill@uniandes.edu.co
_publ_contact_author_fax     ?
_publ_contact_author_phone     ?
_publ_section_title
;
Crystal structure of
5-butylamino-3-methyl-1-(pyridin-2-yl)-1<i>H</i>-pyrazole-4-carbaldehyde
obtained from a microwave-assisted reaction using caesium carbonate as
catalyst
;
_publ_section_title_footnote     .
loop_
    _publ_author_name
    _publ_author_footnote
    _publ_author_address
    'Mac\'ias, Mario A.' .
;
Department of Chemistry, Universidad de los Andes,
Carrera 1 No. 18A 10, Bogot\'a,
Colombia
;
    'Orrego-Hern\'andez, Jessica' .
;
Bioorganic Compounds Research Group, Department of Chemistry,
Universidad de los Andes,
Carrera 1 No. 18A 10, Bogot\'a,
Colombia
;
    'Portilla, Jaime' .
;
Bioorganic Compounds Research Group, Department of Chemistry,
Universidad de los Andes,
Carrera 1 No. 18A 10, Bogot\'a,
Colombia
;
_publ_section_synopsis
;
The new compound
5-butylamino-3-methyl-1-(pyridin-2-yl)-1<i>H</i>-pyrazole-4-carbaldehyde has
been synthesized using a microwave-assisted reaction.
;
_chemical_name_systematic
;
5-Butylamino-3-methyl-1-(pyridin-2-yl)-1<i>H</i>-pyrazole-4-carbaldehyde
;
_chemical_name_common     ?
_chemical_formula_moiety     'C14 H18 N4 O'
_chemical_formula_sum     'C14 H18 N4 O'
_chemical_formula_iupac     'C14 H18 N4 O'
_chemical_formula_weight     258.32
_chemical_melting_point     ?
_shelx_space_group_comment
;
The symmetry employed for this shelxl refinement is uniquely defined
by the following loop, which should always be used as a source of
symmetry information in preference to the above space-group names.
They are only intended as comments.
;
_space_group_crystal_system     monoclinic
_space_group_name_H-M_alt     'P 21/c'
_space_group_name_Hall     '-P 2ybc'
loop_
    _space_group_symop_operation_xyz
    'x, y, z'
    '-x, y+1/2, -z+1/2'
    '-x, -y, -z'
    'x, -y-1/2, z-1/2'
_cell_length_a     9.2854(2)
_cell_length_b     7.59144(18)
_cell_length_c     19.4452(5)
_cell_angle_alpha     90
_cell_angle_beta     102.818(3)
_cell_angle_gamma     90
_cell_volume     1336.52(6)
_cell_formula_units_Z     4
_cell_measurement_reflns_used     5580
_cell_measurement_theta_min     2.148
_cell_measurement_theta_max     37.062
_cell_measurement_temperature     100(2)
_exptl_crystal_description     block
_exptl_crystal_colour     yellow
_exptl_crystal_size_max     0.100
_exptl_crystal_size_mid     0.100
_exptl_crystal_size_min     0.050
_exptl_crystal_density_diffrn     1.284
_exptl_crystal_density_meas     ?
_exptl_crystal_density_method     ?
_exptl_crystal_F_000     552
_exptl_absorpt_coefficient_mu     0.085
_exptl_absorpt_correction_type     multi-scan
_exptl_absorpt_process_details
;
[SADABS (Bruker, 2008) and Blessing (1995)]
;
_shelx_estimated_absorpt_T_min     0.992
_shelx_estimated_absorpt_T_max     0.996
_exptl_absorpt_correction_T_min     0.766
_exptl_absorpt_correction_T_max     0.996
_exptl_special_details
;
 It should be noted that the esd's of the cell dimensions are probably too low;
 they should be multiplied by a factor of 2 to 10
;
_diffrn_ambient_temperature     100(2)
_diffrn_radiation_type     MoK\a
_diffrn_radiation_wavelength     0.71073
_diffrn_radiation_monochromator     'Confocal Max Flux optic'
_diffrn_measurement_device_type     'Rigaku MicroMax-007HF'
_diffrn_measurement_method
;
 Fullsphere data collection, phi and omega scans
;
_diffrn_detector_area_resol_mean     512
_diffrn_reflns_number     14709
_diffrn_reflns_av_R_equivalents     0.0162
_diffrn_reflns_theta_min     2.148
_diffrn_reflns_theta_max     37.062
_diffrn_reflns_theta_full     25.242
_diffrn_measured_fraction_theta_max     0.932
_diffrn_measured_fraction_theta_full     0.995
_diffrn_reflns_limit_h_min     -15
_diffrn_reflns_limit_h_max     11
_diffrn_reflns_limit_k_min     -12
_diffrn_reflns_limit_k_max     9
_diffrn_reflns_limit_l_min     -26
_diffrn_reflns_limit_l_max     32
_refine_special_details     ?
_reflns_number_total     6368
_reflns_number_gt     5580
_reflns_threshold_expression     'I > 2\s(I)'
_refine_ls_structure_factor_coef     Fsqd
_refine_ls_matrix_type     full
_refine_ls_R_factor_all     0.0428
_refine_ls_R_factor_gt     0.0373
_refine_ls_wR_factor_gt     0.1068
_refine_ls_wR_factor_ref     0.1102
_refine_ls_goodness_of_fit_ref     1.046
_refine_ls_restrained_S_all     1.046
_refine_ls_number_reflns     6368
_refine_ls_number_parameters     178
_refine_ls_number_restraints     0
_refine_ls_hydrogen_treatment     mixed
_refine_ls_weighting_scheme     calc
_refine_ls_weighting_details
              'w=1/[\s^2^(Fo^2^)+(0.0645P)^2^+0.1608P] where P=(Fo^2^+2Fc^2^)/3'
_atom_sites_solution_hydrogens     mixed
_atom_sites_solution_primary     direct
_atom_sites_solution_secondary     difmap
_refine_ls_shift/su_max     0.002
_refine_ls_shift/su_mean     0.000
_refine_diff_density_max     0.511
_refine_diff_density_min     -0.234
_refine_ls_extinction_method     none
_refine_ls_extinction_coef     .
loop_
    _atom_type_symbol
    _atom_type_description
    _atom_type_scat_dispersion_real
    _atom_type_scat_dispersion_imag
    _atom_type_scat_source
    'C' 'C' 0.0033 0.0016
                         'International Tables Vol C Tables 4.2.6.8 and 6.1.1.4'
    'H' 'H' 0.0000 0.0000
                         'International Tables Vol C Tables 4.2.6.8 and 6.1.1.4'
    'N' 'N' 0.0061 0.0033
                         'International Tables Vol C Tables 4.2.6.8 and 6.1.1.4'
    'O' 'O' 0.0106 0.0060
                         'International Tables Vol C Tables 4.2.6.8 and 6.1.1.4'
_computing_data_collection
;
APEX2 (Bruker, 2011)
;
_computing_cell_refinement
;
APEX2 (Bruker, 2011)
;
_computing_data_reduction
;
SAINT (Bruker, 2011)
;
_computing_structure_solution
;
SIR2011 (Burla <i>et al.</i>,  2012)
;
_computing_structure_refinement
;
SHELXL2014 (Sheldrick, 2015)
;
_computing_molecular_graphics
;
Mercury (Macrae <i>et al.</i>,  2008)
;
_computing_publication_material
;
SHELXL2014 (Sheldrick, 2015)
;
loop_
    _atom_site_type_symbol
    _atom_site_label
    _atom_site_fract_x
    _atom_site_fract_y
    _atom_site_fract_z
    _atom_site_U_iso_or_equiv
    _atom_site_adp_type
    _atom_site_calc_flag
    _atom_site_occupancy
    _atom_site_disorder_assembly
    _atom_site_disorder_group
    N N1 0.36539(5) 0.84047(6) 1.01082(2) 0.01366(8) Uani d 1 . .
    H H1 0.4865(12) 0.6805(13) 0.9303(5) 0.026(2) Uiso d 1 . .
    N N2 0.33841(5) 0.91944(6) 1.07161(2) 0.01495(9) Uani d 1 . .
    C C4 0.56919(6) 0.79751(7) 1.09414(3) 0.01398(9) Uani d 1 . .
    C C3 0.45948(6) 0.89383(7) 1.12030(3) 0.01481(9) Uani d 1 . .
    N N5 0.55256(5) 0.68697(7) 0.97014(3) 0.01577(9) Uani d 1 . .
    C C5 0.50458(6) 0.76672(7) 1.02231(3) 0.01291(9) Uani d 1 . .
    C C51 0.70133(6) 0.62013(7) 0.97538(3) 0.01519(9) Uani d 1 . .
    H H51A 0.7209 0.5222 1.0098 0.018 Uiso calc 1 . .
    H H51B 0.7741 0.7147 0.9921 0.018 Uiso calc 1 . .
    C C41 0.70862(6) 0.73665(8) 1.13548(3) 0.01890(11) Uani d 1 . .
    H H41 0.7729 0.6763 1.1117 0.023 Uiso calc 1 . .
    O O41 0.74985(6) 0.75754(8) 1.19936(3) 0.02881(12) Uani d 1 . .
    C C31 0.47057(7) 0.96306(9) 1.19315(3) 0.02071(11) Uani d 1 . .
    H H31A 0.5549 1.0435 1.2054 0.031 Uiso calc 1 . .
    H H31B 0.4843 0.8647 1.2266 0.031 Uiso calc 1 . .
    H H31C 0.3797 1.0264 1.1952 0.031 Uiso calc 1 . .
    C C16 0.16351(7) 0.74104(9) 0.83692(3) 0.02033(11) Uani d 1 . .
    H H16 0.1776 0.6732 0.7979 0.024 Uiso calc 1 . .
    C C15 0.03122(7) 0.83021(9) 0.83065(3) 0.02048(11) Uani d 1 . .
    H H15 -0.0437 0.8234 0.7886 0.025 Uiso calc 1 . .
    C C14 0.01147(6) 0.93004(8) 0.88782(3) 0.01946(11) Uani d 1 . .
    H H14 -0.0779 0.9931 0.8853 0.023 Uiso calc 1 . .
    C C13 0.12286(6) 0.93706(8) 0.94845(3) 0.01672(10) Uani d 1 . .
    H H13 0.1119 1.0050 0.9880 0.020 Uiso calc 1 . .
    C C12 0.25184(6) 0.84098(7) 0.94950(3) 0.01387(9) Uani d 1 . .
    N N11 0.27354(6) 0.74497(7) 0.89524(3) 0.01754(9) Uani d 1 . .
    C C52 0.71751(6) 0.55527(8) 0.90348(3) 0.01585(10) Uani d 1 . .
    H H52A 0.7075 0.6566 0.8707 0.019 Uiso calc 1 . .
    H H52B 0.6366 0.4715 0.8847 0.019 Uiso calc 1 . .
    C C53 0.86547(6) 0.46467(8) 0.90607(3) 0.01637(10) Uani d 1 . .
    H H53A 0.9465 0.5504 0.9214 0.020 Uiso calc 1 . .
    H H53B 0.8789 0.3679 0.9410 0.020 Uiso calc 1 . .
    C C54 0.87324(7) 0.39047(9) 0.83406(3) 0.01989(11) Uani d 1 . .
    H H54A 0.9708 0.3383 0.8367 0.030 Uiso calc 1 . .
    H H54B 0.8568 0.4855 0.7991 0.030 Uiso calc 1 . .
    H H54C 0.7971 0.3000 0.8202 0.030 Uiso calc 1 . .
loop_
    _atom_site_aniso_label
    _atom_site_aniso_U_11
    _atom_site_aniso_U_22
    _atom_site_aniso_U_33
    _atom_site_aniso_U_12
    _atom_site_aniso_U_13
    _atom_site_aniso_U_23
    N1 0.01143(17) 0.01598(19) 0.01227(17) 0.00075(14) -0.00017(14) 0.00018(14)
    N2 0.01383(19) 0.01611(19) 0.01371(18) 0.00040(14) 0.00052(14) -0.00137(14)
    C4 0.01133(19) 0.0156(2) 0.0135(2) -0.00096(15) -0.00037(16) 0.00017(16)
    C3 0.0136(2) 0.0155(2) 0.0140(2) -0.00133(16) 0.00010(16) -0.00071(16)
    N5 0.01264(18) 0.0202(2) 0.01381(18) 0.00099(15) 0.00157(14) -0.00068(15)
    C5 0.01084(19) 0.0134(2) 0.01358(19) -0.00073(15) 0.00066(15) 0.00134(15)
    C51 0.0126(2) 0.0166(2) 0.0161(2) -0.00029(16) 0.00243(16) -0.00001(16)
    C41 0.0137(2) 0.0238(3) 0.0168(2) 0.00154(18) -0.00179(18) -0.00114(19)
    O41 0.0213(2) 0.0437(3) 0.0168(2) 0.0072(2) -0.00562(17) -0.00410(19)
    C31 0.0202(2) 0.0248(3) 0.0153(2) 0.0004(2) 0.00020(19) -0.00476(19)
    C16 0.0190(2) 0.0280(3) 0.0119(2) -0.0014(2) -0.00112(18) 0.00153(19)
    C15 0.0163(2) 0.0270(3) 0.0152(2) -0.0032(2) -0.00273(18) 0.00527(19)
    C14 0.0135(2) 0.0217(3) 0.0204(2) -0.00041(18) -0.00236(18) 0.00482(19)
    C13 0.0127(2) 0.0171(2) 0.0183(2) 0.00055(16) -0.00094(17) 0.00179(17)
    C12 0.01192(19) 0.0151(2) 0.0130(2) -0.00119(15) -0.00053(15) 0.00273(15)
    N11 0.0159(2) 0.0230(2) 0.01223(18) 0.00039(16) -0.00005(15) 0.00079(15)
    C52 0.0141(2) 0.0184(2) 0.0148(2) 0.00027(17) 0.00264(16) 0.00057(17)
    C53 0.0143(2) 0.0196(2) 0.0152(2) 0.00035(17) 0.00317(17) 0.00079(17)
    C54 0.0181(2) 0.0246(3) 0.0172(2) 0.0018(2) 0.00455(19) -0.00125(19)
_geom_special_details
;
 All esds (except the esd in the dihedral angle between two l.s. planes)
 are estimated using the full covariance matrix.  The cell esds are taken
 into account individually in the estimation of esds in distances, angles
 and torsion angles; correlations between esds in cell parameters are only
 used when they are defined by crystal symmetry.  An approximate (isotropic)
 treatment of cell esds is used for estimating esds involving l.s. planes.
;
loop_
    _geom_bond_atom_site_label_1
    _geom_bond_atom_site_label_2
    _geom_bond_site_symmetry_2
    _geom_bond_distance
    _geom_bond_publ_flag
    N1 C5 . 1.3804(7) ?
    N1 N2 . 1.3968(7) ?
    N1 C12 . 1.4056(7) ?
    N2 C3 . 1.3137(7) ?
    C4 C5 . 1.4119(7) ?
    C4 C3 . 1.4357(8) ?
    C4 C41 . 1.4403(8) ?
    C3 C31 . 1.4928(8) ?
    N5 C5 . 1.3396(7) ?
    N5 C51 . 1.4539(7) ?
    N5 H1 . 0.876(10) ?
    C51 C52 . 1.5208(8) ?
    C51 H51A . 0.9900 ?
    C51 H51B . 0.9900 ?
    C41 O41 . 1.2261(7) ?
    C41 H41 . 0.9500 ?
    C31 H31A . 0.9800 ?
    C31 H31B . 0.9800 ?
    C31 H31C . 0.9800 ?
    C16 N11 . 1.3478(7) ?
    C16 C15 . 1.3841(9) ?
    C16 H16 . 0.9500 ?
    C15 C14 . 1.3909(9) ?
    C15 H15 . 0.9500 ?
    C14 C13 . 1.3862(8) ?
    C14 H14 . 0.9500 ?
    C13 C12 . 1.3986(8) ?
    C13 H13 . 0.9500 ?
    C12 N11 . 1.3340(8) ?
    C52 C53 . 1.5272(8) ?
    C52 H52A . 0.9900 ?
    C52 H52B . 0.9900 ?
    C53 C54 . 1.5258(8) ?
    C53 H53A . 0.9900 ?
    C53 H53B . 0.9900 ?
    C54 H54A . 0.9800 ?
    C54 H54B . 0.9800 ?
    C54 H54C . 0.9800 ?
loop_
    _geom_angle_atom_site_label_1
    _geom_angle_atom_site_label_2
    _geom_angle_atom_site_label_3
    _geom_angle_site_symmetry_1
    _geom_angle_site_symmetry_3
    _geom_angle
    _geom_angle_publ_flag
    C5 N1 N2 . . 111.99(4) ?
    C5 N1 C12 . . 129.61(5) ?
    N2 N1 C12 . . 118.37(4) ?
    C3 N2 N1 . . 105.12(4) ?
    C5 C4 C3 . . 104.82(5) ?
    C5 C4 C41 . . 129.14(5) ?
    C3 C4 C41 . . 125.89(5) ?
    N2 C3 C4 . . 112.39(5) ?
    N2 C3 C31 . . 119.97(5) ?
    C4 C3 C31 . . 127.63(5) ?
    C5 N5 C51 . . 125.11(5) ?
    C5 N5 H1 . . 114.2(7) ?
    C51 N5 H1 . . 120.7(7) ?
    N5 C5 N1 . . 121.17(5) ?
    N5 C5 C4 . . 133.17(5) ?
    N1 C5 C4 . . 105.66(5) ?
    N5 C51 C52 . . 109.55(4) ?
    N5 C51 H51A . . 109.8 ?
    C52 C51 H51A . . 109.8 ?
    N5 C51 H51B . . 109.8 ?
    C52 C51 H51B . . 109.8 ?
    H51A C51 H51B . . 108.2 ?
    O41 C41 C4 . . 124.33(6) ?
    O41 C41 H41 . . 117.8 ?
    C4 C41 H41 . . 117.8 ?
    C3 C31 H31A . . 109.5 ?
    C3 C31 H31B . . 109.5 ?
    H31A C31 H31B . . 109.5 ?
    C3 C31 H31C . . 109.5 ?
    H31A C31 H31C . . 109.5 ?
    H31B C31 H31C . . 109.5 ?
    N11 C16 C15 . . 123.75(6) ?
    N11 C16 H16 . . 118.1 ?
    C15 C16 H16 . . 118.1 ?
    C16 C15 C14 . . 117.90(5) ?
    C16 C15 H15 . . 121.1 ?
    C14 C15 H15 . . 121.1 ?
    C13 C14 C15 . . 119.67(6) ?
    C13 C14 H14 . . 120.2 ?
    C15 C14 H14 . . 120.2 ?
    C14 C13 C12 . . 117.86(6) ?
    C14 C13 H13 . . 121.1 ?
    C12 C13 H13 . . 121.1 ?
    N11 C12 C13 . . 123.54(5) ?
    N11 C12 N1 . . 116.94(5) ?
    C13 C12 N1 . . 119.51(5) ?
    C12 N11 C16 . . 117.28(5) ?
    C51 C52 C53 . . 112.78(5) ?
    C51 C52 H52A . . 109.0 ?
    C53 C52 H52A . . 109.0 ?
    C51 C52 H52B . . 109.0 ?
    C53 C52 H52B . . 109.0 ?
    H52A C52 H52B . . 107.8 ?
    C54 C53 C52 . . 111.19(5) ?
    C54 C53 H53A . . 109.4 ?
    C52 C53 H53A . . 109.4 ?
    C54 C53 H53B . . 109.4 ?
    C52 C53 H53B . . 109.4 ?
    H53A C53 H53B . . 108.0 ?
    C53 C54 H54A . . 109.5 ?
    C53 C54 H54B . . 109.5 ?
    H54A C54 H54B . . 109.5 ?
    C53 C54 H54C . . 109.5 ?
    H54A C54 H54C . . 109.5 ?
    H54B C54 H54C . . 109.5 ?
loop_
    _geom_torsion_atom_site_label_1
    _geom_torsion_atom_site_label_2
    _geom_torsion_atom_site_label_3
    _geom_torsion_atom_site_label_4
    _geom_torsion_site_symmetry_1
    _geom_torsion_site_symmetry_2
    _geom_torsion_site_symmetry_3
    _geom_torsion_site_symmetry_4
    _geom_torsion
    _geom_torsion_publ_flag
    C5 N1 N2 C3 . . . . -0.35(6) ?
    C12 N1 N2 C3 . . . . 177.72(5) ?
    N1 N2 C3 C4 . . . . -0.34(6) ?
    N1 N2 C3 C31 . . . . 179.52(5) ?
    C5 C4 C3 N2 . . . . 0.88(6) ?
    C41 C4 C3 N2 . . . . -174.85(5) ?
    C5 C4 C3 C31 . . . . -178.97(6) ?
    C41 C4 C3 C31 . . . . 5.29(10) ?
    C51 N5 C5 N1 . . . . 174.02(5) ?
    C51 N5 C5 C4 . . . . -5.74(10) ?
    N2 N1 C5 N5 . . . . -178.93(5) ?
    C12 N1 C5 N5 . . . . 3.28(9) ?
    N2 N1 C5 C4 . . . . 0.89(6) ?
    C12 N1 C5 C4 . . . . -176.91(5) ?
    C3 C4 C5 N5 . . . . 178.77(6) ?
    C41 C4 C5 N5 . . . . -5.69(10) ?
    C3 C4 C5 N1 . . . . -1.02(6) ?
    C41 C4 C5 N1 . . . . 174.53(6) ?
    C5 N5 C51 C52 . . . . -174.43(5) ?
    C5 C4 C41 O41 . . . . -173.30(7) ?
    C3 C4 C41 O41 . . . . 1.38(10) ?
    N11 C16 C15 C14 . . . . 0.30(10) ?
    C16 C15 C14 C13 . . . . -0.09(9) ?
    C15 C14 C13 C12 . . . . -0.37(9) ?
    C14 C13 C12 N11 . . . . 0.69(9) ?
    C14 C13 C12 N1 . . . . -178.05(5) ?
    C5 N1 C12 N11 . . . . 6.28(8) ?
    N2 N1 C12 N11 . . . . -171.40(5) ?
    C5 N1 C12 C13 . . . . -174.90(5) ?
    N2 N1 C12 C13 . . . . 7.42(7) ?
    C13 C12 N11 C16 . . . . -0.49(9) ?
    N1 C12 N11 C16 . . . . 178.28(5) ?
    C15 C16 N11 C12 . . . . -0.02(9) ?
    N5 C51 C52 C53 . . . . -173.79(5) ?
    C51 C52 C53 C54 . . . . 176.10(5) ?
loop_
    _geom_hbond_atom_site_label_D
    _geom_hbond_atom_site_label_H
    _geom_hbond_atom_site_label_A
    _geom_hbond_site_symmetry_A
    _geom_hbond_distance_DH
    _geom_hbond_distance_HA
    _geom_hbond_distance_DA
    _geom_hbond_angle_DHA
    N5 H1 N11 . 0.876(10) 2.004(11) 2.7117(7) 137.0(9)
    C15 H15 O41 4_475 0.95 2.36 3.2906(8) 164.9
    C52 H52B Cg1 3_667 0.99 2.77 3.5141(6) 132.2
    C53 H53A Cg2 1_655 0.99 2.98 3.8761(6) 151.5
_shelx_hkl_file
;
   0   0  -2 1783.65   38.14
   0   0  -3    0.05    0.04
   0   0   3    0.09    0.04
   0   0   4  713.25   15.18
   0   0  -4  703.81   15.18
   0   0  -5    0.07    0.05
   0   0   5    0.04    0.05
   0   0  -5   -0.02    0.05
   0   0   6  100.04    2.17
   0   0  -6  100.22    2.16
   0   0   6   96.56    2.17
   0   0  -6   97.51    2.16
   0   0   7   -0.01    0.06
   0   0  -7    0.01    0.06
   0   0  -7    0.03    0.06
   0   0   7    0.03    0.06
   0   0   8   49.99    1.15
   0   0   8   50.18    1.16
   0   0  -8   51.45    1.15
   0   0  -8   49.96    1.14
   0   0  -9    0.02    0.08
   0   0   9    0.00    0.07
   0   0  -9    0.00    0.08
   0   0   9    0.07    0.07
   0   0  10  581.79   12.50
   0   0  10  577.62   12.50
   0   0  11   -0.01    0.08
   0   0  11    0.01    0.08
   0   0  12    0.58    0.10
   0   0  12    0.42    0.10
   0   0  13   -0.03    0.10
   0   0  13   -0.03    0.10
   0   0  14  186.28    4.23
   0   0  14  196.03    4.24
   0   0  15   -0.26    0.11
   0   0  15    0.09    0.12
   0   0  16   36.81    0.94
   0   0  16   35.41    0.95
   0   0  17    0.22    0.16
   0   0  17    0.06    0.13
   0   0  18    2.02    0.20
   0   0  18    1.83    0.20
   0   0  19    0.16    0.15
   0   0  19   -0.15    0.16
   0   0  20    7.34    0.35
   0   0  20    7.63    0.37
   0   0  21    0.01    0.19
   0   0  21   -0.01    0.15
   0   0  22   36.26    1.05
   0   0  23   -0.10    0.23
   0   0  24    1.90    0.26
   0   0  25    0.04    0.23
   0   0  26   35.67    1.10
   0   0  27    0.69    0.27
   0   0  28   46.86    1.38
   0   0  29    0.74    0.31
   0   0  30   23.74    0.90
   0   0  31    0.24    0.32
   0  -1   0    0.01    0.02
   0  -1  -1  203.77    4.30
   0  -1  -1  200.36    4.29
   0   1   1  196.73    4.30
   0  -1  -2    6.06    0.16
   0   1   2    5.75    0.16
   0  -1  -3    9.03    0.24
   0   1  -3    9.57    0.22
   0  -1   3    9.39    0.22
   0  -1   4  236.43    5.03
   0  -1  -4  226.40    5.04
   0   1  -4  235.84    5.02
   0   1  -5   23.72    0.53
   0  -1   5   23.26    0.54
   0  -1  -5   22.40    0.54
   0   1  -5   22.39    0.55
   0  -1  -5   23.80    0.55
   0   1  -6    6.78    0.21
   0  -1  -6    7.36    0.21
   0   1  -6    6.94    0.20
   0  -1   6    7.43    0.20
   0   1  -7   83.39    1.82
   0   1  -7   80.95    1.79
   0  -1   7   80.47    1.80
   0  -1  -7   82.19    1.81
   0   1  -8  161.58    3.66
   0  -1  -8  171.90    3.66
   0   1  -8  174.70    3.64
   0  -1   8  171.42    3.65
   0  -1   9    8.24    0.27
   0  -1  -9    8.43    0.26
   0   1  -9    8.24    0.24
   0  -1   9    8.41    0.25
   0   1   9    7.63    0.26
   0   1  10    2.77    0.16
   0  -1  10    2.98    0.14
   0   1 -10    3.03    0.14
   0   1  11   33.49    0.83
   0  -1  11   32.09    0.82
   0  -1  11   33.48    0.81
   0  -1  12    2.34    0.15
   0  -1  12    2.30    0.15
   0   1  12    2.28    0.15
   0   1  13   27.37    0.73
   0  -1  13   28.90    0.74
   0  -1  13   27.01    0.72
   0  -1  14   12.19    0.39
   0  -1  14   11.73    0.40
   0   1  14   12.48    0.41
   0   1  15  169.28    3.73
   0  -1  15  165.28    3.72
   0  -1  15  164.11    3.71
   0  -1  16  295.48    6.60
   0   1  16  300.90    6.62
   0  -1  16  304.51    6.59
   0  -1  17  124.76    2.87
   0   1  17  125.81    2.88
   0  -1  17  124.22    2.86
   0  -1  18   46.69    1.20
   0  -1  18   46.39    1.19
   0   1  18   46.39    1.22
   0  -1  19    4.72    0.28
   0  -1  19    4.36    0.27
   0   1  19    4.76    0.30
   0  -1  20    8.70    0.39
   0  -1  20    9.38    0.40
   0   1  20    8.73    0.40
   0   1  21    0.20    0.19
   0  -1  21    0.32    0.19
   0  -1  21    0.36    0.17
   0  -1  22    7.17    0.38
   0   1  22    7.17    0.41
   0  -1  22    7.18    0.37
   0  -1  23    5.23    0.34
   0   1  23    5.17    0.36
   0  -1  23    5.23    0.34
   0  -1  24    3.70    0.32
   0  -1  24    3.08    0.30
   0   1  24    3.48    0.33
   0   1  25   18.54    0.71
   0  -1  25   18.49    0.69
   0  -1  25   18.70    0.68
   0  -1  26   14.58    0.63
   0   1  26   14.67    0.65
   0  -1  26   16.44    0.64
   0  -1  27   12.29    0.57
   0   1  27   11.27    0.57
   0  -1  28    1.12    0.31
   0   1  28    1.30    0.33
   0  -1  29   10.50    0.55
   0   1  29    9.78    0.57
   0  -1  30    0.15    0.30
   0   1  30    0.44    0.31
   0   1  31   13.16    0.68
   0   2   0  715.53   15.07
   0   2   0  709.56   15.05
   0  -2   0  689.44   15.04
   0  -2   0  711.54   15.07
   0  -2  -1    2.40    0.09
   0   2   1    2.33    0.09
   0   2   1    2.25    0.08
   0  -2   1    2.23    0.09
   0   2  -1    1.93    0.09
   0  -2  -1    2.31    0.08
   0  -2  -2    0.24    0.05
   0  -2   2    0.20    0.05
   0   2   2    0.23    0.05
   0  -2  -2    0.17    0.05
   0  -2  -3  119.22    2.61
   0  -2   3  117.11    2.62
   0   2   3  124.00    2.62
   0  -2  -4   42.19    0.98
   0  -2   4   43.53    0.95
   0   2  -4   44.00    0.95
   0   2   4   43.19    0.99
   0  -2   5  288.89    6.24
   0  -2  -5  289.77    6.27
   0   2   5  295.98    6.28
   0   2  -5  290.00    6.24
   0  -2  -6  623.22   13.46
   0   2   6  626.79   13.48
   0  -2   6  628.25   13.44
   0   2  -6  627.65   13.43
   0  -2  -7   28.67    0.69
   0   2   7   30.37    0.71
   0   2  -7   29.10    0.66
   0  -2   7   28.88    0.67
   0   2  -8   46.77    1.06
   0  -2  -8   49.10    1.10
   0   2   8   47.70    1.11
   0  -2   8   46.88    1.07
   0   2  -9   10.53    0.28
   0  -2   9   11.11    0.30
   0  -2  10    2.42    0.12
   0   2 -10    2.19    0.11
   0  -2  11  291.15    6.27
   0  -2  11  286.01    6.31
   0  -2  12    3.65    0.18
   0  -2  12    3.89    0.20
   0  -2  13   58.06    1.38
   0  -2  13   56.14    1.34
   0  -2  14    4.75    0.24
   0  -2  14    4.18    0.21
   0  -2  15  125.89    2.84
   0  -2  15  125.67    2.88
   0  -2  16   32.66    0.89
   0  -2  16   32.27    0.85
   0   2  17  164.11    3.82
   0  -2  17  167.78    3.81
   0  -2  17  172.06    3.78
   0  -2  18    3.15    0.24
   0  -2  18    2.54    0.21
   0   2  18    2.69    0.24
   0  -2  19   -0.03    0.16
   0   2  19    0.01    0.16
   0  -2  19   -0.12    0.16
   0  -2  20    2.66    0.25
   0  -2  20    2.79    0.25
   0   2  20    3.29    0.28
   0  -2  21    0.24    0.18
   0  -2  21   -0.05    0.17
   0   2  21    0.10    0.20
   0  -2  22   13.31    0.51
   0  -2  22   13.66    0.53
   0   2  22   12.26    0.54
   0  -2  23    2.05    0.26
   0   2  23    2.27    0.29
   0  -2  23    2.41    0.27
   0  -2  24    0.20    0.21
   0  -2  24   -0.02    0.22
   0   2  24    0.15    0.24
   0  -2  25   35.72    1.04
   0   2  25   33.80    1.10
   0  -2  25   36.03    1.06
   0  -2  26   15.02    0.62
   0   2  26   15.62    0.68
   0  -2  26   15.98    0.62
   0  -2  27    1.01    0.26
   0  -2  27    1.42    0.28
   0   2  27    1.43    0.31
   0  -2  28    0.79    0.28
   0  -2  28    0.93    0.29
   0   2  28    0.94    0.31
   0  -2  29    1.73    0.32
   0   2  29    1.54    0.32
   0  -2  29    2.43    0.36
   0   2  30   12.25    0.65
   0   2  31    2.79    0.42
   0   3   0   -0.02    0.04
   0   3   0   -0.05    0.06
   0  -3   0    0.00    0.03
   0  -3   0   -0.01    0.05
   0  -3   1   57.89    0.48
   0  -3  -1   60.12    0.48
   0   3   1   61.67    0.47
   0   3  -1   60.44    0.48
   0  -3  -1   58.44    0.37
   0   3   1   58.16    0.40
   0   3   2   11.86    0.31
   0   3  -2   11.90    0.32
   0  -3  -2   12.10    0.32
   0  -3   2   12.21    0.33
   0  -3  -2   12.28    0.30
   0   3  -3    5.46    0.18
   0  -3  -3    5.24    0.18
   0  -3  -3    5.11    0.16
   0  -3   3    5.29    0.18
   0   3   3    5.27    0.17
   0  -3   4   26.24    0.63
   0  -3  -4   25.38    0.62
   0   3  -4   24.29    0.62
   0  -3  -4   25.71    0.61
   0   3   4   26.16    0.62
   0   3   5   89.87    1.95
   0  -3   5   87.21    1.88
   0   3  -5   85.71    1.88
   0  -3   5   86.45    1.95
   0  -3  -5   90.49    1.93
   0  -3   6   91.66    2.01
   0   3   6   92.96    2.07
   0   3  -6   94.26    2.01
   0  -3  -6   89.97    2.05
   0  -3   7    5.50    0.16
   0   3  -7    5.96    0.16
   0   3   7    5.50    0.21
   0   3   8    0.35    0.09
   0   3  -8    0.45    0.06
   0  -3   8    0.35    0.06
   0   3  -9   47.26    1.06
   0  -3   9   46.82    1.07
   0   3   9   47.51    1.13
   0  -3  10  166.82    3.65
   0   3 -10  168.43    3.64
   0   3  10  166.27    3.72
   0   3  11   70.81    1.71
   0  -3  11   71.79    1.64
   0   3 -11   75.50    1.63
   0  -3  12   17.65    0.47
   0   3  12   17.48    0.53
   0  -3  13   40.39    0.97
   0   3  13   40.59    1.04
   0  -3  14   32.15    0.87
   0  -3  14   31.27    0.80
   0   3  14   32.04    0.86
   0   3  15    2.65    0.22
   0  -3  15    2.63    0.21
   0  -3  15    2.53    0.18
   0   3  16   34.40    0.98
   0  -3  16   36.40    0.92
   0  -3  16   37.90    0.99
   0  -3  17    8.13    0.32
   0  -3  17    7.92    0.36
   0  -3  18   11.72    0.42
   0  -3  18   10.68    0.45
   0  -3  19   33.18    0.91
   0  -3  19   35.23    0.98
   0  -3  20   28.57    0.87
   0  -3  20   29.92    0.83
   0  -3  21   21.87    0.68
   0  -3  21   22.56    0.74
   0  -3  22   24.12    0.77
   0  -3  22   27.65    0.84
   0  -3  23   29.61    0.87
   0  -3  23   30.47    0.93
   0   3  24   24.66    0.89
   0  -3  24   25.82    0.81
   0   3  25    2.86    0.35
   0  -3  25    2.83    0.30
   0  -3  25    2.59    0.29
   0   3  26    0.16    0.28
   0  -3  26   -0.18    0.25
   0  -3  26    0.18    0.23
   0   3  27   22.66    0.87
   0  -3  27   24.17    0.84
   0   3  28    4.87    0.45
   0  -3  28    5.23    0.41
   0  -3  29    4.04    0.40
   0   3  29    3.51    0.41
   0  -3  30    3.03    0.37
   0   3  30    2.79    0.41
   0  -4   0   87.20    1.98
   0  -4   0   87.47    1.91
   0   4   0   89.40    1.92
   0   4   1    0.66    0.06
   0  -4   1    0.52    0.08
   0  -4  -1    0.62    0.08
   0  -4  -1    0.43    0.05
   0   4  -1    0.48    0.03
   0  -4   2  108.18    2.36
   0   4   2  104.38    2.33
   0  -4  -2  105.76    2.31
   0  -4  -2  107.04    2.36
   0  -4  -3   42.73    0.99
   0  -4   3   43.16    1.02
   0  -4  -3   45.54    1.03
   0   4   3   43.11    1.00
   0   4   4   61.67    1.43
   0  -4  -4   63.62    1.44
   0  -4   4   63.56    1.45
   0  -4  -4   63.28    1.41
   0  -4   5   45.02    1.09
   0  -4  -5   46.40    1.05
   0  -4  -5   44.17    1.07
   0   4   5   47.75    1.08
   0   4   6    5.63    0.21
   0  -4   6    5.38    0.22
   0  -4  -6    5.67    0.21
   0  -4   7    0.18    0.09
   0  -4   7    0.23    0.03
   0   4  -7    0.18    0.03
   0   4   8    0.68    0.11
   0  -4   8    0.46    0.10
   0  -4   8    0.66    0.06
   0   4  -8    0.81    0.05
   0   4  -9   73.77    1.61
   0   4   9   73.40    1.71
   0  -4   9   72.50    1.61
   0   4 -10  166.15    3.58
   0  -4  10  163.90    3.59
   0   4  10  164.72    3.68
   0  -4  11  128.42    2.87
   0   4 -11  132.17    2.85
   0   4  11  132.65    2.97
   0  -4  12    1.76    0.12
   0   4  12    1.49    0.17
   0   4 -12    1.75    0.11
   0   4  13   64.89    1.58
   0  -4  13   64.43    1.48
   0  -4  14    1.30    0.13
   0   4  14    1.56    0.20
   0   4  15   11.06    0.43
   0  -4  15    9.95    0.34
   0  -4  16   16.08    0.57
   0  -4  16   17.19    0.49
   0   4  16   16.63    0.59
   0  -4  17   11.43    0.47
   0  -4  17   12.23    0.41
   0  -4  18   40.72    1.15
   0  -4  18   43.48    1.07
   0   4  18   43.42    1.18
   0  -4  19    1.33    0.23
   0  -4  19    1.44    0.19
   0   4  19    1.03    0.22
   0  -4  20   53.49    1.43
   0   4  20   53.32    1.45
   0  -4  20   54.37    1.34
   0  -4  21    4.77    0.29
   0  -4  21    5.43    0.36
   0   4  21    5.21    0.36
   0  -4  22    3.03    0.26
   0   4  22    3.79    0.34
   0  -4  22    3.59    0.32
   0  -4  23    2.23    0.30
   0   4  23    2.28    0.32
   0  -4  24   15.74    0.64
   0  -4  25    0.50    0.26
   0  -4  26    4.02    0.35
   0  -4  27    0.15    0.26
   0  -4  28   -0.07    0.27
   0  -4  29    0.58    0.31
   0  -5   0   -0.03    0.04
   0  -5   0   -0.01    0.08
   0   5   0    0.03    0.04
   0  -5  -1    8.43    0.23
   0  -5   1    8.82    0.24
   0   5   1    8.24    0.17
   0   5  -1    8.30    0.13
   0  -5  -1    8.64    0.16
   0   5   2    3.82    0.15
   0  -5   2    4.01    0.19
   0  -5  -2    4.39    0.19
   0  -5  -2    4.42    0.14
   0  -5  -3    0.15    0.09
   0   5   3    0.20    0.07
   0  -5  -3    0.22    0.06
   0  -5   3    0.13    0.08
   0   5   4   18.88    0.49
   0  -5   4   18.86    0.52
   0  -5  -4   18.20    0.46
   0  -5  -4   17.96    0.51
   0  -5  -5  124.74    2.82
   0   5   5  127.10    2.80
   0  -5   5  126.69    2.84
   0  -5  -6  195.13    4.26
   0  -5   6  187.87    4.27
   0   5   6  196.03    4.25
   0  -5  -7    1.54    0.14
   0   5   7    1.43    0.14
   0  -5   7    1.60    0.15
   0  -5   8   26.78    0.72
   0   5   8   25.27    0.70
   0  -5  -8   26.52    0.69
   0  -5   9    7.64    0.31
   0  -5   9    7.01    0.18
   0  -5  -9    8.43    0.28
   0   5   9    8.25    0.30
   0   5  -9    6.85    0.18
   0  -5  10    0.20    0.05
   0   5 -10    0.15    0.05
   0   5  10    0.19    0.12
   0  -5 -10    0.29    0.10
   0  -5  10    0.19    0.12
   0   5  11   55.73    1.36
   0  -5  11   56.45    1.23
   0   5  12    0.34    0.14
   0  -5  12    0.40    0.07
   0  -5  13    5.72    0.20
   0   5  13    6.18    0.30
   0  -5  14   23.32    0.60
   0   5  14   24.47    0.73
   0  -5  15   19.89    0.52
   0   5  15   19.14    0.64
   0  -5  16   96.09    2.18
   0   5  16   97.68    2.33
   0   5  17    6.59    0.37
   0   5  18    4.38    0.32
   0  -5  19    0.90    0.23
   0   5  19    0.81    0.24
   0  -5  20   59.15    1.53
   0   5  20   55.39    1.54
   0   5  21    6.40    0.42
   0  -5  21    6.33    0.40
   0   5  22    8.34    0.47
   0  -5  22    8.76    0.47
   0   5  23    0.28    0.26
   0  -5  23    0.30    0.24
   0  -5  24    4.30    0.37
   0   5  24    4.68    0.41
   0  -5  25    8.57    0.48
   0   5  25    8.42    0.52
   0  -5  26    0.68    0.29
   0   5  26    0.88    0.31
   0   5  27   20.90    0.84
   0  -5  27   19.86    0.80
   0  -5  28   12.67    0.61
   0   5  28   12.50    0.68
   0  -6   0  135.09    2.96
   0   6   0  130.46    2.85
   0  -6   0  131.23    2.84
   0   6   1    9.01    0.24
   0  -6   1    9.32    0.32
   0  -6  -1    8.92    0.31
   0  -6  -1    8.48    0.22
   0   6   2    6.90    0.22
   0  -6   2    6.75    0.28
   0  -6  -2    6.83    0.27
   0  -6  -2    6.86    0.20
   0  -6   3    1.72    0.15
   0  -6  -3    1.76    0.15
   0   6   3    1.59    0.12
   0  -6  -3    1.60    0.10
   0  -6  -4  152.30    3.41
   0  -6   4  150.00    3.43
   0   6   4  155.12    3.37
   0  -6   5    0.21    0.13
   0  -6  -5    0.31    0.11
   0   6   5    0.28    0.10
   0  -6  -6   31.93    0.82
   0  -6   6   30.90    0.84
   0   6   6   32.46    0.81
   0  -6   7   24.87    0.69
   0   6   7   23.82    0.66
   0  -6  -7   24.75    0.67
   0   6   8    1.18    0.15
   0  -6  -8    1.37    0.14
   0  -6   8    1.24    0.17
   0  -6  -9   30.96    0.81
   0   6   9   29.70    0.81
   0  -6   9   31.09    0.85
   0  -6 -10    4.50    0.24
   0   6  10    4.10    0.24
   0  -6  10    4.17    0.25
   0  -6  11    2.90    0.24
   0  -6 -11    2.86    0.20
   0   6  11    2.33    0.21
   0  -6 -12    9.12    0.35
   0   6  12    8.48    0.36
   0  -6  12    8.25    0.37
   0  -6 -13   23.39    0.66
   0   6  13   23.63    0.71
   0  -6  13   21.56    0.70
   0   6  14    0.22    0.18
   0  -6 -14    0.20    0.15
   0  -6  14   -0.01    0.16
   0  -6 -15    3.95    0.25
   0   6  15    4.47    0.29
   0   6  16    0.55    0.20
   0   6  17    4.53    0.33
   0   6  18    0.05    0.20
   0   6  19   14.19    0.58
   0   6  20    0.82    0.25
   0  -6  21    0.37    0.25
   0   6  21    0.69    0.27
   0  -6  22   37.03    1.14
   0   6  22   38.10    1.17
   0   6  23   -0.09    0.27
   0  -6  23   -0.12    0.27
   0   6  24    2.28    0.34
   0  -6  24    2.53    0.35
   0  -6  25    1.30    0.30
   0   6  25    1.27    0.34
   0   6  26    0.49    0.32
   0  -6  26    0.66    0.30
   0  -6  27   -0.12    0.28
   0   6  27    0.11    0.30
   0  -7   0   -0.05    0.13
   0  -7   1    9.22    0.35
   0  -7  -1    9.24    0.35
   0   7   1    9.29    0.26
   0  -7   2   22.60    0.67
   0  -7  -2   22.69    0.65
   0   7   2   24.27    0.58
   0   7   3    0.93    0.11
   0  -7   3    0.98    0.16
   0  -7  -3    0.73    0.13
   0   7   4    0.12    0.10
   0  -7  -4   -0.09    0.12
   0  -7   4   -0.01    0.13
   0  -7  -5   11.19    0.40
   0   7   5   10.52    0.35
   0  -7   5   11.42    0.42
   0  -7  -6    9.47    0.36
   0   7   6    9.19    0.33
   0  -7   6   10.11    0.39
   0  -7  -7   29.68    0.79
   0   7   7   28.71    0.76
   0  -7   7   27.78    0.81
   0   7   8   35.33    0.93
   0  -7   8   35.09    0.97
   0  -7  -8   37.04    0.95
   0  -7  -9    0.30    0.14
   0  -7   9   -0.16    0.16
   0   7   9   -0.13    0.15
   0  -7 -10    3.31    0.23
   0  -7  10    3.66    0.26
   0   7  10    3.97    0.25
   0   7  11    0.21    0.15
   0  -7 -11    0.09    0.15
   0  -7  11    0.19    0.16
   0   7  12   19.59    0.63
   0  -7 -12   19.72    0.61
   0  -7  12   20.23    0.67
   0  -7  13    3.07    0.27
   0  -7 -13    3.05    0.24
   0   7  13    2.97    0.26
   0   7  14   23.69    0.75
   0  -7  14   22.53    0.76
   0  -7  15    0.68    0.22
   0   7  15    0.70    0.20
   0  -7 -15    0.48    0.18
   0  -7 -16    2.30    0.23
   0   7  16    1.94    0.25
   0  -7  16    2.29    0.27
   0   7  17    1.14    0.24
   0  -7 -17    0.65    0.20
   0   7  18    5.45    0.37
   0  -7 -18    5.49    0.34
   0   7  19    3.53    0.34
   0  -7 -19    3.89    0.30
   0  -7 -20    0.37    0.20
   0   7  20    0.32    0.25
   0  -7 -21    8.95    0.44
   0   7  21    9.03    0.51
   0   7  22   30.21    1.05
   0  -7 -22   32.78    0.96
   0  -7  23   12.09    0.60
   0   7  23   13.38    0.65
   0  -7 -23   12.27    0.53
   0  -7 -24    1.17    0.28
   0  -7  24    1.72    0.30
   0   7  24    1.10    0.33
   0  -7 -25    0.03    0.24
   0   7  25   -0.20    0.31
   0  -7  25    0.17    0.28
   0   7  26    0.60    0.33
   0  -7  26    0.86    0.31
   0  -8   0    1.20    0.18
   0  -8   1    8.84    0.37
   0  -8  -1    9.31    0.38
   0  -8   2   18.69    0.60
   0  -8  -2   19.55    0.60
   0  -8   3   52.85    1.35
   0  -8  -3   53.81    1.34
   0  -8   4    0.11    0.16
   0   8   4    0.01    0.11
   0  -8  -4    0.07    0.15
   0   8   5   17.86    0.52
   0  -8  -5   19.18    0.59
   0  -8   5   19.21    0.61
   0   8   6   58.48    1.40
   0  -8   6   58.38    1.48
   0  -8  -6   58.98    1.45
   0   8   7    0.69    0.15
   0  -8  -7    0.95    0.19
   0  -8   7    0.78    0.19
   0   8   8   21.96    0.64
   0  -8   8   21.64    0.70
   0  -8  -8   22.06    0.66
   0  -8  -9    2.88    0.23
   0   8   9    2.67    0.22
   0  -8  10    0.56    0.20
   0  -8 -10    0.79    0.19
   0   8  10    1.02    0.18
   0  -8  11    0.66    0.20
   0   8  11    0.91    0.19
   0  -8 -11    1.19    0.21
   0  -8  12    2.01    0.27
   0  -8 -12    2.07    0.23
   0   8  12    1.90    0.23
   0   8  13    1.77    0.24
   0  -8 -13    2.27    0.24
   0  -8  13    1.66    0.26
   0  -8  14    0.91    0.21
   0   8  14    0.78    0.22
   0  -8 -14    1.08    0.21
   0  -8 -15    0.36    0.19
   0   8  15    0.11    0.21
   0  -8  15    0.34    0.23
   0   8  16   -0.14    0.22
   0  -8  16   -0.30    0.24
   0  -8 -16    0.07    0.19
   0  -8  17   11.89    0.55
   0   8  17   10.93    0.52
   0  -8 -17   11.99    0.49
   0   8  18    1.18    0.28
   0  -8  18    1.15    0.29
   0  -8 -18    1.12    0.24
   0   8  19   -0.10    0.25
   0  -8  19    0.08    0.25
   0  -8 -19    0.22    0.21
   0  -8 -20    7.62    0.41
   0   8  20    6.83    0.46
   0  -8 -21    0.88    0.26
   0   8  21    0.46    0.29
   0  -8 -22   15.50    0.63
   0   8  22   15.80    0.69
   0  -8 -23    3.34    0.35
   0   8  23    3.11    0.39
   0   8  24   -0.15    0.31
   0  -9   0   -0.01    0.17
   0  -9  -1   15.52    0.55
   0  -9   1   15.43    0.55
   0  -9   2    0.11    0.19
   0  -9  -2    0.26    0.18
   0  -9   3   -0.11    0.19
   0  -9  -3   -0.05    0.16
   0  -9  -4    7.14    0.36
   0  -9   4    7.01    0.38
   0  -9  -5   28.41    0.81
   0  -9   5   27.03    0.84
   0  -9   6    7.62    0.39
   0  -9  -6    7.86    0.36
   0  -9  -7    3.88    0.27
   0  -9   7    3.77    0.30
   0  -9   8    5.11    0.34
   0  -9  -8    5.01    0.32
   0  -9   9   39.38    1.15
   0  -9  -9   41.08    1.11
   0  -9  10   16.93    0.64
   0  -9 -10   17.40    0.59
   0  -9 -11    3.97    0.29
   0  -9  11    4.04    0.33
   0  -9  12    8.95    0.47
   0  -9 -12    8.51    0.40
   0   9  13    2.32    0.27
   0  -9 -13    1.92    0.25
   0  -9  13    1.76    0.28
   0  -9 -14    4.35    0.31
   0  -9  14    3.63    0.34
   0   9  14    4.29    0.32
   0  -9  15    0.65    0.28
   0   9  15    0.84    0.26
   0  -9 -15    0.77    0.23
   0  -9  16    6.46    0.44
   0   9  16    6.65    0.42
   0  -9 -16    7.53    0.40
   0  -9 -17   19.04    0.66
   0  -9  17   17.45    0.71
   0   9  17   18.10    0.70
   0   9  18    1.41    0.30
   0  -9 -18    0.95    0.25
   0  -9  18    0.92    0.31
   0   9  19   11.82    0.58
   0  -9  19   12.71    0.63
   0  -9 -19   12.28    0.53
   0  -9  20    5.61    0.43
   0  -9 -20    4.41    0.37
   0   9  20    5.20    0.43
   0   9  21    0.51    0.30
   0 -10   0   32.39    0.96
   0 -10   1    3.57    0.31
   0 -10  -1    3.89    0.29
   0 -10  -2    2.70    0.26
   0 -10   2    2.72    0.28
   0 -10   3    0.05    0.23
   0 -10  -3   -0.12    0.21
   0 -10  -4    0.33    0.21
   0 -10   4    0.21    0.22
   0 -10   5    0.11    0.23
   0 -10  -5    0.15    0.19
   0 -10  -6    0.39    0.21
   0 -10   6    0.33    0.24
   0 -10  -7   11.00    0.47
   0 -10   7   10.83    0.51
   0 -10   8    0.16    0.25
   0 -10  -8    0.53    0.22
   0 -10   9    3.23    0.32
   0 -10  -9    3.47    0.29
   0 -10  10    1.86    0.31
   0 -10 -10    2.37    0.27
   0 -10 -11   10.56    0.47
   0 -10  11   10.91    0.53
   0 -10 -12    0.17    0.22
   0 -10  12    0.18    0.26
   0 -10 -13    0.23    0.23
   0 -10  13    0.59    0.27
   0 -10 -14    0.22    0.24
   0 -10  14   -0.21    0.29
   0 -10  15   14.82    0.65
   0 -10 -15   14.59    0.57
   0 -10  16   -0.02    0.29
   0 -10 -16    0.03    0.24
   0 -10  17    1.51    0.34
   0 -10 -17    2.53    0.31
   0 -10 -18    3.75    0.35
   0 -10  18    2.93    0.39
   0 -11   0   -0.12    0.26
   0 -11  -1    2.77    0.32
   0 -11   1    3.00    0.33
   0 -11   2   47.61    1.34
   0 -11  -2   48.59    1.32
   0 -11   3    9.82    0.49
   0 -11  -3   10.28    0.48
   0 -11  -4    0.75    0.25
   0 -11   4    0.91    0.27
   0 -11  -5   28.35    0.89
   0 -11   5   28.64    0.92
   0 -11   6   14.21    0.59
   0 -11  -6   13.04    0.55
   0 -11  -7    0.42    0.24
   0 -11   7    0.35    0.24
   0 -11   8   10.39    0.53
   0 -11  -8   10.67    0.50
   0 -11  -9    1.38    0.27
   0 -11   9    1.44    0.29
   0 -11 -10   10.35    0.47
   0 -11  10   10.24    0.55
   0 -11 -11    2.99    0.31
   0 -11  11    2.94    0.37
   0 -11 -12    0.64    0.24
   0 -11  12    0.83    0.30
   0 -11  13    5.50    0.44
   0 -11 -13    5.01    0.37
   0 -11 -14    2.13    0.30
   0 -11  14    1.09    0.32
   0 -11 -15    0.24    0.30
   0 -11  15   -0.32    0.34
   0 -12   0    3.43    0.35
   0 -12  -1    0.26    0.25
   0 -12   1    0.32    0.27
   0 -12   2    1.03    0.29
   0 -12  -2    1.40    0.31
   0 -12   3    3.37    0.36
   0 -12   4    0.20    0.28
   0 -12  -4    0.68    0.28
   0 -12  -5    0.71    0.27
   0 -12   5    1.04    0.31
   0 -12   6    1.32    0.32
   0 -12  -6    1.52    0.29
   0 -12   7    0.27    0.27
   0 -12  -7   -0.03    0.24
   0 -12   8   -0.06    0.27
   0 -12  -9    4.54    0.37
   0 -12   9    4.03    0.40
   0 -12 -10    4.35    0.38
   0 -12 -11    1.14    0.29
  -1   0  32   16.11    0.74
  -1   0  31   -0.07    0.30
  -1   0  30    0.11    0.31
  -1   0  29    0.18    0.29
  -1   0  28    0.40    0.28
  -1   0  27   -0.12    0.26
  -1   0  26   21.00    0.78
  -1   0  25   -0.22    0.25
  -1   0  24   21.18    0.74
  -1   0  23   -0.03    0.18
  -1   0  23   -0.08    0.20
  -1   0  22    3.88    0.30
  -1   0  22    4.11    0.28
  -1   0  21    0.01    0.17
  -1   0  21   -0.08    0.18
  -1   0  20   15.55    0.52
  -1   0  20   14.43    0.53
  -1   0  19   -0.05    0.17
  -1   0  19   -0.01    0.16
  -1   0  18  509.75   11.02
  -1   0  18  502.19   11.00
  -1   0  17    0.01    0.14
  -1   0  17   -0.10    0.14
  -1   0  16   36.61    0.93
  -1   0  16   34.53    0.91
  -1   0  15    0.01    0.10
  -1   0  15    0.04    0.12
  -1   0  14  218.18    4.90
  -1   0  14  227.50    4.90
  -1   0  13    0.02    0.11
  -1   0  13   -0.02    0.10
  -1   0  12  281.42    6.08
  -1   0  12  276.98    6.09
  -1   0  11   -0.03    0.07
  -1   0  11    0.01    0.08
   1   0 -10  249.79    5.35
  -1   0  10  239.27    5.36
  -1   0  10  250.09    5.36
  -1   0   9    0.04    0.06
   1   0  -9   -0.06    0.08
   1   0  -9   -0.05    0.07
  -1   0   9   -0.03    0.07
  -1   0   8  146.47    3.15
   1   0  -8  138.52    3.13
  -1   0   8  145.01    3.14
   1   0  -8  145.19    3.14
  -1   0   7   -0.02    0.05
   1   0  -7    0.01    0.05
   1   0  -7   -0.06    0.06
  -1   0   7    0.00    0.06
   1   0  -6   10.71    0.28
   1   0  -6    9.96    0.27
  -1   0   6   10.87    0.28
  -1   0   6   10.83    0.28
  -1   0   5    0.01    0.04
   1   0  -5    0.00    0.04
  -1   0   5    0.00    0.05
   1   0  -4   30.07    0.66
  -1   0   4   31.15    0.67
   1   0  -3    0.03    0.03
  -1   0   3    0.03    0.03
   1   0   1    0.01    0.03
   1   0   1    0.00    0.02
   1   0   2  429.64    9.20
   1   0   2  427.78    9.20
   1   0   3    0.03    0.05
   1   0   3    0.01    0.04
   1   0   4 1789.00   38.32
  -1   0  -4 1792.00   38.32
   1   0   5   -0.01    0.06
  -1   0  -5    0.03    0.06
   1   0   6    1.37    0.10
  -1   0  -6    1.42    0.09
   1   0   7   -0.03    0.07
  -1   0  -7   -0.01    0.06
  -1   0  -7   -0.01    0.06
  -1   0  -8  181.19    3.87
   1   0   8  176.48    3.89
  -1   0  -8  174.20    3.88
   1   0   9   -0.10    0.08
   1   0  10  165.53    3.66
   1   0  11   -0.02    0.09
   1   0  11   -0.06    0.08
   1   0  12    4.10    0.21
   1   0  12    3.40    0.18
   1   0  13   -0.07    0.11
   1   0  13    0.05    0.10
   1   0  14  329.98    7.10
   1   0  14  318.09    7.10
   1   0  15   -0.13    0.15
   1   0  15   -0.14    0.14
   1   0  16   68.98    1.69
   1   0  16   71.29    1.70
   1   0  17    0.16    0.15
   1   0  17    0.29    0.14
   1   0  18   42.14    1.13
   1   0  18   43.79    1.13
   1   0  19    0.08    0.15
   1   0  19    0.04    0.15
   1   0  20   12.65    0.51
   1   0  20   14.25    0.52
   1   0  21    0.12    0.18
   1   0  22   33.27    0.99
   1   0  23   -0.19    0.21
   1   0  24   54.50    1.48
   1   0  25    0.33    0.24
   1   0  26    5.26    0.41
   1   0  27    0.23    0.29
   1   0  28    0.60    0.30
   1   0  29    0.23    0.30
   1   0  30    2.99    0.39
   1   0  31    0.32    0.31
  -1  -1  32    3.17    0.40
  -1  -1  31    0.16    0.31
  -1   1  31   -0.12    0.32
  -1  -1  30    5.22    0.42
  -1   1  30    5.32    0.45
  -1   1  29   35.48    1.14
  -1  -1  29   34.71    1.10
  -1   1  28    0.50    0.29
  -1  -1  28    0.51    0.28
  -1  -1  27    6.24    0.42
  -1   1  27    5.75    0.43
  -1  -1  27    6.43    0.41
  -1  -1  26   26.58    0.85
  -1   1  26   26.65    0.90
  -1  -1  26   25.11    0.87
  -1  -1  25   33.65    1.02
  -1  -1  25   36.15    1.07
  -1   1  25   36.33    1.09
  -1  -1  24   16.87    0.62
  -1  -1  24   17.78    0.64
  -1   1  24   17.63    0.66
  -1  -1  23   11.43    0.48
  -1   1  23   11.13    0.50
  -1  -1  23   12.10    0.49
  -1   1  22    0.08    0.20
  -1  -1  22    0.16    0.18
  -1  -1  22    0.10    0.18
  -1   1  21    1.35    0.22
  -1  -1  21    1.09    0.20
  -1  -1  21    1.51    0.20
  -1  -1  20   38.87    1.04
  -1   1  20   39.10    1.07
  -1  -1  20   38.09    1.04
  -1  -1  19   63.29    1.55
  -1  -1  19   62.78    1.54
  -1   1  19   61.12    1.57
  -1  -1  18  374.09    8.01
  -1   1  18  359.55    8.02
  -1  -1  18  360.53    7.99
  -1  -1  17  123.91    2.80
  -1  -1  17  119.95    2.79
  -1   1  17  122.97    2.82
  -1   1  16    1.00    0.16
  -1  -1  16    1.11    0.15
  -1  -1  16    1.29    0.15
  -1  -1  15   14.91    0.46
  -1   1  15   15.39    0.48
  -1  -1  15   14.64    0.45
  -1  -1  14    1.48    0.14
  -1  -1  14    1.84    0.15
  -1   1  14    1.32    0.14
  -1   1  14    1.60    0.15
  -1   1  13  109.27    2.46
  -1  -1  13  105.92    2.47
  -1   1  13  110.89    2.48
  -1  -1  13  111.01    2.47
  -1  -1  12  243.44    5.34
  -1   1  12  231.69    5.35
  -1  -1  12  244.02    5.33
  -1   1  11  150.73    3.31
  -1  -1  11  150.53    3.31
  -1   1  11  146.52    3.32
  -1  -1  11  151.75    3.32
  -1   1  10   58.67    1.33
   1   1 -10   57.60    1.32
  -1  -1  10   60.35    1.35
   1  -1 -10   56.68    1.32
  -1  -1  10   58.17    1.33
   1   1  -9    9.73    0.28
  -1  -1   9   10.36    0.29
   1  -1  -9   10.37    0.29
  -1   1   9   10.39    0.30
  -1  -1   9   10.11    0.30
   1   1  -9    9.72    0.29
   1   1  -8   66.05    1.52
  -1   1   8   63.62    1.51
   1  -1  -8   68.11    1.51
   1   1  -8   68.56    1.51
  -1  -1   8   71.44    1.53
  -1  -1   8   68.86    1.51
   1  -1  -7   20.89    0.50
   1   1  -7   21.97    0.51
  -1  -1   7   21.24    0.52
   1   1  -7   19.96    0.51
  -1  -1   7   21.43    0.51
  -1  -1   6   68.14    1.51
   1   1  -6   68.30    1.50
   1  -1  -6   64.01    1.49
  -1  -1   6   68.19    1.50
   1   1  -6   70.38    1.49
   1  -1  -6   66.96    1.50
  -1  -1   5  120.11    2.69
  -1  -1   5  125.60    2.68
   1  -1  -5  124.47    2.67
   1   1  -5  123.08    2.68
   1   1  -5  124.96    2.68
   1  -1  -5  121.44    2.68
   1   1  -4   99.58    2.16
  -1  -1   4  100.81    2.16
   1   1  -4   96.54    2.16
  -1  -1   4  100.48    2.17
   1  -1  -4  101.04    2.17
   1  -1  -4   98.59    2.15
   1   1  -3    9.97    0.25
  -1  -1   3   10.90    0.25
  -1   1   3    9.63    0.25
  -1  -1   3    9.64    0.25
   1   1  -3    9.71    0.25
   1  -1  -3   10.53    0.25
   1  -1  -2 1315.62   28.30
   1   1  -2 1346.80   28.30
   1  -1  -2 1322.38   28.29
   1   1  -2 1353.36   28.30
  -1   1   2 1285.89   28.30
  -1  -1   2 1318.12   28.30
   1  -1  -1  343.50    7.23
  -1   1   1  343.08    7.23
   1  -1  -1  337.94    7.23
  -1  -1   1  336.74    7.24
   1   1  -1  337.14    7.24
  -1   1   1  325.18    7.23
  -1  -1   1  343.07    7.24
  -1   1   0  122.38    2.72
  -1  -1   0  129.23    2.73
  -1   1   0  127.94    2.72
   1  -1   0  127.20    2.72
   1  -1   0  126.31    2.72
   1   1   0  127.36    2.74
   1  -1   1   59.51    1.29
   1  -1   1   56.50    1.28
  -1   1  -1   59.67    1.29
  -1   1  -1   60.18    1.28
  -1  -1  -1   59.72    1.30
  -1   1  -2  157.04    3.41
  -1  -1  -2  161.46    3.42
   1  -1   2  162.62    3.41
  -1   1  -2  154.19    3.40
   1  -1   2  157.09    3.40
   1  -1   3  968.99   20.71
   1  -1   3  971.58   20.70
  -1   1  -3  963.60   20.70
  -1   1  -3  959.77   20.71
  -1  -1  -3  970.00   20.71
   1  -1   4   31.00    0.69
  -1   1  -4   30.28    0.68
  -1  -1  -4   28.91    0.70
   1  -1   4   29.28    0.70
  -1  -1  -5    2.28    0.11
   1  -1   5    2.47    0.11
   1  -1   5    2.35    0.10
  -1   1  -5    2.39    0.10
   1  -1   6    3.20    0.13
  -1  -1  -6    3.43    0.13
  -1   1  -6    3.30    0.12
   1  -1   7  110.28    2.44
  -1  -1  -7  111.72    2.45
  -1   1  -7  110.94    2.43
   1  -1   8    5.15    0.19
   1   1   8    5.13    0.20
  -1   1  -8    5.39    0.18
   1  -1   9    1.05    0.10
  -1   1  -9    1.37    0.10
   1   1   9    1.16    0.11
   1   1  10   57.09    1.35
   1  -1  10   57.26    1.33
   1   1  11   38.27    0.97
   1  -1  11   39.17    0.95
   1  -1  12   67.04    1.56
   1   1  12   66.38    1.58
   1   1  13    8.27    0.32
   1  -1  13    8.37    0.31
   1  -1  14   35.08    0.93
   1   1  14   36.29    0.95
   1  -1  14   36.85    0.93
   1  -1  15   39.81    1.05
   1  -1  15   41.79    1.04
   1   1  15   40.72    1.07
   1  -1  16   -0.05    0.14
   1   1  16    0.05    0.14
   1  -1  16   -0.03    0.13
   1  -1  17   54.13    1.34
   1  -1  17   51.25    1.34
   1   1  17   54.55    1.36
   1  -1  18  104.03    2.53
   1  -1  18  111.07    2.53
   1   1  18  110.30    2.56
   1  -1  19    5.85    0.32
   1   1  19    6.47    0.35
   1  -1  19    5.81    0.32
   1   1  20    9.28    0.42
   1  -1  20    8.92    0.40
   1  -1  20    8.14    0.39
   1  -1  21    1.86    0.23
   1   1  21    2.02    0.25
   1  -1  21    1.74    0.23
   1  -1  22    6.55    0.37
   1  -1  22    6.52    0.36
   1   1  22    6.05    0.38
   1  -1  23   13.45    0.55
   1  -1  23   13.62    0.55
   1   1  23   13.60    0.57
   1  -1  24    1.65    0.28
   1  -1  24    1.56    0.26
   1   1  24    1.97    0.31
   1  -1  25    4.54    0.36
   1   1  25    4.25    0.38
   1   1  26    7.35    0.46
   1  -1  26    8.19    0.47
   1   1  27    0.31    0.27
   1  -1  27    0.26    0.26
   1  -1  28   -0.36    0.29
   1   1  28    0.16    0.30
   1  -1  29    6.45    0.45
   1   1  29    5.34    0.45
   1   1  30    2.81    0.40
   1  -1  30    2.79    0.39
  -1   2  31    2.81    0.40
  -1   2  30    3.55    0.41
  -1  -2  30    3.78    0.38
  -1  -2  30    4.16    0.39
  -1  -2  29   10.96    0.55
  -1  -2  29   10.76    0.55
  -1   2  29    9.83    0.58
  -1   2  28   27.49    0.98
  -1  -2  28   28.72    0.94
  -1  -2  28   30.25    0.96
  -1  -2  27    0.63    0.26
  -1   2  27   -0.09    0.28
  -1  -2  27    0.45    0.25
  -1  -2  26   10.76    0.51
  -1  -2  26   10.90    0.51
  -1   2  26   10.45    0.54
  -1  -2  25    0.75    0.23
  -1  -2  25    0.83    0.25
  -1   2  25    0.95    0.27
  -1  -2  24    7.71    0.41
  -1  -2  24    6.89    0.39
  -1   2  24    7.44    0.44
  -1  -2  23   16.34    0.59
  -1  -2  23   17.32    0.61
  -1   2  23   16.18    0.64
  -1  -2  22   14.39    0.54
  -1   2  22   15.19    0.59
  -1  -2  22   16.28    0.57
  -1   2  21    1.46    0.23
  -1  -2  21    1.39    0.21
  -1  -2  21    1.17    0.20
  -1  -2  20    0.17    0.16
  -1   2  20    0.03    0.18
  -1  -2  20    0.23    0.17
  -1  -2  19   15.88    0.53
  -1  -2  19   16.07    0.55
  -1   2  19   16.00    0.57
  -1   2  18   76.47    1.91
  -1  -2  18   77.01    1.89
  -1  -2  18   81.85    1.87
  -1  -2  17    0.03    0.13
  -1  -2  17    0.06    0.14
  -1  -2  16   43.21    1.10
  -1  -2  16   42.24    1.06
  -1  -2  15    4.17    0.23
  -1  -2  15    4.21    0.21
  -1  -2  14   19.67    0.54
  -1  -2  14   19.60    0.57
  -1  -2  13   58.45    1.39
  -1  -2  13   60.95    1.43
  -1  -2  12   18.51    0.53
  -1  -2  12   18.05    0.49
  -1  -2  11    3.65    0.18
  -1  -2  11    3.46    0.16
  -1  -2  10    4.98    0.20
   1   2 -10    4.78    0.17
  -1   2  10    4.57    0.20
  -1  -2  10    5.13    0.18
   1  -2  -9   19.90    0.50
  -1  -2   9   20.05    0.52
   1   2  -9   19.95    0.48
  -1  -2   9   19.14    0.49
  -1   2   9   19.15    0.52
  -1  -2   8   19.44    0.50
  -1   2   8   18.45    0.50
  -1  -2   8   19.53    0.47
   1  -2  -8   18.45    0.47
   1   2  -8   18.71    0.46
   1   2  -7   47.63    1.05
  -1  -2   7   45.88    1.05
  -1  -2   7   45.51    1.08
   1   2  -7   47.34    1.07
   1  -2  -7   47.17    1.07
  -1   2   7   46.40    1.08
  -1  -2   6  331.76    7.44
   1   2  -6  343.99    7.43
   1  -2  -6  345.43    7.43
   1   2  -6  345.10    7.41
  -1  -2   6  350.60    7.41
  -1   2   6  346.48    7.44
   1   2  -5   10.47    0.26
   1   2  -5   10.41    0.28
  -1  -2   5   10.33    0.26
  -1   2   5   10.17    0.28
   1  -2  -5   10.38    0.28
  -1  -2   4    0.72    0.05
   1  -2  -4    0.59    0.06
   1   2  -4    0.54    0.05
  -1   2   4    0.67    0.07
   1   2  -4    0.75    0.07
  -1   2   3 2811.82   59.31
   1   2  -3 2712.28   59.32
   1  -2  -3 2776.23   59.31
   1  -2  -3 2798.80   59.31
   1   2  -3 2907.54   59.30
  -1  -2   3 2650.84   59.30
   1  -2  -2 6278.79  133.38
  -1   2   2 6144.74  133.38
   1  -2  -2 6284.75  133.39
   1   2  -2 5792.05  133.40
  -1   2   2 6394.14  133.39
  -1  -2   2 6434.48  133.38
  -1  -2   2 6233.83  133.38
   1   2  -1 4379.91   92.62
  -1  -2   1 4347.63   92.62
   1  -2  -1 4365.00   92.61
  -1   2   1 4289.39   92.61
   1  -2  -1 4312.60   92.63
  -1   2   1 4297.89   92.63
  -1   2   0  393.43    8.37
   1   2   0  393.87    8.40
   1  -2   0  388.75    8.39
  -1   2   0  382.51    8.39
   1  -2   0  391.18    8.37
  -1  -2   0  391.91    8.39
  -1   2  -1    0.56    0.06
   1  -2   1    0.49    0.05
   1   2   1    0.40    0.05
  -1  -2  -1    0.50    0.06
  -1   2  -2  191.00    4.11
   1  -2   2  186.78    4.11
   1   2   2  188.70    4.12
  -1  -2  -2  193.89    4.11
   1   2   3    8.90    0.26
  -1   2  -3    8.57    0.21
  -1   2  -3    9.43    0.25
  -1  -2  -3    9.24    0.25
   1  -2   3    8.91    0.21
   1  -2   4   75.52    1.62
  -1  -2  -4   72.17    1.61
   1  -2   4   72.30    1.57
  -1   2  -4   70.99    1.57
  -1   2  -4   71.00    1.60
   1   2   4   73.11    1.62
  -1   2  -5    3.98    0.15
   1  -2   5    3.62    0.15
   1   2   5    4.22    0.16
   1  -2   5    3.77    0.12
  -1   2  -5    3.96    0.12
  -1  -2  -5    4.05    0.15
  -1   2  -6    0.75    0.06
   1  -2   6    0.62    0.06
  -1   2  -6    0.65    0.09
  -1  -2  -6    0.64    0.09
   1   2   6    0.75    0.09
   1  -2   6    0.72    0.09
   1  -2   7   50.91    1.19
   1   2   7   52.76    1.24
   1  -2   7   55.09    1.24
  -1   2  -7   54.06    1.18
   1  -2   8  850.81   18.13
  -1   2  -8  855.38   18.12
   1  -2   8  816.50   18.17
   1  -2   9   10.22    0.30
  -1   2  -9    9.99    0.28
  -1   2 -10   87.12    1.97
   1  -2  10   90.99    2.00
   1  -2  11  119.08    2.65
   1  -2  12   81.50    1.86
   1  -2  13   99.96    2.26
   1  -2  14   16.83    0.50
   1   2  15   13.51    0.48
   1  -2  15   14.42    0.45
   1   2  16   43.80    1.13
   1  -2  16   45.16    1.08
   1  -2  17    4.26    0.25
   1  -2  17    4.63    0.28
   1   2  17    4.99    0.29
   1  -2  18   17.12    0.56
   1  -2  18   18.83    0.61
   1   2  18   17.36    0.61
   1  -2  19   40.76    1.09
   1  -2  19   43.02    1.13
   1   2  19   39.31    1.14
   1  -2  20    1.54    0.20
   1  -2  20    1.98    0.23
   1   2  20    1.29    0.23
   1  -2  21    2.03    0.23
   1  -2  21    2.14    0.25
   1   2  21    2.51    0.27
   1  -2  22    3.85    0.29
   1   2  22    4.30    0.33
   1  -2  22    4.47    0.31
   1  -2  23    1.13    0.23
   1   2  23    1.18    0.28
   1  -2  23    1.04    0.23
   1  -2  24    9.45    0.44
   1   2  24    8.65    0.49
   1  -2  24    9.51    0.47
   1   2  25    7.98    0.49
   1  -2  25    7.28    0.44
   1  -2  25    8.07    0.45
   1   2  26   26.23    0.92
   1  -2  26   24.19    0.84
   1  -2  26   24.70    0.86
   1  -2  27    1.17    0.28
   1  -2  27    1.35    0.29
   1   2  27    1.34    0.31
   1  -2  28   23.18    0.84
   1  -2  28   22.49    0.82
   1   2  28   22.81    0.89
   1  -2  29    0.12    0.29
   1   2  29    0.18    0.32
   1   2  30    0.63    0.35
  -1  -3  31   14.45    0.66
  -1   3  30    6.23    0.50
  -1  -3  30    6.99    0.47
  -1   3  29   12.23    0.64
  -1  -3  29   13.83    0.62
  -1   3  28   14.29    0.68
  -1  -3  27    1.78    0.29
  -1   3  27    1.73    0.33
  -1  -3  27    2.72    0.32
  -1  -3  26    0.13    0.22
  -1  -3  26   -0.17    0.24
  -1   3  25    4.59    0.38
  -1  -3  25    3.74    0.31
  -1  -3  25    3.91    0.35
  -1  -3  24    1.63    0.24
  -1  -3  24    1.81    0.27
  -1  -3  23    4.77    0.34
  -1  -3  23    5.56    0.33
  -1  -3  22    4.79    0.30
  -1  -3  22    4.88    0.33
  -1  -3  21    0.35    0.18
  -1  -3  21    0.20    0.19
  -1  -3  20    1.83    0.23
  -1  -3  20    1.71    0.20
  -1  -3  19   15.46    0.54
  -1  -3  19   15.17    0.50
  -1  -3  18    0.47    0.14
  -1  -3  18    0.45    0.16
  -1  -3  17    7.24    0.34
  -1   3  17    6.77    0.34
  -1  -3  17    6.87    0.29
  -1   3  16   31.65    0.88
  -1  -3  16   30.96    0.87
  -1  -3  16   31.10    0.81
  -1  -3  15    3.74    0.20
  -1   3  15    3.93    0.24
  -1  -3  15    3.79    0.23
  -1   3  14   15.12    0.48
  -1  -3  14   14.23    0.48
  -1  -3  14   14.63    0.42
  -1   3  13    1.33    0.15
  -1  -3  13    1.23    0.12
  -1  -3  13    1.67    0.15
  -1   3  12   67.23    1.57
  -1  -3  12   66.00    1.51
  -1  -3  12   65.55    1.57
   1   3 -11    4.33    0.16
  -1  -3  11    4.59    0.21
  -1   3  11    4.30    0.21
  -1  -3  11    4.15    0.17
   1   3 -10    0.07    0.07
  -1  -3  10    0.09    0.06
  -1  -3  10   -0.06    0.09
  -1   3  10   -0.04    0.10
   1   3  -9  146.81    3.15
  -1  -3   9  145.17    3.22
  -1  -3   9  143.51    3.16
  -1   3   9  143.05    3.21
   1   3  -8  336.76    7.26
  -1   3   8  347.71    7.32
  -1  -3   8  343.95    7.26
  -1   3   7  364.56    7.93
   1   3  -7  370.60    7.88
  -1  -3   7  368.35    7.88
   1  -3  -7  359.46    7.91
   1   3  -6    3.18    0.11
  -1  -3   6    3.10    0.11
  -1   3   6    3.36    0.14
   1  -3  -6    3.14    0.14
  -1  -3   5   17.84    0.42
   1  -3  -5   18.17    0.45
   1  -3  -5   17.88    0.44
   1   3  -5   17.75    0.42
  -1   3   5   18.46    0.46
   1  -3  -4   83.88    1.88
  -1  -3   4   86.41    1.87
   1  -3  -4   86.03    1.90
  -1   3   4   86.58    1.90
  -1  -3   4   85.73    1.86
   1  -3  -3   27.17    0.64
  -1  -3   3   27.62    0.62
  -1   3   3   27.76    0.64
  -1  -3   3   27.66    0.63
   1  -3  -3   29.03    0.66
  -1   3   2    5.45    0.18
  -1  -3   2    4.91    0.15
  -1  -3   2    4.63    0.15
  -1   3   2    4.95    0.16
   1  -3  -2    5.02    0.15
  -1  -3   1   14.49    0.35
   1  -3  -1   14.12    0.34
  -1   3   1   14.23    0.36
  -1   3   1   15.10    0.34
   1   3  -1   14.02    0.35
   1  -3  -1   14.51    0.37
   1   3   0  260.93    5.62
   1  -3   0  271.42    5.63
  -1   3   0  254.39    5.59
  -1  -3   0  260.20    5.64
  -1   3   0  278.37    5.63
   1  -3   0  257.33    5.59
  -1  -3   0  260.09    5.61
   1  -3   1    3.23    0.13
  -1   3  -1    3.39    0.13
  -1  -3  -1    3.30    0.12
   1   3   1    3.20    0.13
  -1  -3  -1    3.19    0.13
  -1   3  -2   75.56    1.67
   1  -3   2   74.93    1.67
  -1  -3  -2   73.62    1.66
   1   3   2   76.07    1.67
  -1  -3  -2   74.75    1.68
  -1  -3  -3   47.07    1.07
   1   3   3   46.68    1.07
  -1  -3  -3   45.76    1.05
   1  -3   3   45.07    1.07
  -1   3  -3   47.27    1.06
   1  -3   4   27.01    0.65
  -1   3  -4   26.79    0.64
  -1  -3  -4   26.20    0.64
   1   3   4   26.16    0.65
  -1  -3  -5  180.80    3.86
   1   3   5  181.09    3.88
   1  -3   5  175.90    3.87
  -1   3  -5  178.12    3.80
   1  -3   5  173.48    3.81
   1  -3   6    2.27    0.14
  -1   3  -6    2.07    0.08
   1  -3   6    2.01    0.08
   1   3   6    2.24    0.13
   1   3   7   52.87    1.24
  -1   3  -7   52.27    1.17
   1  -3   7   53.05    1.18
   1  -3   7   53.57    1.24
   1  -3   8   12.30    0.37
  -1   3  -8   12.40    0.31
   1   3   8   12.17    0.38
   1  -3   8   11.66    0.32
   1  -3   9   25.38    0.63
  -1   3  -9   26.85    0.62
   1   3   9   26.49    0.69
   1  -3   9   26.24    0.69
   1   3  10   39.73    0.99
  -1   3 -10   38.52    0.90
   1  -3  10   40.05    0.98
   1  -3  10   38.76    0.92
   1  -3  11   10.04    0.31
  -1   3 -11   10.40    0.29
   1  -3  11    9.83    0.36
   1   3  12   18.15    0.55
   1  -3  12   17.49    0.48
   1  -3  13   30.43    0.78
   1   3  13   31.78    0.85
   1  -3  14  447.44    9.58
   1   3  14  433.25    9.66
   1  -3  15   24.14    0.66
   1  -3  16  114.36    2.60
   1  -3  17   22.47    0.64
   1  -3  18   53.22    1.32
   1  -3  19   19.97    0.61
   1  -3  19   19.79    0.67
   1  -3  20    2.30    0.23
   1  -3  20    2.24    0.25
   1  -3  21    4.56    0.29
   1  -3  21    5.29    0.35
   1   3  22    0.59    0.25
   1  -3  22    0.67    0.22
   1  -3  22    0.68    0.20
   1  -3  23    9.51    0.44
   1   3  23    9.54    0.50
   1  -3  23   10.54    0.49
   1  -3  24   59.93    1.60
   1  -3  24   59.62    1.56
   1   3  24   59.83    1.65
   1   3  25    2.14    0.33
   1  -3  25    2.33    0.31
   1  -3  25    2.14    0.28
   1  -3  26    3.36    0.35
   1   3  26    3.16    0.37
   1  -3  27    0.32    0.27
   1   3  27    0.47    0.32
   1   3  28   42.71    1.35
   1  -3  28   41.75    1.27
   1   3  29    0.48    0.32
   1  -3  29    1.16    0.32
   1  -3  30    2.91    0.38
  -1  -4  30    3.13    0.38
  -1  -4  29    4.49    0.41
  -1  -4  28   11.43    0.57
  -1  -4  27   16.82    0.69
  -1  -4  26    3.79    0.36
  -1  -4  25    3.99    0.35
  -1   4  25    3.63    0.38
  -1  -4  24   27.82    0.91
  -1   4  24   28.99    0.96
  -1   4  23    5.73    0.40
  -1  -4  23    5.01    0.37
  -1  -4  23    4.91    0.30
  -1  -4  22   -0.19    0.21
  -1  -4  22    0.13    0.18
  -1   4  22    0.29    0.23
  -1  -4  21    9.18    0.38
  -1   4  21    8.77    0.46
  -1  -4  21    8.36    0.43
  -1  -4  20   21.64    0.73
  -1   4  20   23.18    0.76
  -1  -4  20   23.39    0.67
  -1  -4  19    0.49    0.16
  -1  -4  19    0.06    0.18
  -1   4  19   -0.02    0.19
  -1   4  18    0.10    0.18
  -1  -4  18    0.01    0.17
  -1  -4  18    0.07    0.12
  -1   4  17    0.55    0.17
  -1  -4  17    0.69    0.18
  -1  -4  17    0.70    0.14
  -1   4  16    5.57    0.31
  -1  -4  16    6.48    0.32
  -1  -4  16    5.95    0.25
  -1  -4  15   44.86    1.08
  -1   4  15   44.62    1.17
  -1  -4  15   45.68    1.17
  -1  -4  14    0.87    0.11
  -1  -4  14    0.59    0.16
  -1   4  14    0.85    0.16
  -1   4  13   69.70    1.65
  -1  -4  13   69.10    1.65
  -1  -4  13   67.64    1.56
  -1  -4  12   29.80    0.82
   1   4 -12   31.38    0.74
  -1  -4  12   30.35    0.74
  -1  -4  11    2.22    0.17
   1   4 -11    2.62    0.12
  -1   4  11    2.54    0.18
  -1  -4  11    2.61    0.13
  -1   4  10   11.29    0.37
   1   4 -10   10.90    0.30
  -1   4   9   65.24    1.50
  -1  -4   9   64.08    1.42
   1   4  -9   63.38    1.42
  -1  -4   8    0.76    0.07
   1   4  -8    0.78    0.07
   1  -4  -8    0.82    0.10
  -1   4   8    0.78    0.11
  -1   4   7  385.60    8.43
   1  -4  -7  387.14    8.41
   1   4  -7  392.75    8.37
  -1  -4   7  388.62    8.36
  -1  -4   6   18.47    0.43
  -1  -4   6   18.42    0.42
  -1   4   6   18.44    0.49
   1  -4  -6   18.69    0.48
   1  -4  -6   17.31    0.46
  -1  -4   5  124.96    2.77
  -1   4   5  132.68    2.82
  -1  -4   5  128.09    2.76
   1  -4  -5  129.45    2.80
   1  -4  -5  128.21    2.82
  -1   4   4   34.31    0.79
  -1  -4   4   34.45    0.75
   1  -4  -4   34.22    0.78
  -1  -4   4   32.79    0.75
   1  -4  -4   34.02    0.81
  -1  -4   3    0.73    0.09
  -1  -4   3    0.81    0.05
   1  -4  -3    0.79    0.07
  -1   4   3    0.83    0.08
  -1  -4   3    0.94    0.05
   1  -4  -3    0.82    0.09
   1  -4  -2  188.57    4.04
  -1  -4   2  179.46    4.04
   1  -4  -2  192.81    4.09
  -1   4   2  192.69    4.08
  -1   4   2  189.29    4.05
  -1  -4   2  186.72    4.04
  -1  -4   2  187.11    4.10
   1   4  -1   35.55    0.78
  -1  -4   1   33.98    0.82
  -1   4   1   34.26    0.81
  -1  -4   1   34.28    0.77
   1  -4  -1   33.64    0.81
  -1   4   1   33.31    0.77
   1  -4  -1   33.99    0.76
   1   4   0    4.90    0.16
  -1  -4   0    4.73    0.15
   1  -4   0    4.90    0.18
   1  -4   0    4.29    0.12
  -1  -4   0    4.49    0.18
  -1   4   0    4.61    0.12
   1  -4   1    3.99    0.16
  -1  -4  -1    3.86    0.14
   1   4   1    3.98    0.15
  -1  -4  -1    4.45    0.18
   1   4   2  468.81   10.00
  -1  -4  -2  462.44   10.02
  -1  -4  -2  463.80    9.98
   1  -4   2  461.11   10.02
   1  -4   3   65.12    1.48
  -1  -4  -3   66.00    1.45
  -1  -4  -3   64.10    1.48
   1   4   3   63.74    1.47
  -1  -4  -4   46.48    1.10
   1   4   4   47.43    1.10
  -1  -4  -4   47.00    1.07
   1  -4   4   45.67    1.10
   1   4   5   18.70    0.50
   1  -4   5   18.19    0.50
  -1  -4  -5   17.67    0.49
   1  -4   6   25.04    0.64
   1   4   6   24.48    0.64
  -1  -4  -6   24.31    0.63
  -1   4  -7    3.70    0.11
   1   4   7    4.12    0.19
   1  -4   7    3.97    0.19
   1  -4   7    3.89    0.11
   1  -4   8   78.53    1.81
   1   4   8   75.98    1.80
  -1   4  -8   78.87    1.69
   1  -4   8   76.17    1.70
   1  -4   9   30.45    0.82
   1  -4   9   31.57    0.73
   1   4   9   31.23    0.82
  -1   4  -9   32.10    0.72
   1   4  10   21.18    0.61
   1  -4  10   21.08    0.60
  -1   4 -10   21.99    0.50
   1  -4  10   20.12    0.51
   1  -4  11   23.67    0.59
   1  -4  11   23.71    0.67
   1   4  11   23.92    0.68
  -1   4 -11   24.40    0.57
   1  -4  12   20.47    0.62
   1   4  12   20.26    0.62
   1  -4  12   21.14    0.53
  -1   4 -12   20.55    0.51
   1  -4  13   64.55    1.61
   1   4  13   67.95    1.62
   1  -4  13   65.47    1.51
   1   4  14   29.80    0.86
   1  -4  14   29.79    0.75
   1   4  15   53.41    1.37
   1  -4  15   52.86    1.26
   1   4  16   33.25    0.97
   1  -4  16   34.14    0.86
   1   4  17    0.63    0.19
   1  -4  17    0.78    0.14
   1   4  18   12.27    0.52
   1  -4  18   13.65    0.45
   1   4  19    0.46    0.20
   1  -4  19    0.51    0.17
   1   4  20   13.33    0.58
   1  -4  20   14.41    0.49
   1   4  21    8.18    0.46
   1  -4  21    7.40    0.42
   1  -4  21    8.58    0.38
   1   4  22    0.04    0.26
   1  -4  22    0.09    0.21
   1  -4  23    5.31    0.38
   1  -4  24    1.59    0.28
   1  -4  25    3.19    0.35
   1  -4  26    3.66    0.36
   1  -4  27    4.12    0.39
   1  -4  28    7.99    0.50
   1  -4  29    0.56    0.31
   1   4  29    1.39    0.37
  -1   5  29    3.43    0.42
  -1  -5  29    2.60    0.36
  -1   5  28    3.45    0.40
  -1  -5  28    3.31    0.39
  -1   5  27    1.00    0.33
  -1  -5  27    1.10    0.30
  -1  -5  26    0.15    0.27
  -1   5  26    0.74    0.30
  -1  -5  25   18.60    0.73
  -1   5  25   19.29    0.77
  -1  -5  24   45.65    1.31
  -1   5  24   44.63    1.33
  -1  -5  23    2.60    0.31
  -1   5  23    2.77    0.34
  -1   5  22   15.30    0.63
  -1  -5  22   15.12    0.61
  -1   5  21   25.75    0.84
  -1  -5  21   24.17    0.82
  -1   5  20    9.11    0.47
  -1  -5  20    8.53    0.43
  -1  -5  19    0.07    0.20
  -1   5  19    0.08    0.21
  -1  -5  18    6.21    0.36
  -1   5  18    6.69    0.37
  -1   5  17    4.11    0.29
  -1  -5  17    3.79    0.21
  -1  -5  17    3.64    0.29
  -1  -5  16    8.52    0.40
  -1  -5  16    8.87    0.31
  -1   5  15    0.41    0.17
  -1  -5  15    0.51    0.11
  -1  -5  15    0.45    0.17
  -1  -5  14   56.51    1.45
  -1   5  14   58.17    1.45
  -1  -5  14   59.05    1.34
  -1  -5  13    3.84    0.16
  -1   5  13    3.92    0.25
  -1   5  12   13.83    0.46
  -1  -5  12   13.69    0.36
  -1  -5  11    9.47    0.26
   1  -5 -11    9.39    0.32
  -1   5  11   10.07    0.36
   1   5 -10    0.28    0.06
  -1   5  10    0.32    0.13
  -1  -5  10    0.22    0.06
   1  -5 -10    0.31    0.10
   1  -5  -9    2.66    0.15
  -1  -5   9    2.40    0.09
  -1   5   8   19.56    0.43
   1  -5  -8   20.19    0.42
  -1  -5   7   44.04    0.38
   1  -5  -7   44.98    0.58
  -1  -5   6    0.19    0.09
  -1  -5   6    0.04    0.02
  -1   5   6    0.15    0.09
  -1  -5   6    0.07    0.02
   1  -5  -6    0.01    0.08
   1  -5  -5    7.07    0.23
  -1   5   5    6.55    0.20
   1  -5  -5    6.33    0.18
  -1  -5   5    6.36    0.24
  -1   5   4    2.30    0.12
   1  -5  -4    2.19    0.10
  -1  -5   4    2.29    0.14
  -1  -5   4    1.94    0.06
   1  -5  -4    2.15    0.13
   1  -5  -3   31.83    0.71
  -1  -5   3   30.48    0.78
  -1  -5   3   30.95    0.69
  -1  -5   3   29.80    0.69
  -1   5   3   31.60    0.73
   1  -5  -3   32.40    0.77
   1  -5  -2   73.30    1.64
  -1   5   2   69.53    1.58
  -1  -5   2   70.82    1.56
   1  -5  -2   74.15    1.57
  -1  -5   2   69.88    1.57
  -1  -5   2   73.10    1.66
   1  -5  -1    0.35    0.05
  -1  -5   1    0.34    0.09
   1   5  -1    0.35    0.06
  -1   5   1    0.32    0.05
   1  -5  -1    0.30    0.08
  -1  -5   1    0.38    0.06
  -1  -5   0    5.51    0.14
  -1  -5   0    5.96    0.21
   1  -5   0    5.25    0.19
   1   5   0    5.38    0.15
  -1   5   0    4.92    0.10
   1   5   1    0.58    0.08
   1  -5   1    0.53    0.09
  -1  -5  -1    0.54    0.07
  -1  -5  -1    0.36    0.10
  -1  -5  -2   13.06    0.40
   1  -5   2   12.61    0.39
  -1  -5  -2   13.00    0.35
   1   5   2   13.76    0.37
   1   5   3    0.01    0.08
   1  -5   3    0.07    0.09
  -1  -5  -3    0.03    0.07
  -1  -5  -3    0.19    0.09
   1   5   4   69.06    1.58
   1  -5   4   67.99    1.60
  -1  -5  -4   69.20    1.60
  -1  -5  -5   30.06    0.77
   1   5   5   29.90    0.76
   1  -5   5   29.90    0.77
  -1  -5  -6  116.89    2.66
   1   5   6  121.66    2.66
   1  -5   6  114.84    2.66
   1  -5   7    0.30    0.11
  -1  -5  -7    0.19    0.10
  -1  -5  -8   24.41    0.67
   1  -5   8   24.76    0.69
   1   5   8   26.07    0.69
  -1  -5  -9  111.85    2.52
   1  -5   9  109.00    2.55
   1   5   9  112.06    2.54
   1  -5  10   14.42    0.46
   1   5  10   15.03    0.47
   1  -5  10   13.83    0.33
  -1   5 -10   13.40    0.33
   1  -5  11   25.28    0.75
   1   5  11   26.57    0.75
   1  -5  11   26.48    0.62
   1   5  12    6.32    0.31
   1  -5  12    6.63    0.31
   1  -5  12    6.01    0.20
   1  -5  13    2.03    0.21
   1  -5  13    2.26    0.13
   1   5  13    2.09    0.22
   1  -5  14    0.63    0.10
   1   5  14    0.66    0.18
   1  -5  14    0.89    0.18
   1   5  15    0.01    0.17
   1  -5  15   -0.18    0.18
   1   5  16   21.96    0.71
   1  -5  16   21.20    0.71
   1   5  17   15.72    0.60
   1   5  18    1.50    0.25
   1   5  19   12.27    0.55
   1   5  20    8.61    0.47
   1   5  21   45.72    1.33
   1   5  22   17.97    0.72
   1  -5  23    0.74    0.25
   1   5  23    0.52    0.29
   1  -5  24    5.64    0.40
   1   5  24    5.44    0.44
   1  -5  25    3.78    0.37
   1   5  25    3.97    0.42
   1  -5  26   12.35    0.60
   1   5  27    3.35    0.42
   1  -5  27    3.16    0.37
   1   5  28    5.63    0.49
   1  -5  28    4.95    0.44
  -1   6  28   -0.03    0.31
  -1  -6  28    0.82    0.31
  -1   6  27    1.40    0.35
  -1  -6  27    1.07    0.31
  -1  -6  26    0.58    0.27
  -1   6  26    0.47    0.31
  -1   6  25    1.45    0.32
  -1  -6  25    0.84    0.29
  -1   6  24   -0.20    0.29
  -1  -6  24    0.02    0.26
  -1   6  23   20.47    0.79
  -1  -6  23   21.53    0.78
  -1   6  22    2.99    0.34
  -1  -6  22    3.18    0.34
  -1   6  21    0.63    0.25
  -1  -6  21    1.19    0.25
  -1  -6  20    7.57    0.44
  -1   6  20    6.50    0.41
  -1   6  19   22.72    0.77
  -1  -6  19   23.38    0.79
  -1  -6  18    9.78    0.46
  -1   6  18   10.96    0.49
  -1   6  17    0.69    0.21
  -1  -6  17    0.82    0.21
   1  -6 -17    1.01    0.19
  -1   6  16    6.80    0.36
   1  -6 -16    7.60    0.32
   1  -6 -15    4.08    0.24
  -1   6  15    4.36    0.29
  -1   6  14    2.45    0.24
   1  -6 -14    2.71    0.21
   1  -6 -13   35.26    0.91
  -1   6  13   34.45    0.96
   1  -6 -12   32.28    0.85
  -1   6  12   32.53    0.89
   1  -6 -11    6.91    0.29
  -1   6  11    6.27    0.30
  -1   6  10   32.78    0.86
   1  -6 -10   31.81    0.83
  -1   6   9   57.51    1.41
   1  -6  -9   59.45    1.40
  -1  -6   8   -0.02    0.12
   1  -6  -8    0.16    0.11
  -1   6   8   -0.01    0.11
   1  -6  -7    0.49    0.13
  -1   6   7    0.67    0.12
  -1  -6   6   13.85    0.45
   1  -6  -6   13.57    0.41
  -1   6   6   13.23    0.40
   1  -6  -5   25.12    0.67
  -1  -6   5   26.18    0.70
  -1   6   5   24.79    0.64
  -1   6   4   80.17    1.81
   1  -6  -4   79.90    1.85
   1  -6  -4   81.48    1.79
  -1  -6   4   79.29    1.88
  -1  -6   3   11.15    0.37
  -1   6   3   10.07    0.29
   1  -6  -3   10.95    0.35
   1  -6  -3   10.88    0.28
  -1  -6   2    2.85    0.09
   1  -6  -2    2.92    0.17
  -1  -6   2    2.75    0.18
  -1   6   2    2.72    0.12
  -1  -6   2    2.71    0.10
   1  -6  -2    2.86    0.11
   1  -6  -1    1.84    0.15
  -1  -6   1    1.73    0.09
  -1  -6   1    1.93    0.10
  -1   6   1    1.84    0.09
   1  -6  -1    1.92    0.08
  -1  -6   1    1.81    0.15
   1  -6   0    0.37    0.03
   1   6   0    0.58    0.08
  -1   6   0    0.36    0.03
  -1  -6   0    0.56    0.12
  -1  -6   0    0.52    0.07
  -1  -6  -1   26.98    0.73
   1  -6   1   25.81    0.71
   1   6   1   28.33    0.66
  -1  -6  -1   27.04    0.64
  -1  -6  -2   38.43    0.88
   1  -6   2   37.40    0.95
  -1  -6  -2   37.54    0.95
   1   6   2   37.19    0.90
   1  -6   3   53.01    1.28
   1   6   3   52.75    1.23
  -1  -6  -3   52.06    1.27
  -1  -6  -4   13.38    0.43
   1   6   4   12.59    0.39
   1  -6   4   13.45    0.43
   1  -6   5   46.50    1.17
  -1  -6  -5   47.10    1.16
   1   6   5   47.72    1.14
   1  -6   6    0.95    0.16
   1   6   6    0.88    0.13
  -1  -6  -6    0.79    0.13
   1   6   7    0.67    0.13
   1  -6   7    0.40    0.13
  -1  -6  -7    0.57    0.12
   1  -6   8    1.27    0.16
   1   6   8    0.99    0.15
  -1  -6  -8    1.02    0.14
  -1  -6  -9    1.59    0.17
   1   6   9    1.75    0.18
   1  -6   9    1.86    0.19
  -1  -6 -10   29.22    0.79
   1  -6  10   27.45    0.81
   1   6  10   28.48    0.80
   1   6  11   35.95    0.96
  -1  -6 -11   35.89    0.94
   1  -6  11   33.67    0.96
  -1  -6 -12   13.88    0.47
   1  -6  12   14.10    0.50
   1   6  12   13.22    0.49
   1  -6  13    7.77    0.36
  -1  -6 -13    7.39    0.34
   1   6  13    7.75    0.38
   1   6  14    1.55    0.21
  -1  -6 -14    1.72    0.19
   1  -6  14    1.43    0.21
   1   6  15    0.46    0.20
   1  -6  15    0.65    0.20
   1   6  16    2.29    0.25
   1  -6  16    1.57    0.24
   1  -6  17    6.87    0.38
   1   6  17    6.63    0.39
   1  -6  18    0.54    0.23
   1   6  18    0.31    0.24
   1  -6  19   37.86    1.15
   1   6  19   41.93    1.20
   1   6  20   17.93    0.72
   1   6  21    0.09    0.26
   1   6  22   12.91    0.62
   1   6  23    4.45    0.41
   1   6  24   -0.47    0.29
   1   6  25    1.20    0.34
   1  -6  26    4.62    0.42
   1   6  26    4.53    0.44
   1   6  27    4.73    0.46
  -1  -7  26   -0.24    0.30
  -1   7  26    0.40    0.30
  -1   7  25    0.82    0.33
  -1  -7  25    0.91    0.28
  -1   7  24    3.47    0.39
  -1  -7  24    4.00    0.39
  -1  -7  23    5.87    0.44
  -1   7  23    6.16    0.44
   1  -7 -23    5.80    0.37
  -1  -7  22   26.85    0.94
  -1   7  22   27.15    0.96
  -1   7  21    0.08    0.26
  -1  -7  21    0.63    0.28
   1  -7 -21    0.30    0.22
  -1   7  20    3.83    0.35
   1  -7 -20    3.82    0.30
  -1  -7  20    3.78    0.36
   1  -7 -19   16.77    0.58
  -1   7  19   15.96    0.64
  -1  -7  19   15.47    0.64
  -1   7  18   22.52    0.75
   1  -7 -18   23.09    0.70
  -1   7  17   16.98    0.63
   1  -7 -17   17.72    0.59
   1  -7 -16    2.71    0.24
  -1   7  16    2.29    0.27
   1  -7 -15    0.70    0.18
  -1   7  15    0.81    0.21
   1  -7 -14    9.63    0.39
  -1   7  14    9.51    0.43
  -1   7  13   33.15    0.94
   1  -7 -13   34.10    0.90
   1  -7 -12   23.19    0.68
  -1   7  12   22.91    0.69
   1  -7 -11   31.58    0.83
  -1   7  11   31.06    0.85
   1  -7 -10   43.64    1.11
  -1   7  10   43.81    1.12
  -1  -7  10   44.38    1.17
   1  -7  -9   14.14    0.47
  -1  -7   9   14.04    0.50
  -1   7   9   13.77    0.46
  -1   7   8    1.96    0.17
   1  -7  -8    2.13    0.18
  -1  -7   8    1.56    0.20
  -1  -7   7   10.15    0.41
   1  -7  -7   10.42    0.37
  -1   7   7   10.07    0.35
  -1  -7   6   26.89    0.76
  -1   7   6   25.44    0.68
   1  -7  -6   25.85    0.71
  -1  -7   5    0.10    0.13
  -1   7   5    0.01    0.10
   1  -7  -5    0.01    0.13
  -1   7   4    0.33    0.09
  -1  -7   4    0.10    0.12
   1  -7  -4    0.48    0.13
   1  -7  -3    3.75    0.21
  -1  -7   3    3.68    0.23
  -1   7   3    3.81    0.16
  -1  -7   2    0.42    0.15
   1  -7  -2    0.56    0.13
  -1   7   2    0.63    0.07
   1  -7  -1    1.54    0.16
  -1  -7   1    1.39    0.17
  -1  -7   1    1.18    0.08
  -1  -7   0    3.59    0.23
   1  -7   0    3.62    0.21
  -1  -7   0    3.35    0.14
  -1  -7  -1    0.33    0.13
   1  -7   1    0.21    0.11
   1   7   1    0.28    0.09
   1   7   2    7.18    0.25
  -1  -7  -2    6.66    0.30
   1  -7   2    6.58    0.30
   1   7   3    0.81    0.12
  -1  -7  -3    0.96    0.16
   1   7   4  152.90    3.36
  -1  -7  -4  150.47    3.41
   1  -7   4  150.27    3.42
   1   7   5   -0.01    0.12
  -1  -7  -5    0.12    0.14
   1  -7   5    0.11    0.13
  -1  -7  -6    0.25    0.14
   1  -7   6    0.49    0.15
   1   7   6    0.35    0.13
   1   7   7    0.26    0.13
   1  -7   7    0.38    0.15
  -1  -7  -7    0.22    0.14
  -1  -7  -8    0.29    0.15
   1   7   8    0.24    0.14
   1  -7   8    0.20    0.16
   1  -7   9    0.29    0.16
   1   7   9    0.59    0.16
  -1  -7  -9    0.33    0.14
   1  -7  10   34.90    0.98
  -1  -7 -10   34.42    0.94
   1   7  10   35.14    0.95
  -1  -7 -11    0.56    0.17
   1   7  11    0.46    0.17
   1  -7  11    0.60    0.19
   1   7  12   23.29    0.72
   1  -7  12   22.56    0.73
  -1  -7 -12   23.96    0.71
   1  -7  13   -0.14    0.19
   1   7  13    0.06    0.17
  -1  -7 -13   -0.05    0.18
   1  -7  14   11.12    0.48
   1   7  14   10.70    0.48
  -1  -7 -14   11.54    0.45
   1  -7  15    2.36    0.27
  -1  -7 -15    2.12    0.23
   1   7  15    2.15    0.26
   1   7  16   22.90    0.78
  -1  -7 -16   24.00    0.74
   1  -7  16   23.48    0.79
  -1  -7 -17    5.21    0.33
   1   7  17    5.09    0.38
   1  -7  17    5.11    0.37
   1  -7  18   12.93    0.58
   1   7  18   12.99    0.57
  -1  -7 -18   12.95    0.52
   1   7  19    0.44    0.26
  -1  -7 -19    0.37    0.21
   1  -7  19    0.06    0.25
  -1  -7 -20    0.05    0.22
   1  -7  20    0.04    0.24
   1   7  20   -0.02    0.25
   1  -7  21    8.37    0.48
  -1  -7 -21    8.55    0.44
   1   7  21    7.50    0.49
  -1  -7 -22    0.30    0.24
   1   7  22    0.16    0.28
   1  -7  22    0.32    0.28
  -1  -7 -23    9.88    0.48
   1   7  23    8.72    0.54
  -1  -7 -24    7.37    0.43
   1   7  24    6.15    0.49
  -1  -7 -25    4.07    0.37
  -1  -7 -26    9.46    0.51
  -1   8  25    3.24    0.41
  -1   8  24    2.41    0.38
  -1  -8  24    2.38    0.35
  -1   8  23    9.92    0.56
  -1  -8  23    8.47    0.53
  -1   8  22    0.13    0.30
  -1  -8  22    0.25    0.28
  -1  -8  21    6.33    0.44
  -1   8  21    6.11    0.45
   1  -8 -21    7.10    0.39
  -1   8  20    1.79    0.31
   1  -8 -20    1.63    0.25
  -1   8  19    3.78    0.35
   1  -8 -19    3.60    0.30
   1  -8 -18    0.59    0.21
  -1   8  18    1.08    0.27
   1  -8 -17    4.06    0.30
  -1   8  17    4.13    0.33
  -1   8  16   21.03    0.73
   1  -8 -16   22.26    0.69
  -1   8  15    2.37    0.26
   1  -8 -15    2.57    0.25
   1  -8 -14    0.82    0.19
  -1  -8  14    0.70    0.24
  -1   8  14    1.11    0.21
  -1  -8  13    0.12    0.21
   1  -8 -13    0.25    0.18
  -1   8  13    0.28    0.19
  -1  -8  12    3.59    0.30
   1  -8 -12    4.10    0.27
  -1   8  12    4.00    0.28
  -1   8  11    0.07    0.16
   1  -8 -11   -0.07    0.16
  -1  -8  11    0.23    0.19
  -1   8  10    0.50    0.17
   1  -8 -10    0.72    0.17
  -1  -8  10    0.37    0.20
  -1  -8   9   11.37    0.46
  -1   8   9   11.10    0.41
   1  -8  -9   10.91    0.41
   1  -8  -8    2.74    0.22
  -1   8   8    2.58    0.19
  -1  -8   8    2.81    0.25
  -1  -8   7   14.31    0.52
  -1   8   7   14.21    0.44
   1  -8  -7   13.85    0.48
   1  -8  -6   10.83    0.40
  -1   8   6   10.87    0.36
  -1  -8   6   10.25    0.43
  -1  -8   5    7.49    0.36
  -1   8   5    7.61    0.27
   1  -8  -5    7.80    0.33
  -1  -8   4    4.98    0.30
   1  -8  -4    5.23    0.28
  -1  -8   3    8.89    0.38
   1  -8  -3    8.99    0.37
   1  -8  -2   26.53    0.76
  -1  -8   2   27.81    0.79
  -1  -8   1    5.59    0.30
   1  -8  -1    5.25    0.28
  -1  -8   0    1.88    0.20
   1  -8   0    2.06    0.20
  -1  -8  -1    4.30    0.27
   1  -8   1    4.40    0.27
  -1  -8  -2   15.40    0.52
   1  -8   2   15.25    0.52
   1   8   3   20.89    0.55
   1  -8   3   20.66    0.64
  -1  -8  -3   20.29    0.64
  -1  -8  -4   -0.07    0.15
   1  -8   4    0.11    0.16
   1   8   4    0.17    0.12
  -1  -8  -5   30.81    0.85
   1  -8   5   30.34    0.86
   1   8   5   29.63    0.79
   1  -8   6   10.38    0.42
  -1  -8  -6    9.68    0.39
   1   8   6    9.46    0.36
  -1  -8  -7    3.95    0.27
   1  -8   7    3.99    0.29
   1   8   7    4.23    0.24
   1  -8   8   52.96    1.36
  -1  -8  -8   51.95    1.33
   1   8   8   51.62    1.30
   1  -8   9    0.60    0.20
   1   8   9    0.62    0.18
  -1  -8  -9    0.73    0.18
   1   8  10    0.54    0.18
   1  -8  10    0.73    0.21
  -1  -8 -10    0.75    0.17
  -1  -8 -11    5.96    0.33
   1  -8  11    5.23    0.35
   1   8  11    5.45    0.32
  -1  -8 -12   22.97    0.72
   1  -8  12   22.53    0.75
   1   8  12   23.04    0.73
   1  -8  13    3.51    0.31
  -1  -8 -13    3.33    0.28
   1   8  13    3.84    0.30
  -1  -8 -14    4.61    0.31
   1  -8  14    4.20    0.35
   1   8  14    4.55    0.33
   1   8  15    6.53    0.39
  -1  -8 -15    5.52    0.34
   1  -8  15    5.88    0.38
  -1  -8 -16    2.21    0.27
   1  -8  16    2.24    0.31
   1   8  16    2.38    0.30
  -1  -8 -17    2.75    0.29
   1   8  17    2.67    0.33
   1  -8  17    2.70    0.32
  -1  -8 -18   16.43    0.62
   1  -8  18   17.74    0.70
   1   8  18   17.87    0.69
   1   8  19   34.23    1.10
  -1  -8 -19   35.12    1.04
   1  -8  19   35.85    1.13
  -1  -8 -20    0.29    0.24
   1   8  20    0.41    0.28
   1  -8  20    0.02    0.30
  -1  -8 -21    1.15    0.26
   1  -8  21    0.99    0.32
   1   8  21    1.16    0.32
   1   8  22    2.77    0.38
  -1  -8 -22    3.67    0.35
   1  -8  22    3.53    0.38
  -1  -8 -23    4.40    0.37
   1  -8  23    4.82    0.42
   1   8  23    4.99    0.45
  -1  -8 -24    0.06    0.27
   1   8  24    0.05    0.31
  -1   9  22    1.36    0.33
  -1   9  21    7.82    0.49
  -1   9  20    6.63    0.45
  -1   9  19    8.75    0.49
  -1   9  18   12.62    0.57
   1  -9 -18   12.36    0.53
  -1   9  17   30.49    0.97
   1  -9 -17   31.32    0.93
  -1   9  16    1.20    0.27
  -1  -9  16    1.56    0.31
   1  -9 -16    1.27    0.23
  -1   9  15    0.78    0.23
   1  -9 -15    0.60    0.21
  -1  -9  15    0.80    0.26
   1  -9 -14   11.75    0.47
  -1  -9  14   11.52    0.55
  -1  -9  13    0.30    0.24
   1  -9 -13    0.08    0.19
  -1  -9  12    7.43    0.42
   1  -9 -12    8.01    0.37
   1  -9 -11    0.57    0.21
  -1  -9  11    0.40    0.23
  -1  -9  10   18.07    0.68
   1  -9 -10   19.09    0.62
  -1  -9   9    0.64    0.24
   1  -9  -9    0.35    0.18
  -1  -9   8   51.62    1.40
   1  -9  -8   54.38    1.36
  -1  -9   7   14.93    0.57
   1  -9  -7   16.76    0.55
  -1  -9   6   11.64    0.49
   1  -9  -6   12.06    0.46
  -1  -9   5    6.03    0.35
   1  -9  -5    5.57    0.31
   1  -9  -4   24.52    0.72
  -1  -9   4   22.71    0.74
  -1  -9   3   46.41    1.24
   1  -9  -3   45.75    1.20
  -1  -9   2    3.50    0.29
   1  -9  -2    3.81    0.27
  -1  -9   1    6.86    0.36
   1  -9  -1    6.43    0.34
  -1  -9   0    1.38    0.23
   1  -9   0    1.13    0.21
   1  -9   1   46.29    1.22
  -1  -9  -1   46.49    1.23
  -1  -9  -2   12.97    0.50
   1  -9   2   13.56    0.51
  -1  -9  -3    4.09    0.28
   1  -9   3    4.57    0.30
   1  -9   4    4.37    0.29
  -1  -9  -4    3.91    0.29
  -1  -9  -5    1.92    0.23
   1  -9   5    2.18    0.24
   1  -9   6   21.82    0.72
  -1  -9  -6   21.62    0.69
  -1  -9  -7    2.17    0.24
   1  -9   7    2.11    0.26
  -1  -9  -8   18.46    0.62
   1  -9   8   18.36    0.65
   1  -9   9    3.94    0.32
  -1  -9  -9    3.94    0.29
  -1  -9 -10   -0.03    0.19
   1  -9  10    0.41    0.22
   1  -9  11    5.53    0.37
   1   9  11    4.67    0.32
  -1  -9 -11    5.32    0.33
   1  -9  12    1.14    0.25
  -1  -9 -12    0.85    0.22
   1   9  12    0.93    0.23
   1  -9  13   23.56    0.83
  -1  -9 -13   24.34    0.79
   1   9  13   24.89    0.79
   1  -9  14   17.16    0.68
  -1  -9 -14   17.33    0.63
   1   9  14   17.23    0.65
   1  -9  15   59.31    1.64
   1   9  15   61.04    1.61
  -1  -9 -15   61.29    1.58
  -1  -9 -16   31.57    0.95
   1  -9  16   29.85    1.01
   1   9  16   32.83    1.00
  -1  -9 -17    5.29    0.36
   1  -9  17    4.34    0.41
   1   9  17    5.32    0.40
   1   9  18    1.67    0.30
  -1  -9 -18    2.10    0.28
   1  -9  18    1.45    0.31
   1  -9  19    2.95    0.38
   1   9  19    2.68    0.35
  -1  -9 -19    3.17    0.33
   1   9  20   11.04    0.59
   1  -9  20   11.28    0.59
  -1  -9 -20   11.55    0.54
   1  -9  21   12.03    0.62
   1   9  21   13.57    0.65
  -1  -9 -21   11.96    0.56
  -1  -9 -22    3.02    0.34
   1   9  22    3.39    0.40
  -1 -10  19   19.42    0.80
  -1 -10  17    0.20    0.29
  -1 -10  16    0.60    0.30
   1 -10 -15    3.67    0.30
  -1 -10  15    3.02    0.34
   1 -10 -14    1.36    0.25
  -1 -10  14    1.71    0.31
  -1 -10  13   -0.40    0.29
   1 -10 -13   -0.10    0.21
  -1 -10  12    1.93    0.30
   1 -10 -12    2.25    0.26
   1 -10 -11   -0.06    0.21
  -1 -10  11    0.21    0.24
   1 -10 -10    1.03    0.23
  -1 -10  10    0.61    0.25
   1 -10  -9    2.27    0.26
  -1 -10   9    2.37    0.30
   1 -10  -8   11.08    0.48
  -1 -10   8   11.45    0.51
  -1 -10   7    7.90    0.44
   1 -10  -7    8.46    0.41
   1 -10  -6   28.98    0.85
  -1 -10   6   26.62    0.87
  -1 -10   5    2.09    0.29
   1 -10  -5    1.60    0.25
  -1 -10   4   10.03    0.48
   1 -10  -4    8.92    0.42
   1 -10  -3    2.05    0.25
  -1 -10   3    1.68    0.27
  -1 -10   2    3.11    0.30
   1 -10  -2    3.55    0.30
  -1 -10   1   18.77    0.66
   1 -10  -1   20.14    0.66
  -1 -10   0    6.67    0.38
   1 -10   0    7.10    0.39
  -1 -10  -1   11.41    0.49
   1 -10   1   10.21    0.47
  -1 -10  -2   21.39    0.71
   1 -10   2   20.73    0.72
   1 -10   3    2.12    0.26
  -1 -10  -3    2.10    0.27
   1 -10   4   13.72    0.55
  -1 -10  -4   14.11    0.55
  -1 -10  -5    3.64    0.28
   1 -10   5    3.43    0.32
  -1 -10  -6    2.95    0.28
   1 -10   6    2.86    0.31
  -1 -10  -7   11.44    0.50
   1 -10   7   12.58    0.54
  -1 -10  -8   12.01    0.52
   1 -10   8   13.07    0.55
   1 -10   9    4.61    0.37
  -1 -10  -9    4.60    0.35
  -1 -10 -10    0.11    0.23
   1 -10  10   -0.02    0.26
  -1 -10 -11   16.57    0.61
   1 -10  11   14.66    0.63
  -1 -10 -12   10.88    0.49
   1 -10  12    9.37    0.50
   1 -10  13    5.99    0.43
  -1 -10 -13    5.97    0.38
  -1 -10 -14   25.74    0.82
   1 -10  14   23.02    0.86
   1 -10  15    0.66    0.30
  -1 -10 -16   12.79    0.56
   1 -10  16   11.58    0.60
   1 -10  17    7.30    0.50
  -1 -10 -17    7.69    0.44
  -1 -10 -18    0.56    0.28
   1 -10  18    0.24    0.30
  -1 -10 -19    1.71    0.33
  -1 -11  15    1.32    0.31
  -1 -11  14    1.76    0.32
  -1 -11  13    0.55    0.30
   1 -11 -12    0.19    0.23
  -1 -11  12    0.09    0.27
   1 -11 -11    1.57    0.26
  -1 -11  11    1.72    0.33
  -1 -11  10    1.34    0.30
   1 -11 -10    1.62    0.26
   1 -11  -9    4.29    0.34
   1 -11  -8    8.06    0.42
  -1 -11   8    7.25    0.45
   1 -11  -7   -0.31    0.23
  -1 -11   7    0.45    0.26
   1 -11  -6    4.92    0.36
  -1 -11   6    5.48    0.40
  -1 -11   5   30.05    0.96
  -1 -11   4   12.45    0.56
   1 -11  -4   12.37    0.52
   1 -11  -3    7.55    0.42
  -1 -11   3    8.23    0.47
  -1 -11   2   39.61    1.16
   1 -11  -2   39.45    1.13
  -1 -11   1    3.13    0.34
   1 -11  -1    3.16    0.33
   1 -11   0   16.42    0.65
  -1 -11   0   17.85    0.66
   1 -11   1    1.82    0.28
  -1 -11  -1    1.19    0.26
   1 -11   2   11.65    0.52
  -1 -11  -2   11.52    0.52
  -1 -11  -3    1.26    0.26
  -1 -11  -4    2.39    0.30
   1 -11   4    2.58    0.31
   1 -11   5    0.20    0.24
  -1 -11  -5    0.46    0.24
  -1 -11  -6    5.95    0.39
   1 -11   6    6.07    0.41
  -1 -11  -7    2.61    0.30
   1 -11   8   19.44    0.74
  -1 -11  -8   19.45    0.71
   1 -11   9    2.75    0.36
  -1 -11  -9    3.37    0.32
  -1 -11 -10    2.43    0.29
  -1 -11 -11    0.55    0.26
   1 -11  11   -0.19    0.27
  -1 -11 -12    0.19    0.24
   1 -11  12    0.17    0.28
   1 -11  13    4.30    0.39
  -1 -11 -13    3.53    0.35
   1 -11  14    6.45    0.47
  -1 -11 -14    7.43    0.43
  -1 -11 -15    6.23    0.43
  -1 -12   9    0.52    0.31
  -1 -12   8    1.71    0.34
   1 -12  -7    0.13    0.23
  -1 -12   7   -0.04    0.28
  -1 -12   6   -0.02    0.26
   1 -12  -6   -0.05    0.23
   1 -12  -5    0.07    0.24
  -1 -12   5    0.24    0.29
   1 -12  -4    2.97    0.32
  -1 -12   4    2.44    0.34
  -1 -12   3    0.31    0.28
   1 -12  -3    0.07    0.25
  -1 -12   2   18.63    0.73
   1 -12  -2   18.81    0.70
  -1 -12   1    0.61    0.30
   1 -12  -1    0.81    0.28
  -1 -12   0    0.71    0.27
   1 -12   0    0.37    0.26
  -1 -12  -1   11.35    0.55
   1 -12   1   11.78    0.55
  -1 -12  -2    0.58    0.28
   1 -12   3    0.13    0.26
  -1 -12  -3    0.29    0.25
   1 -12   4    1.73    0.31
  -1 -12  -4    1.65    0.29
  -1 -12  -5   10.57    0.52
   1 -12   5   10.45    0.54
  -1 -12  -6    0.06    0.24
   1 -12   6   -0.14    0.30
  -1 -12  -7    0.92    0.28
   1 -12   7    1.29    0.31
  -1 -12  -8   -0.05    0.25
   1 -12   9    1.02    0.33
  -1 -12  -9    0.81    0.27
  -1 -12 -10    1.82    0.31
  -2   0  32    5.59    0.46
  -2   0  31    0.23    0.30
  -2   0  30   12.87    0.64
  -2   0  29    0.04    0.28
  -2   0  28   14.12    0.63
  -2   0  27   -0.10    0.28
  -2   0  26    6.90    0.42
  -2   0  25   -0.02    0.23
  -2   0  24   31.55    0.96
  -2   0  23   -0.05    0.18
  -2   0  23   -0.08    0.19
  -2   0  22   12.96    0.48
  -2   0  22   11.16    0.48
  -2   0  21   -0.09    0.17
  -2   0  21    0.08    0.17
  -2   0  20  248.03    5.64
  -2   0  20  257.96    5.62
  -2   0  19   -0.18    0.14
  -2   0  19    0.12    0.16
  -2   0  18   67.30    1.58
  -2   0  18   64.73    1.61
  -2   0  17    0.05    0.11
  -2   0  17    0.02    0.13
  -2   0  16   14.52    0.45
  -2   0  15   -0.14    0.12
  -2   0  15   -0.05    0.10
  -2   0  14   29.56    0.78
  -2   0  14   31.82    0.80
  -2   0  13    0.11    0.10
  -2   0  13   -0.02    0.08
  -2   0  12    0.05    0.09
  -2   0  12    0.79    0.10
  -2   0  11   -0.08    0.07
   2   0 -11   -0.02    0.07
  -2   0  11   -0.01    0.08
   2   0 -10   75.76    1.64
  -2   0  10   75.87    1.66
  -2   0   9   -0.04    0.06
   2   0  -9    0.04    0.08
  -2   0   9    0.00    0.07
   2   0  -9   -0.01    0.06
  -2   0   8  196.53    4.27
   2   0  -8  194.00    4.25
   2   0  -8  199.08    4.26
  -2   0   8  195.72    4.25
   2   0  -7   -0.04    0.05
  -2   0   7    0.00    0.05
  -2   0   7    0.02    0.06
   2   0  -7    0.04    0.06
   2   0  -6  218.43    4.65
  -2   0   6  217.60    4.66
  -2   0   6  209.88    4.68
  -2   0   5    0.01    0.05
   2   0  -5    0.03    0.03
  -2   0   5    0.06    0.04
   2   0  -4   64.06    1.45
  -2   0   4   70.43    1.45
   2   0  -3   -0.01    0.02
  -2   0   3   -0.02    0.02
  -2   0   2  133.35    2.86
   2   0   0   89.29    1.96
   2   0   1   -0.03    0.05
  -2   0  -1    0.04    0.04
  -2   0  -2   14.69    0.38
   2   0   2   15.47    0.38
  -2   0  -2   15.54    0.37
  -2   0  -3   -0.04    0.05
  -2   0  -3    0.01    0.06
   2   0   3    0.03    0.06
   2   0   3    0.03    0.05
   2   0   4  230.47    4.94
  -2   0  -4  222.79    4.94
  -2   0  -4  228.92    4.93
   2   0   4  230.38    4.95
  -2   0  -5    0.01    0.07
   2   0   5   -0.03    0.07
  -2   0  -5   -0.03    0.07
   2   0   5    0.02    0.06
   2   0   6  901.62   19.30
  -2   0  -6  904.72   19.28
   2   0   6  898.75   19.29
  -2   0  -6  889.77   19.28
  -2   0  -7    0.04    0.08
   2   0   7   -0.02    0.08
   2   0   7    0.04    0.08
   2   0   8  529.26   11.18
   2   0   8  507.03   11.17
   2   0   9    0.03    0.08
   2   0  10   15.92    0.46
   2   0  11    0.04    0.10
   2   0  12    3.72    0.20
   2   0  13    0.02    0.11
   2   0  14   71.39    1.71
   2   0  15   -0.05    0.14
   2   0  16    6.54    0.31
   2   0  16    5.72    0.29
   2   0  17   -0.15    0.15
   2   0  17   -0.02    0.14
   2   0  18   59.60    1.51
   2   0  19   -0.07    0.18
   2   0  20   10.69    0.46
   2   0  21    0.19    0.21
   2   0  22   14.32    0.57
   2   0  23   -0.17    0.23
   2   0  24   10.68    0.53
   2   0  25   -0.02    0.26
   2   0  26   16.73    0.70
   2   0  27    0.04    0.29
   2   0  28    8.53    0.52
   2   0  29    0.21    0.32
  -2  -1  32   15.43    0.71
  -2   1  32   18.32    0.77
  -2   1  31   -0.02    0.33
  -2  -1  31    0.79    0.32
  -2  -1  30   43.89    1.31
  -2   1  30   43.07    1.33
  -2  -1  29    3.02    0.36
  -2   1  29    2.33    0.36
  -2  -1  28   13.37    0.61
  -2   1  28   13.40    0.63
  -2   1  27   19.58    0.76
  -2  -1  27   18.87    0.73
  -2  -1  27   21.11    0.72
  -2  -1  26   11.42    0.54
  -2  -1  26   12.12    0.52
  -2   1  26   12.22    0.56
  -2   1  25   11.11    0.52
  -2  -1  25   11.73    0.52
  -2  -1  25   10.95    0.48
  -2   1  24    0.12    0.22
  -2  -1  24    0.22    0.22
  -2  -1  24    0.31    0.20
  -2  -1  23    8.00    0.41
  -2   1  23    7.58    0.41
  -2  -1  23    8.06    0.38
  -2   1  22   15.47    0.58
  -2  -1  22   15.50    0.56
  -2  -1  22   16.29    0.55
  -2   1  21    5.00    0.32
  -2  -1  21    5.49    0.31
  -2  -1  21    5.17    0.31
  -2  -1  20   14.89    0.52
  -2  -1  20   15.02    0.51
  -2   1  20   15.04    0.54
  -2  -1  19    9.08    0.37
  -2   1  19    9.35    0.40
  -2  -1  19    9.22    0.38
  -2  -1  18    4.00    0.24
  -2   1  18    3.88    0.25
  -2  -1  18    3.75    0.23
  -2   1  17    1.20    0.17
  -2  -1  17    1.45    0.17
  -2  -1  17    0.98    0.15
  -2  -1  16    7.30    0.30
  -2   1  16    7.33    0.31
  -2  -1  16    8.01    0.31
  -2   1  16    8.26    0.31
  -2  -1  15   10.36    0.36
  -2   1  15   10.20    0.34
  -2  -1  15    9.92    0.35
  -2   1  14  236.03    5.08
  -2  -1  14  235.72    5.10
  -2  -1  14  223.15    5.10
  -2   1  14  233.43    5.12
  -2  -1  13   60.85    1.39
  -2   1  13   59.99    1.37
  -2   1  13   58.91    1.40
  -2  -1  13   56.29    1.38
  -2  -1  12   19.93    0.52
  -2   1  12   20.51    0.51
  -2  -1  12   18.75    0.52
   2  -1 -11  269.93    5.93
  -2  -1  11  273.09    5.96
  -2  -1  11  272.79    5.95
  -2   1  11  279.28    5.94
   2  -1 -10  247.55    5.34
  -2  -1  10  238.82    5.36
  -2  -1  10  247.19    5.36
   2   1 -10  246.40    5.35
  -2   1  10  252.39    5.35
  -2  -1   9  639.42   13.49
   2   1  -9  631.32   13.48
  -2   1   9  617.18   13.47
   2   1  -9  625.11   13.47
   2  -1  -9  631.09   13.47
  -2  -1   9  620.33   13.48
  -2  -1   8   36.64    0.86
   2   1  -8   38.63    0.85
  -2  -1   8   35.86    0.86
   2  -1  -8   38.58    0.84
   2   1  -8   37.86    0.86
  -2   1   8   36.56    0.85
   2  -1  -8   34.32    0.86
   2   1  -7    4.96    0.16
  -2  -1   7    4.66    0.16
   2   1  -7    4.57    0.16
  -2  -1   7    5.01    0.17
   2  -1  -7    4.58    0.17
   2  -1  -7    4.60    0.14
  -2  -1   6  279.29    5.99
   2  -1  -6  280.41    5.97
   2  -1  -6  275.42    6.00
  -2  -1   6  280.58    5.99
   2   1  -6  272.08    5.98
   2   1  -6  277.29    5.99
   2   1  -5   76.39    1.63
  -2  -1   5   74.16    1.64
  -2  -1   5   70.41    1.63
   2   1  -5   72.99    1.64
   2  -1  -5   73.96    1.64
   2  -1  -5   76.11    1.61
   2   1  -4 1441.16   29.80
  -2   1   4 1421.66   29.80
   2  -1  -4 1438.21   29.79
  -2  -1   4 1457.34   29.79
   2   1  -4 1442.89   29.78
  -2  -1   4 1463.48   29.78
  -2  -1   3 1471.11   31.38
  -2  -1   3 1475.42   31.39
   2  -1  -3 1463.75   31.39
   2   1  -3 1469.23   31.38
   2   1  -3 1456.52   31.40
  -2   1   3 1459.96   31.39
   2   1  -2   96.06    2.06
  -2   1   2   91.24    2.06
   2  -1  -2   92.99    2.07
   2   1  -2   97.36    2.08
  -2  -1   2   99.11    2.08
  -2  -1   2   92.88    2.06
   2  -1  -1    0.08    0.05
  -2  -1   1    0.11    0.04
  -2   1   1    0.11    0.03
  -2   1   1    0.06    0.05
  -2  -1   1    0.24    0.06
   2  -1  -1    0.08    0.02
  -2  -1   1    0.18    0.06
  -2   1   0  555.92   11.83
   2  -1   0  552.05   11.83
  -2   1   0  554.30   11.85
  -2  -1   0  542.37   11.86
  -2   1  -1 1451.20   31.04
  -2   1  -1 1453.09   31.03
  -2  -1  -1 1428.56   31.05
   2  -1   1 1459.20   31.03
   2  -1   2    1.19    0.07
  -2   1  -2    1.23    0.08
   2  -1   2    1.20    0.07
  -2   1  -2    1.02    0.07
  -2  -1  -2    1.25    0.09
   2  -1   3   33.02    0.76
   2  -1   3   33.58    0.75
  -2   1  -3   31.95    0.75
  -2   1  -3   32.34    0.75
   2  -1   4  157.40    3.40
  -2   1  -4  157.09    3.39
  -2   1  -4  151.15    3.39
   2  -1   4  158.06    3.40
  -2   1  -5    0.24    0.07
   2  -1   5    0.09    0.06
   2  -1   5    0.17    0.06
  -2   1  -5    0.11    0.06
  -2   1  -6    0.80    0.09
   2  -1   6    0.79    0.09
  -2   1  -6    0.75    0.08
   2  -1   6    0.72    0.09
   2   1   7  108.67    2.51
   2  -1   7  116.33    2.50
  -2   1  -7  111.16    2.47
   2  -1   7  112.88    2.49
   2  -1   8   86.64    1.95
   2   1   8   86.79    1.97
   2  -1   8   85.01    1.95
  -2   1  -8   86.99    1.93
   2  -1   9   53.78    1.25
   2   1   9   53.75    1.27
   2  -1   9   52.47    1.26
   2   1  10   22.30    0.62
   2  -1  10   22.36    0.61
   2  -1  10   22.73    0.60
   2   1  11    1.20    0.14
   2  -1  11    1.18    0.12
   2  -1  11    1.12    0.12
   2   1  12   43.15    1.08
   2  -1  12   42.34    1.05
   2  -1  13   62.26    1.49
   2   1  13   63.04    1.52
   2   1  14   -0.03    0.13
   2  -1  14   -0.03    0.13
   2  -1  15   26.98    0.74
   2   1  15   25.76    0.76
   2  -1  16  221.14    4.90
   2   1  16  217.86    4.92
   2  -1  17    0.98    0.18
   2   1  17    1.05    0.20
   2  -1  18    7.40    0.35
   2   1  18    6.62    0.36
   2   1  19   12.51    0.50
   2  -1  19   12.16    0.48
   2  -1  19   12.00    0.47
   2  -1  20    4.45    0.30
   2  -1  20    4.68    0.30
   2   1  20    4.05    0.30
   2  -1  21    3.27    0.29
   2  -1  21    2.81    0.27
   2   1  21    3.32    0.30
   2  -1  22   23.38    0.77
   2   1  22   23.55    0.80
   2  -1  22   22.13    0.76
   2   1  23    1.99    0.30
   2  -1  23    2.35    0.28
   2  -1  23    1.77    0.27
   2   1  24   22.81    0.82
   2  -1  24   23.11    0.81
   2   1  25    5.93    0.44
   2  -1  25    6.40    0.43
   2  -1  26   19.28    0.74
   2   1  26   19.78    0.78
   2  -1  27    2.27    0.33
   2   1  27    2.78    0.38
   2  -1  28    3.11    0.38
   2   1  28    2.87    0.39
   2   1  29    0.49    0.32
   2  -1  29    0.38    0.30
   2  -1  30    0.23    0.31
  -2  -2  31    0.65    0.31
  -2   2  31    0.58    0.30
  -2   2  30   -0.22    0.30
  -2  -2  30    0.14    0.28
  -2  -2  30    0.16    0.26
  -2  -2  29    0.47    0.27
  -2   2  29    0.71    0.30
  -2  -2  29    0.59    0.28
  -2  -2  28    1.07    0.26
  -2  -2  28    0.11    0.28
  -2   2  28    0.59    0.29
  -2  -2  27    7.98    0.46
  -2   2  27    7.58    0.48
  -2  -2  27    7.12    0.43
  -2  -2  26   45.41    1.27
  -2  -2  26   46.09    1.28
  -2   2  26   44.90    1.32
  -2  -2  25    4.30    0.33
  -2   2  25    4.06    0.36
  -2  -2  25    4.68    0.34
  -2  -2  24    0.42    0.19
  -2  -2  24    0.18    0.19
  -2   2  24    0.27    0.22
  -2  -2  23    1.07    0.22
  -2  -2  23    0.84    0.19
  -2   2  23    0.68    0.23
  -2  -2  22   16.45    0.59
  -2   2  22   17.25    0.63
  -2  -2  22   17.93    0.60
  -2  -2  21   49.93    1.30
  -2  -2  21   51.35    1.32
  -2   2  21   51.04    1.35
  -2   2  20   94.94    2.31
  -2  -2  20   94.39    2.25
  -2  -2  20   98.76    2.29
  -2   2  19   42.44    1.17
  -2  -2  19   45.13    1.17
  -2  -2  19   45.53    1.14
  -2  -2  18    2.75    0.22
  -2  -2  18    2.50    0.20
  -2  -2  17    0.91    0.16
  -2  -2  17    0.91    0.15
  -2  -2  16   83.61    1.96
  -2  -2  16   83.61    1.94
  -2  -2  15   17.38    0.50
  -2  -2  15   16.71    0.52
  -2  -2  14  104.21    2.41
  -2  -2  14  110.31    2.44
  -2  -2  13    6.99    0.28
  -2  -2  13    7.73    0.27
  -2  -2  12   73.78    1.68
  -2  -2  12   71.82    1.65
  -2  -2  11   71.04    1.58
   2  -2 -11   70.51    1.56
  -2  -2  11   68.55    1.60
  -2   2  11   66.66    1.60
   2   2 -10   61.99    1.39
  -2  -2  10   60.30    1.41
   2  -2 -10   61.51    1.38
  -2   2  10   62.16    1.42
  -2  -2  10   59.97    1.39
  -2  -2   9   68.98    1.58
   2  -2  -9   70.26    1.55
  -2  -2   9   69.01    1.56
   2   2  -9   68.44    1.55
  -2   2   9   69.59    1.58
   2  -2  -8   57.23    1.28
  -2   2   8   58.17    1.32
   2   2  -8   57.12    1.30
   2   2  -8   58.36    1.29
  -2  -2   8   57.39    1.29
  -2  -2   8   55.30    1.31
   2  -2  -7   72.08    1.61
   2   2  -7   71.35    1.60
  -2  -2   7   72.22    1.60
  -2  -2   7   72.52    1.62
   2   2  -7   73.58    1.60
  -2   2   7   72.81    1.62
   2  -2  -7   69.57    1.58
   2   2  -6   23.36    0.56
  -2  -2   6   23.43    0.55
  -2   2   6   22.98    0.57
   2   2  -6   23.59    0.56
   2  -2  -6   23.70    0.57
  -2  -2   6   22.84    0.57
  -2  -2   5  281.36    6.09
   2   2  -5  281.66    6.08
   2  -2  -5  283.72    6.08
   2   2  -5  279.35    6.08
  -2   2   5  284.55    6.09
  -2  -2   5  279.94    6.07
   2   2  -4  716.60   15.04
  -2  -2   4  709.92   15.03
   2  -2  -4  693.32   15.03
   2  -2  -4  694.21   15.01
  -2   2   4  700.13   15.04
  -2  -2   4  694.53   15.04
   2   2  -4  701.67   15.04
  -2   2   3   24.91    0.58
   2   2  -3   25.16    0.59
  -2  -2   3   25.29    0.59
   2  -2  -3   25.18    0.58
   2  -2  -3   24.90    0.56
  -2  -2   3   24.14    0.59
   2   2  -2  845.72   17.97
   2  -2  -2  829.85   17.95
  -2   2   2  844.37   17.96
  -2   2   2  838.98   17.94
   2  -2  -2  833.00   17.94
  -2  -2   2  835.94   17.97
  -2  -2   2  834.75   17.97
  -2  -2   2  845.23   17.97
  -2   2   1  465.54   10.07
  -2  -2   1  477.99   10.09
   2  -2  -1  471.33   10.08
   2   2  -1  471.73   10.09
   2  -2  -1  473.00   10.07
  -2  -2   1  460.43   10.10
   2   2  -1  470.58   10.10
  -2   2   1  466.62   10.07
  -2   2   0  296.48    6.30
  -2   2   0  291.92    6.30
   2  -2   0  294.11    6.30
  -2  -2   0  272.26    6.32
   2  -2   0  293.23    6.30
   2   2   0  298.90    6.33
  -2  -2   0  302.57    6.32
  -2   2  -1  672.69   14.52
   2   2   1  678.60   14.56
   2  -2   1  680.61   14.53
  -2   2  -1  679.04   14.53
  -2  -2  -1  672.79   14.55
  -2   2  -1  681.95   14.52
   2  -2   2  280.19    5.89
   2   2   2  277.11    5.91
  -2   2  -2  275.00    5.88
  -2   2  -2  270.04    5.88
  -2  -2  -2  270.34    5.90
  -2   2  -2  267.56    5.89
   2   2   3    1.42    0.10
  -2   2  -3    1.34    0.09
  -2  -2  -3    1.25    0.10
  -2   2  -3    1.21    0.07
   2  -2   3    1.26    0.07
   2  -2   3    1.18    0.09
   2  -2   4   21.19    0.51
  -2   2  -4   21.24    0.52
   2   2   4   21.98    0.55
  -2   2  -4   21.26    0.50
  -2  -2  -4   21.35    0.54
   2  -2   4   21.81    0.53
  -2   2  -5    3.17    0.14
   2   2   5    3.28    0.16
   2  -2   5    3.19    0.12
   2  -2   5    3.12    0.14
  -2   2  -5    3.02    0.12
  -2  -2  -5    3.39    0.15
  -2   2  -6    0.76    0.08
   2  -2   6    0.91    0.08
   2   2   6    0.75    0.10
   2  -2   6    0.91    0.09
   2  -2   7   24.14    0.62
  -2   2  -7   24.23    0.58
   2  -2   7   23.50    0.59
   2  -2   8  101.56    2.26
   2  -2   8  101.90    2.30
  -2   2  -8  101.96    2.25
   2  -2   9    1.27    0.12
   2  -2   9    1.49    0.11
  -2   2  -9    1.40    0.10
   2  -2  10   49.56    1.18
   2  -2  10   50.65    1.21
   2  -2  11    7.77    0.28
   2  -2  11    7.34    0.29
   2  -2  12  173.87    3.87
   2  -2  12  172.50    3.84
   2  -2  13   85.88    1.97
   2  -2  13   84.40    2.00
   2   2  14   43.87    1.16
   2  -2  14   46.36    1.12
   2  -2  15   15.37    0.48
   2   2  15   14.38    0.52
   2  -2  16   89.69    2.09
   2   2  16   88.15    2.14
   2  -2  17    3.14    0.23
   2   2  17    2.91    0.25
   2  -2  18    6.15    0.31
   2   2  18    5.85    0.35
   2  -2  19    0.08    0.17
   2   2  19    0.16    0.18
   2  -2  20   21.35    0.69
   2   2  20   22.14    0.75
   2  -2  21   15.30    0.56
   2   2  21   14.89    0.60
   2  -2  22    2.95    0.29
   2  -2  22    3.11    0.31
   2   2  22    3.10    0.32
   2   2  23   11.35    0.55
   2  -2  23   11.51    0.50
   2  -2  23   10.47    0.50
   2  -2  24    1.33    0.26
   2  -2  24    1.19    0.27
   2   2  24    1.38    0.30
   2   2  25   -0.07    0.28
   2  -2  25   -0.20    0.24
   2  -2  25   -0.11    0.22
   2   2  26    3.90    0.39
   2  -2  26    4.59    0.37
   2  -2  26    5.13    0.40
   2   2  27    8.91    0.55
   2  -2  27    8.71    0.50
   2  -2  28   -0.43    0.31
   2   2  28    0.15    0.30
   2   2  29    1.57    0.35
  -2   3  31   11.41    0.64
  -2  -3  31   12.00    0.59
  -2   3  30    1.59    0.36
  -2  -3  30    1.53    0.30
  -2   3  29    3.01    0.38
  -2  -3  29    3.17    0.34
  -2   3  28    0.17    0.29
  -2  -3  28   -0.02    0.26
  -2  -3  28   -0.20    0.24
  -2  -3  27   16.19    0.65
  -2  -3  27   17.34    0.65
  -2   3  27   15.43    0.70
  -2   3  26   40.52    1.27
  -2  -3  26   43.98    1.23
  -2  -3  26   42.46    1.19
  -2  -3  25   11.08    0.51
  -2  -3  25   10.15    0.47
  -2  -3  24    2.94    0.29
  -2  -3  24    2.84    0.27
  -2  -3  23    2.33    0.26
  -2  -3  23    2.71    0.26
  -2  -3  22   11.19    0.44
  -2  -3  22   10.72    0.47
  -2  -3  21   68.46    1.71
  -2  -3  21   66.61    1.65
  -2  -3  20  120.66    2.81
  -2  -3  20  123.66    2.86
  -2  -3  19   87.11    2.02
  -2  -3  19   84.77    2.07
  -2   3  18   13.57    0.50
  -2  -3  18   13.21    0.44
  -2  -3  18   14.01    0.50
  -2  -3  17    0.53    0.13
  -2   3  17    0.62    0.17
  -2  -3  17    0.64    0.16
  -2  -3  16   87.28    2.04
  -2   3  16   84.73    2.04
  -2  -3  16   85.49    1.98
  -2  -3  15    4.14    0.24
  -2  -3  15    3.87    0.20
  -2   3  15    4.15    0.24
  -2  -3  14   11.59    0.39
  -2   3  14   11.39    0.40
  -2  -3  14   11.11    0.35
  -2  -3  13   29.19    0.73
  -2  -3  13   28.59    0.78
  -2   3  13   30.24    0.79
  -2   3  12    0.91    0.14
  -2  -3  12    1.06    0.13
  -2  -3  12    1.11    0.11
  -2  -3  11   30.46    0.77
  -2   3  11   28.92    0.76
  -2  -3  11   28.83    0.71
  -2   3  10    8.16    0.29
   2   3 -10    7.70    0.24
   2  -3 -10    7.61    0.24
  -2  -3  10    7.94    0.24
  -2  -3  10    7.85    0.28
   2   3  -9    3.63    0.15
  -2  -3   9    3.56    0.18
  -2  -3   9    4.01    0.15
  -2   3   9    3.62    0.18
   2   3  -8   11.08    0.30
  -2  -3   8   11.22    0.30
  -2  -3   8   10.52    0.33
  -2   3   8   11.02    0.33
  -2  -3   7   46.30    1.11
   2  -3  -7   45.44    1.06
  -2  -3   7   48.51    1.06
  -2   3   7   46.74    1.09
   2   3  -7   47.32    1.07
  -2  -3   6   98.54    2.24
  -2  -3   6  101.87    2.20
  -2   3   6  100.42    2.22
   2  -3  -6   98.98    2.20
   2   3  -6  100.28    2.20
   2  -3  -6   99.89    2.21
  -2  -3   5   44.26    1.00
  -2  -3   5   41.21    0.96
  -2   3   5   43.18    0.98
   2  -3  -5   42.25    0.97
   2  -3  -5   41.74    0.96
   2   3  -5   44.22    0.98
  -2  -3   4  350.13    7.53
   2   3  -4  357.23    7.55
  -2   3   4  342.29    7.53
   2  -3  -4  352.29    7.52
   2  -3  -4  353.02    7.53
  -2  -3   4  348.23    7.53
  -2  -3   4  342.63    7.55
  -2   3   3    4.26    0.14
  -2  -3   3    4.07    0.14
  -2   3   3    4.11    0.14
  -2  -3   3    4.00    0.16
   2  -3  -3    4.27    0.14
   2  -3  -3    4.24    0.14
  -2  -3   3    4.15    0.15
   2   3  -3    4.24    0.16
  -2   3   2    0.79    0.07
  -2  -3   2    0.78    0.08
  -2  -3   2    0.76    0.08
   2   3  -2    0.90    0.08
   2  -3  -2    0.78    0.06
  -2   3   2    0.86    0.06
   2  -3  -2    0.89    0.07
   2  -3  -1    1.65    0.08
  -2  -3   1    1.78    0.10
   2  -3  -1    1.70    0.09
  -2   3   1    1.65    0.07
   2   3  -1    1.54    0.09
   2   3  -1    2.02    0.11
  -2   3   1    2.03    0.10
   2  -3   0    6.89    0.19
   2   3   0    6.78    0.22
   2  -3   0    7.32    0.21
  -2   3   0    7.00    0.21
  -2   3   0    7.25    0.18
  -2  -3   0    7.26    0.22
   2  -3   1   37.29    0.87
  -2   3  -1   37.68    0.83
  -2  -3  -1   37.68    0.87
  -2   3  -1   37.18    0.86
  -2   3  -1   37.40    0.83
   2   3   1   37.47    0.88
  -2   3  -2   18.56    0.46
  -2   3  -2   18.51    0.43
  -2  -3  -2   18.44    0.47
  -2   3  -2   17.76    0.42
   2   3   2   19.12    0.48
   2  -3   2   19.46    0.47
  -2   3  -3  190.00    4.15
   2  -3   3  193.48    4.17
   2   3   3  193.33    4.18
  -2  -3  -3  192.56    4.17
  -2   3  -3  192.28    4.12
  -2   3  -3  188.18    4.12
  -2  -3  -4  117.85    2.57
   2  -3   4  119.23    2.58
   2   3   4  116.16    2.59
  -2   3  -4  113.87    2.51
  -2   3  -5  135.34    2.88
   2  -3   5  132.85    2.94
   2   3   5  134.76    2.96
   2  -3   5  130.02    2.89
  -2   3  -6   48.35    1.06
   2   3   6   47.74    1.14
   2  -3   6   48.25    1.13
   2  -3   6   46.64    1.07
   2  -3   7   57.96    1.36
   2   3   7   61.77    1.44
   2  -3   7   60.41    1.42
  -2   3  -7   62.67    1.35
   2   3   8    1.12    0.13
   2  -3   8    1.03    0.09
   2  -3   8    0.91    0.11
  -2   3  -8    1.29    0.08
   2  -3   9   36.32    0.87
   2   3   9   37.94    0.95
   2  -3   9   37.01    0.93
  -2   3  -9   36.80    0.85
   2   3  10   12.44    0.42
   2  -3  10   13.27    0.42
  -2   3 -10   12.92    0.35
   2  -3  10   13.18    0.37
   2  -3  11    1.25    0.15
   2  -3  11    1.24    0.12
   2   3  11    1.12    0.16
   2   3  12    3.12    0.22
   2  -3  12    3.43    0.22
   2  -3  12    3.53    0.18
   2   3  13   17.13    0.56
   2  -3  13   17.61    0.55
   2  -3  13   17.23    0.50
   2  -3  14  195.03    4.36
   2  -3  14  193.29    4.29
   2  -3  15    7.53    0.35
   2  -3  15    6.81    0.29
   2  -3  16    7.79    0.32
   2  -3  16    7.55    0.37
   2  -3  17   10.14    0.39
   2  -3  18    7.07    0.33
   2  -3  19   23.97    0.72
   2  -3  20    4.07    0.27
   2   3  21    9.43    0.48
   2  -3  21    9.10    0.40
   2   3  22    3.22    0.34
   2  -3  22    3.49    0.29
   2   3  23    2.14    0.32
   2  -3  23    2.17    0.25
   2  -3  23    1.84    0.27
   2  -3  24    0.65    0.26
   2  -3  24    0.82    0.24
   2   3  24    0.52    0.28
   2   3  25    1.44    0.33
   2  -3  25    2.45    0.31
   2   3  26    0.63    0.30
   2  -3  26    0.80    0.27
   2   3  27   -0.20    0.31
   2  -3  27    0.20    0.28
   2   3  28    3.97    0.42
   2  -3  28    4.02    0.40
   2  -3  29   22.38    0.86
  -2  -4  30    7.43    0.48
  -2  -4  29    4.35    0.40
  -2  -4  28    1.43    0.29
  -2  -4  27    5.32    0.39
  -2  -4  26    8.07    0.46
  -2   4  26    7.56    0.49
  -2   4  25    0.30    0.27
  -2  -4  25    0.02    0.23
  -2  -4  24    0.55    0.20
  -2   4  24    0.91    0.27
  -2  -4  24    0.88    0.24
  -2  -4  23    2.65    0.28
  -2   4  23    2.36    0.29
  -2  -4  23    2.64    0.25
  -2   4  22    7.48    0.43
  -2  -4  22    6.60    0.33
  -2  -4  22    7.33    0.39
  -2  -4  21   -0.08    0.17
  -2  -4  21    0.02    0.19
  -2   4  21   -0.14    0.21
  -2   4  20   21.10    0.72
  -2  -4  20   22.36    0.65
  -2  -4  20   21.16    0.71
  -2  -4  19    1.64    0.18
  -2  -4  19    1.75    0.23
  -2   4  19    1.66    0.23
  -2   4  18    3.36    0.27
  -2  -4  18    3.60    0.27
  -2  -4  18    3.57    0.22
  -2  -4  17    0.58    0.13
  -2   4  17    0.63    0.18
  -2  -4  17    0.39    0.17
  -2   4  16    9.78    0.41
  -2  -4  16   10.64    0.42
  -2  -4  16   11.03    0.36
  -2   4  15   20.99    0.65
  -2  -4  15   21.12    0.64
  -2  -4  14    0.18    0.10
  -2  -4  14    0.08    0.12
  -2   4  14    0.03    0.13
  -2  -4  13    1.10    0.11
  -2  -4  13    1.44    0.17
  -2   4  13    1.20    0.16
  -2  -4  12   42.56    1.06
  -2  -4  12   41.45    0.98
  -2   4  12   41.44    1.05
   2   4 -11   27.96    0.65
  -2  -4  11   25.89    0.65
  -2   4  11   26.61    0.71
  -2  -4  11   26.45    0.72
   2   4 -10    5.47    0.19
  -2  -4  10    5.28    0.24
  -2  -4  10    5.38    0.19
  -2   4  10    5.45    0.24
   2  -4  -9    7.25    0.24
  -2  -4   9    6.82    0.27
  -2   4   9    7.46    0.27
   2   4  -9    7.41    0.23
  -2  -4   9    7.03    0.22
  -2  -4   8  125.79    2.80
  -2  -4   8  122.12    2.87
   2  -4  -8  130.36    2.83
  -2   4   8  130.39    2.86
   2   4  -8  132.17    2.81
  -2  -4   7    8.37    0.23
  -2  -4   7    8.15    0.29
   2  -4  -7    7.93    0.25
   2   4  -7    9.08    0.25
  -2   4   7    8.63    0.28
  -2  -4   6    0.41    0.07
  -2  -4   6    0.35    0.09
  -2   4   6    0.34    0.09
  -2  -4   6    0.34    0.06
   2  -4  -6    0.41    0.08
   2  -4  -6    0.54    0.08
  -2  -4   5  619.21   13.54
   2  -4  -5  642.45   13.56
   2  -4  -5  637.49   13.57
  -2   4   5  638.30   13.57
  -2  -4   5  624.47   13.55
   2  -4  -4  880.62   18.90
   2  -4  -4  885.70   18.89
  -2  -4   4  880.27   18.88
  -2  -4   4  877.34   18.89
  -2   4   4  880.47   18.90
   2  -4  -3  882.53   18.86
  -2  -4   3  895.86   18.87
  -2   4   3  870.72   18.88
  -2   4   3  881.19   18.87
  -2  -4   3  867.41   18.87
   2  -4  -3  881.04   18.89
  -2  -4   2  384.14    8.12
   2  -4  -2  374.91    8.09
   2  -4  -2  375.62    8.12
  -2   4   2  368.39    8.09
  -2   4   2  379.01    8.12
  -2  -4   2  380.94    8.11
   2  -4  -1    0.50    0.06
  -2  -4   1    0.57    0.07
   2  -4  -1    0.74    0.08
  -2   4   1    0.59    0.08
  -2   4   1    0.57    0.06
   2   4  -1    0.62    0.08
  -2   4   0   74.45    1.65
   2   4   0   75.62    1.66
  -2   4   0   74.45    1.61
  -2  -4   0   73.61    1.65
   2  -4   0   75.41    1.66
   2  -4   0   71.02    1.61
  -2   4  -1    1.34    0.05
   2  -4   1    1.81    0.11
  -2   4  -1    1.55    0.06
  -2  -4  -1    1.55    0.10
   2   4   1    1.52    0.11
   2   4   2   64.12    1.28
  -2   4  -2   52.96    1.19
  -2  -4  -2   55.55    1.28
   2  -4   2   64.98    1.28
  -2   4  -2   52.52    1.18
  -2  -4  -2   62.83    1.26
  -2  -4  -3   41.89    1.03
  -2  -4  -3   42.19    1.01
   2   4   3   43.84    1.03
   2  -4   3   43.97    1.02
   2   4   4   19.90    0.54
   2  -4   4   20.09    0.53
  -2  -4  -4   19.96    0.54
   2   4   5    0.11    0.08
  -2  -4  -5    0.15    0.09
   2  -4   5    0.15    0.08
  -2   4  -5    0.17    0.03
  -2   4  -5    0.11    0.03
  -2   4  -6    7.99    0.20
  -2   4  -6    8.51    0.21
   2   4   6    8.53    0.30
   2  -4   6    8.69    0.30
   2  -4   7  142.86    3.23
   2  -4   7  147.83    3.15
  -2   4  -7  143.51    3.14
   2   4   7  145.63    3.25
   2   4   8    1.14    0.14
   2  -4   8    1.26    0.14
   2  -4   8    1.33    0.08
  -2   4  -8    1.51    0.08
   2  -4   9   22.11    0.64
  -2   4  -9   23.15    0.54
   2   4   9   23.32    0.66
   2  -4   9   23.35    0.56
   2  -4  10  151.60    3.35
  -2   4 -10  154.38    3.33
   2  -4  10  151.10    3.45
   2   4  10  155.27    3.47
   2  -4  11  131.15    3.00
  -2   4 -11  137.46    2.98
   2   4  11  137.43    3.12
   2  -4  11  143.06    3.11
   2  -4  12    6.46    0.24
   2   4  12    6.41    0.32
   2  -4  12    6.50    0.31
   2   4  13   27.80    0.80
   2  -4  13   25.84    0.68
   2  -4  13   27.29    0.78
   2   4  14    0.07    0.17
   2  -4  14    0.08    0.12
   2  -4  14    0.10    0.16
   2  -4  15    0.47    0.16
   2   4  15    0.17    0.17
   2  -4  15    0.26    0.12
   2  -4  16   44.58    1.12
   2   4  16   46.09    1.24
   2  -4  16   46.29    1.21
   2  -4  17   27.41    0.82
   2   4  17   27.13    0.84
   2  -4  17   25.03    0.72
   2  -4  18   38.17    1.09
   2   4  18   39.27    1.14
   2  -4  18   39.37    1.01
   2  -4  19    9.51    0.46
   2   4  19   10.81    0.50
   2  -4  19   11.05    0.41
   2   4  20    1.78    0.29
   2  -4  20    1.29    0.20
   2   4  21   -0.02    0.24
   2  -4  26    0.39    0.28
   2  -4  27   12.74    0.62
   2   4  28    1.06    0.36
   2  -4  28    1.65    0.34
  -2  -5  29    0.47    0.29
  -2   5  29    0.42    0.32
  -2  -5  28    0.70    0.29
  -2   5  28    0.93    0.33
  -2  -5  27    1.08    0.29
  -2   5  27    1.37    0.32
  -2  -5  26    0.45    0.25
  -2   5  26    0.84    0.30
  -2  -5  25    7.04    0.44
  -2   5  25    6.36    0.45
  -2  -5  24    1.92    0.30
  -2   5  24    1.49    0.30
  -2   5  23    4.28    0.37
  -2  -5  23    4.16    0.35
  -2  -5  22   10.10    0.49
  -2   5  22   10.89    0.53
  -2  -5  21    4.66    0.35
  -2   5  21    4.84    0.36
  -2  -5  20   13.64    0.56
  -2   5  20   13.06    0.55
  -2  -5  19    4.29    0.31
  -2   5  19    4.66    0.33
  -2   5  18   15.02    0.57
  -2  -5  18   15.96    0.48
  -2  -5  18   16.53    0.59
  -2  -5  17   11.52    0.38
  -2   5  17   11.78    0.48
  -2  -5  17   12.54    0.48
  -2  -5  16    1.59    0.15
  -2   5  16    1.63    0.22
  -2  -5  16    1.88    0.22
  -2  -5  15    0.96    0.12
  -2   5  15    0.97    0.19
  -2  -5  15    0.96    0.17
  -2   5  14   82.55    1.97
  -2  -5  14   82.35    1.98
  -2  -5  14   82.93    1.87
  -2   5  13   23.74    0.70
   2  -5 -13   24.59    0.65
  -2  -5  13   24.48    0.72
  -2  -5  13   24.06    0.61
   2  -5 -12   35.18    0.87
  -2  -5  12   34.19    0.93
  -2  -5  12   35.62    0.83
  -2   5  12   34.63    0.92
  -2  -5  11    2.59    0.19
   2  -5 -11    2.59    0.16
  -2   5  11    2.92    0.20
  -2  -5  11    2.55    0.13
  -2   5  10   21.09    0.60
   2  -5 -10   20.04    0.57
  -2  -5  10   22.29    0.62
   2   5 -10   21.50    0.53
  -2  -5  10   21.68    0.52
   2  -5  -9   14.71    0.42
  -2   5   9   15.51    0.45
  -2  -5   9   15.09    0.37
  -2  -5   9   14.82    0.38
  -2   5   8   14.46    0.43
  -2  -5   8   14.53    0.37
   2  -5  -8   14.25    0.41
  -2  -5   8   14.60    0.36
  -2   5   7    5.11    0.21
   2  -5  -7    4.82    0.20
  -2  -5   7    5.52    0.17
  -2  -5   7    5.19    0.16
   2  -5  -6    9.63    0.30
  -2  -5   6    9.74    0.26
  -2  -5   6    9.73    0.26
  -2   5   6    9.38    0.30
  -2   5   5    1.98    0.12
  -2  -5   5    2.48    0.11
   2  -5  -5    2.41    0.12
   2  -5  -5    2.65    0.14
  -2  -5   5    2.36    0.10
   2  -5  -4    0.01    0.08
  -2   5   4   -0.03    0.07
  -2  -5   4    0.18    0.06
   2  -5  -4   -0.01    0.06
  -2  -5   4    0.07    0.06
  -2   5   3   11.25    0.32
   2  -5  -3   11.39    0.34
   2  -5  -3   12.25    0.31
  -2  -5   3   11.97    0.31
  -2  -5   3   12.32    0.32
  -2   5   2   16.25    0.41
  -2  -5   2   16.70    0.42
   2  -5  -2   17.50    0.46
  -2  -5   2   17.19    0.43
   2  -5  -2   16.75    0.41
   2  -5  -1   11.52    0.28
   2   5  -1   11.52    0.32
   2  -5  -1   10.97    0.33
  -2   5   1   10.77    0.28
  -2  -5   1   11.39    0.31
  -2  -5   0   58.00    0.74
   2  -5   0   58.24    0.79
   2   5   0   56.72    0.76
  -2  -5  -1   51.51    1.24
   2  -5   1   52.91    1.22
  -2  -5  -1   50.75    1.19
   2   5   1   52.06    1.21
   2   5   2   25.31    0.64
  -2  -5  -2   24.55    0.66
   2  -5   2   24.37    0.64
  -2  -5  -3  121.29    2.74
   2   5   3  124.93    2.73
   2  -5   3  119.51    2.73
  -2  -5  -4    2.19    0.16
   2   5   4    2.11    0.15
   2  -5   4    2.35    0.15
   2  -5   5    1.18    0.13
  -2  -5  -5    1.16    0.13
   2   5   5    1.15    0.13
   2  -5   6    0.43    0.11
  -2  -5  -6    0.65    0.11
   2   5   6    0.59    0.12
   2  -5   7    5.90    0.26
  -2  -5  -7    5.44    0.25
   2   5   7    5.63    0.26
  -2  -5  -8   19.83    0.57
   2  -5   8   18.68    0.57
   2   5   8   19.40    0.58
  -2   5  -9    2.40    0.08
   2  -5   9    2.82    0.20
   2   5   9    2.82    0.21
   2  -5  10    4.28    0.25
   2  -5  10    3.73    0.13
   2   5  10    3.83    0.24
   2  -5  11   74.83    1.83
   2  -5  11   76.16    1.69
   2   5  11   78.06    1.85
   2  -5  12   80.93    2.00
   2   5  12   82.25    2.02
   2  -5  12   85.51    1.87
   2  -5  13   34.96    0.83
   2   5  13   33.31    0.97
   2  -5  13   34.40    0.96
   2   5  14  111.36    2.67
   2  -5  14  113.53    2.66
   2   5  15    2.20    0.25
   2  -5  15    2.82    0.24
   2   5  16    8.74    0.43
   2  -5  16    8.57    0.41
   2  -5  17    2.64    0.28
   2   5  17    2.60    0.28
   2   5  18    2.12    0.28
   2  -5  18    1.92    0.26
   2  -5  19    2.95    0.30
   2   5  19    2.76    0.30
   2  -5  20   29.13    0.92
   2   5  20   27.33    0.93
   2  -5  21    8.19    0.45
   2   5  21    8.57    0.50
   2   5  22   20.05    0.78
   2   5  23   23.48    0.87
   2   5  24    1.77    0.32
   2   5  25    3.68    0.41
   2   5  26   19.62    0.84
   2   5  27    1.36    0.38
  -2  -6  28    5.71    0.45
  -2   6  28    6.78    0.50
  -2  -6  27    1.01    0.31
  -2   6  27    0.50    0.33
  -2  -6  26    2.02    0.33
  -2   6  26    1.47    0.34
  -2  -6  25    4.75    0.40
  -2   6  25    4.58    0.42
  -2   6  24    3.92    0.38
  -2  -6  24    3.95    0.36
  -2  -6  23    0.02    0.25
  -2  -6  22    0.69    0.25
  -2   6  22    0.85    0.26
  -2  -6  21    0.23    0.23
  -2   6  21    0.14    0.25
   2  -6 -20    0.36    0.18
  -2  -6  20    0.72    0.24
  -2   6  20    0.49    0.26
  -2   6  19   14.86    0.61
  -2  -6  19   14.79    0.60
   2  -6 -19   16.58    0.54
  -2  -6  18   20.13    0.68
   2  -6 -18   19.26    0.59
  -2  -6  17    2.61    0.26
   2  -6 -17    2.29    0.21
  -2   6  17    2.19    0.25
  -2  -6  16   24.76    0.77
   2  -6 -16   24.63    0.70
  -2   6  16   23.93    0.76
   2  -6 -15   36.21    0.92
  -2  -6  15   34.43    0.99
  -2   6  15   34.48    0.98
   2  -6 -14    5.60    0.26
  -2   6  14    5.64    0.31
  -2  -6  14    5.57    0.32
  -2   6  13    7.07    0.33
   2  -6 -13    7.63    0.30
  -2  -6  13    7.27    0.35
   2  -6 -12    0.61    0.13
  -2  -6  12    0.84    0.17
  -2   6  12    0.43    0.16
  -2   6  11   14.01    0.45
  -2  -6  11   12.51    0.47
   2  -6 -11   13.73    0.42
   2  -6 -10    6.71    0.26
  -2   6  10    6.47    0.29
  -2  -6  10    6.39    0.19
  -2   6   9   26.34    0.72
   2  -6  -9   27.84    0.71
   2  -6  -8   75.88    1.70
  -2  -6   8   73.94    1.61
   2  -6  -7   28.91    0.74
  -2  -6   7   28.81    0.66
  -2   6   7   30.17    0.75
  -2   6   6    2.66    0.16
  -2  -6   6    2.85    0.10
   2  -6  -6    3.00    0.17
  -2   6   5    7.29    0.25
  -2  -6   5    7.02    0.20
   2  -6  -5    7.14    0.27
   2  -6  -4    0.43    0.08
  -2   6   4    0.34    0.09
  -2  -6   4    0.35    0.06
   2  -6  -4    0.25    0.09
  -2  -6   4    0.38    0.06
  -2  -6   3    4.98    0.17
   2  -6  -3    4.91    0.17
  -2   6   3    5.16    0.18
   2  -6  -3    5.30    0.22
  -2  -6   3    5.05    0.17
  -2  -6   3    4.56    0.24
   2  -6  -2    5.73    0.17
  -2  -6   2    5.64    0.19
  -2  -6   2    5.87    0.19
  -2   6   2    5.48    0.18
   2  -6  -2    5.64    0.23
  -2  -6   2    5.53    0.25
  -2  -6   1   11.62    0.31
  -2  -6   1   11.95    0.39
   2  -6  -1   12.09    0.37
  -2  -6   1   11.14    0.32
   2  -6  -1   11.06    0.28
  -2   6   1   11.07    0.28
   2   6   0   48.62    1.19
   2  -6   0   53.16    1.23
  -2  -6   0   52.01    1.25
  -2  -6   0   51.66    1.17
  -2  -6  -1    6.62    0.28
   2  -6   1    7.07    0.28
   2   6   1    6.89    0.25
   2  -6   2   75.62    1.75
  -2  -6  -2   73.50    1.76
   2   6   2   75.84    1.72
  -2  -6  -3    0.84    0.14
   2  -6   3    0.83    0.13
   2   6   3    1.04    0.13
   2  -6   4   76.55    1.81
  -2  -6  -4   76.26    1.81
   2   6   4   78.86    1.79
  -2  -6  -5   20.02    0.58
   2   6   5   20.36    0.58
   2  -6   5   19.72    0.58
   2   6   6    2.16    0.18
   2  -6   6    1.84    0.18
  -2  -6  -6    1.83    0.17
  -2  -6  -7   83.35    1.93
   2   6   7   81.47    1.93
   2  -6   7   80.64    1.93
   2  -6   8   -0.02    0.14
   2   6   8    0.21    0.15
  -2  -6  -8    0.06    0.13
  -2  -6  -9    4.13    0.24
   2  -6   9    4.01    0.26
   2   6   9    4.20    0.26
  -2  -6 -10   59.35    1.47
   2   6  10   59.51    1.48
   2  -6  10   58.99    1.48
   2   6  11    1.62    0.21
  -2  -6 -11    1.36    0.20
   2  -6  11    1.33    0.20
  -2  -6 -12   71.77    1.75
   2   6  12   71.40    1.79
   2  -6  12   73.46    1.79
   2   6  13    5.50    0.34
   2  -6  13    5.92    0.33
  -2  -6 -13    5.52    0.30
   2   6  14    6.90    0.37
   2  -6  14    7.04    0.38
   2  -6  15   17.27    0.62
   2   6  15   15.72    0.61
   2  -6  16    1.89    0.25
   2   6  16    1.76    0.26
   2  -6  17   56.25    1.48
   2   6  17   54.21    1.48
   2   6  18    1.39    0.28
   2  -6  18    0.93    0.25
   2   6  19    1.09    0.28
   2  -6  19    0.73    0.25
   2   6  20    0.10    0.24
   2  -6  20    0.15    0.25
   2  -6  21   12.58    0.58
   2   6  21   11.40    0.58
   2   6  22    0.53    0.29
   2  -6  22    0.94    0.29
   2  -6  23    0.41    0.28
   2   6  23    0.51    0.32
   2  -6  24    4.26    0.38
   2   6  24    4.44    0.43
   2   6  25    1.91    0.37
   2   6  26    1.33    0.37
  -2   7  26    8.77    0.55
  -2  -7  25    0.07    0.27
  -2   7  25    0.12    0.29
  -2  -7  24   11.59    0.59
  -2   7  24   11.72    0.61
  -2  -7  23    3.06    0.36
  -2   7  23    2.57    0.37
  -2  -7  22    3.29    0.36
  -2   7  22    2.62    0.36
   2  -7 -21   11.15    0.46
  -2  -7  21   10.16    0.53
  -2   7  21    9.70    0.52
  -2   7  20   34.34    1.06
   2  -7 -20   34.65    0.96
  -2  -7  20   33.85    1.06
  -2   7  19    5.01    0.38
   2  -7 -19    5.77    0.33
  -2   7  18    1.81    0.27
   2  -7 -18    1.91    0.23
  -2  -7  18    1.98    0.26
   2  -7 -17    1.46    0.19
  -2  -7  17    1.45    0.25
  -2   7  17    1.46    0.25
   2  -7 -16   24.55    0.70
  -2  -7  16   22.87    0.77
  -2   7  16   23.05    0.76
   2  -7 -15    0.32    0.16
  -2  -7  15    0.27    0.19
  -2   7  15    0.14    0.19
   2  -7 -14   15.22    0.50
  -2  -7  14   15.85    0.58
  -2   7  14   15.12    0.55
   2  -7 -13   11.97    0.41
  -2   7  13   11.91    0.45
   2  -7 -12   10.46    0.38
  -2   7  12    9.67    0.40
  -2   7  11    7.61    0.33
   2  -7 -11    7.40    0.32
   2  -7 -10   74.54    1.78
  -2   7  10   77.42    1.80
   2  -7  -9   13.49    0.44
  -2   7   9   14.09    0.46
   2  -7  -8   24.80    0.68
  -2   7   8   24.55    0.67
  -2   7   7    0.09    0.12
   2  -7  -7    0.02    0.12
  -2   7   6  123.64    2.74
   2  -7  -6  129.21    2.78
  -2   7   5   58.33    1.32
   2  -7  -5   57.75    1.37
  -2  -7   4    0.03    0.14
   2  -7  -4    0.04    0.13
  -2   7   4    0.07    0.09
  -2   7   3    7.88    0.24
  -2  -7   3    7.82    0.34
  -2  -7   3    7.50    0.22
   2  -7  -3    8.15    0.31
  -2  -7   2   20.90    0.62
   2  -7  -2   21.24    0.58
  -2   7   2   19.54    0.48
  -2  -7   2   19.92    0.50
  -2  -7   1   27.36    0.76
   2  -7  -1   26.48    0.73
  -2  -7   1   27.26    0.66
   2  -7   0    0.98    0.15
  -2  -7   0    1.12    0.12
  -2  -7   0    1.11    0.16
   2  -7   1   36.30    0.92
  -2  -7  -1   34.36    0.94
   2   7   1   35.67    0.87
  -2  -7  -2    1.44    0.17
   2   7   2    1.72    0.15
   2  -7   2    1.67    0.17
   2  -7   3    1.73    0.18
  -2  -7  -3    1.79    0.18
   2   7   3    1.79    0.16
   2   7   4   47.82    1.14
   2  -7   4   45.55    1.17
  -2  -7  -4   45.89    1.18
   2  -7   5    4.89    0.27
   2   7   5    5.36    0.25
  -2  -7  -5    5.16    0.28
   2   7   6   59.45    1.43
  -2  -7  -6   57.59    1.45
   2  -7   6   58.72    1.45
   2  -7   7    2.59    0.23
  -2  -7  -7    2.25    0.21
   2   7   7    2.56    0.21
   2   7   8   39.92    1.05
  -2  -7  -8   38.74    1.05
   2  -7   8   41.29    1.08
   2   7   9   12.94    0.48
   2  -7   9   13.20    0.49
  -2  -7  -9   12.50    0.46
   2   7  10    5.62    0.32
   2  -7  10    5.53    0.32
  -2  -7 -10    5.37    0.30
  -2  -7 -11    4.68    0.29
   2  -7  11    4.92    0.31
   2   7  11    4.40    0.30
  -2  -7 -12   46.61    1.23
   2  -7  12   46.85    1.25
   2   7  12   45.07    1.24
  -2  -7 -13   66.24    1.66
   2  -7  13   67.47    1.70
   2   7  13   65.13    1.69
   2  -7  14   85.13    2.08
  -2  -7 -14   84.64    2.04
   2   7  14   80.94    2.08
  -2  -7 -15   27.23    0.83
   2  -7  15   28.46    0.89
   2   7  15   25.98    0.87
  -2  -7 -16    3.11    0.28
   2  -7  16    2.62    0.31
   2   7  16    2.31    0.28
  -2  -7 -17    3.36    0.29
   2  -7  17    2.55    0.32
   2   7  17    3.58    0.33
  -2  -7 -18   14.34    0.56
   2  -7  18   15.21    0.63
   2   7  18   14.66    0.63
   2   7  19   14.27    0.63
  -2  -7 -19   13.93    0.56
   2  -7  19   13.18    0.60
  -2  -7 -20   11.31    0.50
   2  -7  20   10.86    0.55
   2   7  20   10.73    0.57
  -2  -7 -21    4.84    0.36
   2  -7  21    5.62    0.43
   2   7  21    4.71    0.42
   2   7  22   36.52    1.18
   2  -7  22   35.27    1.14
  -2  -7 -22   36.22    1.07
  -2  -7 -23    0.57    0.25
   2   7  23    0.67    0.32
   2  -7  23    0.39    0.30
   2   7  24    3.51    0.42
   2  -7  24    3.23    0.38
  -2  -7 -24    3.09    0.32
  -2  -7 -25   14.51    0.62
   2   7  25   15.41    0.73
  -2   8  25   13.78    0.66
  -2   8  24    0.65    0.31
  -2  -8  24    0.16    0.28
  -2   8  23    0.89    0.31
  -2   8  22    4.46    0.41
  -2  -8  22    4.79    0.42
  -2  -8  21   43.79    1.30
  -2   8  21   43.49    1.28
  -2  -8  20    0.15    0.27
  -2  -8  19   -0.14    0.26
  -2   8  19    0.20    0.24
   2  -8 -18    1.48    0.22
  -2  -8  18    0.93    0.25
   2  -8 -17    6.50    0.33
  -2   8  17    6.52    0.39
   2  -8 -16    1.31    0.21
  -2  -8  16    1.21    0.26
  -2   8  16    1.28    0.25
  -2   8  15   14.26    0.56
   2  -8 -15   15.77    0.53
   2  -8 -14    1.89    0.20
  -2   8  14    1.63    0.24
  -2   8  13   13.12    0.50
   2  -8 -13   13.42    0.47
   2  -8 -12    0.36    0.16
  -2   8  12    0.45    0.18
   2  -8 -11    7.36    0.32
  -2   8  11    6.98    0.33
  -2   8  10    5.44    0.28
   2  -8 -10    5.22    0.28
  -2   8   9    4.36    0.25
   2  -8  -9    4.47    0.26
  -2   8   8    1.26    0.16
   2  -8  -8    1.59    0.18
  -2  -8   8    1.27    0.21
   2  -8  -7    4.64    0.25
  -2   8   7    4.41    0.22
  -2  -8   7    4.46    0.31
  -2  -8   6    0.04    0.17
   2  -8  -6    0.07    0.14
   2  -8  -5   11.45    0.41
  -2  -8   5   11.28    0.45
  -2  -8   4   15.08    0.53
   2  -8  -4   14.69    0.49
  -2  -8   3    7.81    0.37
   2  -8  -3    8.40    0.34
   2  -8  -2   13.50    0.45
  -2  -8   2   12.63    0.48
  -2  -8   1    3.30    0.25
   2  -8  -1    3.64    0.23
  -2  -8   0   48.55    1.28
   2  -8   0   51.99    1.27
  -2  -8  -1    2.24    0.22
   2  -8   1    2.24    0.21
  -2  -8  -2    3.87    0.26
   2  -8   2    3.29    0.24
   2   8   2    3.69    0.20
   2  -8   3   20.37    0.63
  -2  -8  -3   20.42    0.64
   2   8   3   19.26    0.56
  -2  -8  -4    0.80    0.17
   2  -8   4    0.86    0.18
   2   8   4    0.71    0.15
  -2  -8  -5    8.43    0.38
   2  -8   5    9.13    0.38
   2   8   5    8.84    0.35
   2  -8   6   25.82    0.77
  -2  -8  -6   25.80    0.76
   2   8   6   25.48    0.72
   2  -8   7   10.05    0.43
   2   8   7   10.24    0.40
  -2  -8  -7   10.20    0.43
   2  -8   8    2.98    0.25
   2   8   8    2.77    0.24
  -2  -8  -8    2.84    0.25
   2   8   9   73.27    1.79
  -2  -8  -9   71.58    1.79
   2  -8   9   74.24    1.83
  -2  -8 -10    0.68    0.20
   2   8  10    0.68    0.20
   2  -8  10    1.15    0.23
  -2  -8 -11   25.62    0.78
   2   8  11   24.03    0.77
   2  -8  11   25.76    0.80
   2  -8  12   11.89    0.52
   2   8  12   12.93    0.52
  -2  -8 -12   12.06    0.49
   2   8  13    6.94    0.40
   2  -8  13    7.30    0.41
  -2  -8 -13    6.52    0.37
   2   8  14   26.47    0.87
  -2  -8 -14   27.00    0.84
   2  -8  14   28.20    0.90
   2   8  15    4.91    0.36
   2  -8  15    5.06    0.39
  -2  -8 -15    5.79    0.36
  -2  -8 -16    8.56    0.44
   2   8  16    9.35    0.48
   2  -8  16    8.50    0.47
   2   8  17    4.00    0.36
  -2  -8 -17    3.51    0.32
   2  -8  17    4.31    0.37
  -2  -8 -18   -0.14    0.23
   2  -8  18    0.29    0.26
   2   8  18    0.23    0.27
   2   8  19    8.00    0.51
  -2  -8 -19    8.96    0.46
   2  -8  19    9.29    0.51
  -2  -8 -20    1.30    0.28
   2  -8  20    1.37    0.29
   2   8  20    1.59    0.33
   2   8  21    9.43    0.54
   2  -8  21    8.54    0.52
  -2  -8 -21    9.63    0.48
  -2  -8 -22    0.98    0.29
   2   8  22    1.77    0.36
   2  -8  22    1.63    0.33
  -2  -8 -23    0.31    0.26
  -2  -9  22    2.04    0.37
  -2   9  22    2.15    0.37
  -2   9  21   -0.23    0.31
  -2   9  20   10.26    0.54
  -2  -9  20    9.44    0.55
  -2  -9  19    3.61    0.38
  -2   9  19    3.94    0.37
  -2   9  18    1.83    0.29
  -2  -9  18    1.86    0.33
   2  -9 -15    2.40    0.24
   2  -9 -14    1.65    0.23
   2  -9 -13   -0.15    0.19
   2  -9 -12    2.82    0.25
  -2  -9  11   15.31    0.61
   2  -9 -11   15.46    0.53
   2  -9 -10    7.21    0.34
  -2  -9  10    7.20    0.41
   2  -9  -9   -0.03    0.17
  -2  -9   9    0.18    0.21
   2  -9  -8   11.62    0.45
  -2  -9   8   12.05    0.50
  -2  -9   7   25.18    0.81
   2  -9  -7   26.46    0.76
  -2  -9   6   18.73    0.65
   2  -9  -6   18.04    0.59
  -2  -9   5   22.50    0.74
   2  -9  -5   23.28    0.70
  -2  -9   4   25.24    0.79
   2  -9  -4   24.95    0.74
   2  -9  -3   39.69    1.06
  -2  -9   3   40.04    1.11
  -2  -9   2   12.23    0.51
   2  -9  -2   12.30    0.47
  -2  -9   1   20.91    0.70
   2  -9  -1   21.48    0.66
  -2  -9   0    0.38    0.19
   2  -9   0    0.34    0.18
  -2  -9  -1   21.80    0.71
   2  -9   1   23.00    0.70
   2  -9   2    4.86    0.30
  -2  -9  -2    4.85    0.31
  -2  -9  -3    9.37    0.42
   2  -9   3   10.03    0.43
  -2  -9  -4    0.17    0.19
   2  -9   4    0.29    0.18
   2  -9   5    7.57    0.39
  -2  -9  -5    7.55    0.38
   2  -9   6    3.35    0.28
  -2  -9  -6    3.80    0.28
   2  -9   7    0.26    0.20
  -2  -9  -7    0.10    0.19
  -2  -9  -8    3.04    0.27
   2  -9   8    3.24    0.30
   2  -9   9   -0.30    0.23
  -2  -9  -9    0.01    0.19
   2  -9  10    0.18    0.22
   2   9  10    0.15    0.21
  -2  -9 -10    0.03    0.22
   2   9  11   25.18    0.79
  -2  -9 -11   26.38    0.82
   2  -9  11   24.15    0.82
  -2  -9 -12   23.62    0.78
   2   9  12   24.64    0.78
   2  -9  12   22.47    0.80
  -2  -9 -13    6.39    0.38
   2  -9  13    5.97    0.41
   2   9  13    6.07    0.39
  -2  -9 -14   10.51    0.49
   2  -9  14   10.62    0.53
   2   9  14   10.13    0.50
   2   9  15    0.55    0.26
   2  -9  15    0.34    0.28
  -2  -9 -15    0.39    0.25
   2   9  16    3.64    0.34
   2  -9  16    2.99    0.35
   2   9  17    0.41    0.27
  -2  -9 -17    0.57    0.25
   2  -9  17    1.05    0.32
  -2  -9 -18    0.21    0.24
   2  -9  18    0.18    0.30
   2  -9  19    6.05    0.46
  -2  -9 -19    5.33    0.40
   2   9  20   -0.16    0.31
  -2  -9 -20   -0.11    0.25
   2  -9  20   -0.09    0.29
  -2  -9 -21   13.26    0.58
  -2 -10  14   -0.09    0.28
  -2 -10  13    0.58    0.25
   2 -10 -12    1.49    0.23
  -2 -10  12    1.79    0.31
   2 -10 -11   -0.30    0.19
  -2 -10  11   -0.10    0.24
   2 -10 -10    1.13    0.23
  -2 -10  10    1.30    0.28
  -2 -10   9    6.14    0.40
   2 -10  -9    6.02    0.34
   2 -10  -8    7.23    0.38
  -2 -10   8    7.74    0.44
  -2 -10   7    1.16    0.26
   2 -10  -7    1.18    0.22
  -2 -10   6    3.17    0.32
   2 -10  -6    2.95    0.26
  -2 -10   5    6.83    0.41
   2 -10  -5    6.33    0.35
   2 -10  -4   23.70    0.74
  -2 -10   4   23.56    0.79
   2 -10  -3    2.59    0.27
  -2 -10   3    2.61    0.29
  -2 -10   2    7.34    0.41
   2 -10  -2    8.20    0.40
  -2 -10   1   12.10    0.52
   2 -10  -1   12.30    0.50
  -2 -10   0   32.12    0.96
   2 -10   0   30.41    0.91
  -2 -10  -1    3.16    0.30
   2 -10   1    3.71    0.30
   2 -10   2   -0.03    0.22
  -2 -10  -2    0.02    0.22
   2 -10   3   18.12    0.64
  -2 -10  -3   17.40    0.64
  -2 -10  -4    7.83    0.41
   2 -10   4    7.84    0.41
  -2 -10  -5    6.49    0.39
   2 -10   5    6.80    0.39
  -2 -10  -6   16.59    0.62
   2 -10   6   17.41    0.65
   2 -10   7    6.09    0.39
  -2 -10  -7    7.22    0.40
  -2 -10  -8   -0.10    0.22
   2 -10   8    0.35    0.25
  -2 -10  -9    0.10    0.23
   2 -10   9   -0.24    0.25
   2 -10  10    8.98    0.48
  -2 -10 -10    9.70    0.47
   2 -10  11    1.14    0.29
   2 -10  12    3.34    0.36
  -2 -10 -12    3.10    0.31
  -2 -10 -13    4.89    0.36
   2 -10  13    4.36    0.38
  -2 -10 -14   15.99    0.63
   2 -10  14   16.03    0.68
  -2 -10 -15    3.32    0.33
   2 -10  15    2.47    0.35
   2 -10  16    0.05    0.29
  -2 -10 -16   -0.04    0.24
  -2 -10 -17    1.88    0.32
   2 -10  17    1.99    0.35
  -2 -10 -18    4.89    0.40
  -2 -11  15    0.69    0.28
  -2 -11  14    0.94    0.31
  -2 -11  13    0.40    0.29
  -2 -11  12    3.54    0.39
  -2 -11  11    1.68    0.33
  -2 -11  10    3.62    0.36
  -2 -11   9    0.02    0.27
   2 -11  -8    2.62    0.28
  -2 -11   8    2.35    0.32
  -2 -11   7    0.22    0.25
   2 -11  -7    0.04    0.20
   2 -11  -6    2.59    0.27
  -2 -11   6    2.64    0.32
   2 -11  -5   -0.04    0.21
  -2 -11   5    0.17    0.25
   2 -11  -4    9.78    0.45
  -2 -11   4    9.81    0.51
  -2 -11   3    3.09    0.34
   2 -11  -3    3.28    0.30
  -2 -11   2    0.69    0.26
   2 -11  -2    0.62    0.26
   2 -11  -1   15.68    0.60
  -2 -11   1   16.48    0.64
   2 -11   0    6.43    0.39
  -2 -11   0    6.36    0.41
   2 -11   1   12.97    0.54
  -2 -11  -1   11.80    0.54
  -2 -11  -2   17.66    0.68
   2 -11   2   18.50    0.68
  -2 -11  -3    3.30    0.33
   2 -11   3    3.65    0.34
  -2 -11  -4    0.23    0.24
   2 -11   4    0.42    0.26
  -2 -11  -5    2.09    0.30
   2 -11   5    1.90    0.29
   2 -11   6    2.29    0.29
  -2 -11  -6    2.90    0.31
   2 -11   7   -0.13    0.25
  -2 -11  -7    0.12    0.23
  -2 -11  -8   -0.33    0.25
   2 -11   8   -0.28    0.28
  -2 -11  -9    1.09    0.27
   2 -11   9    0.84    0.29
  -2 -11 -10   13.72    0.57
   2 -11  10   11.41    0.57
  -2 -11 -11    3.37    0.33
   2 -11  11    3.08    0.38
  -2 -11 -12   18.23    0.68
   2 -11  12   16.18    0.71
   2 -11  13    0.39    0.30
  -2 -11 -13    0.52    0.26
  -2 -11 -14   -0.02    0.27
   2 -11  14    0.11    0.29
  -2 -12   9    8.86    0.53
  -2 -12   8    4.92    0.43
  -2 -12   7   11.36    0.58
  -2 -12   6    3.37    0.37
  -2 -12   5    1.62    0.31
  -2 -12   4    0.24    0.26
   2 -12  -3    3.52    0.33
  -2 -12   3    3.81    0.38
   2 -12  -2    3.07    0.33
  -2 -12   2    3.32    0.36
   2 -12  -1    7.82    0.45
  -2 -12   1    9.11    0.50
   2 -12   0    3.41    0.34
  -2 -12   0    3.19    0.35
   2 -12   1    0.38    0.27
  -2 -12  -1    0.14    0.27
  -2 -12  -2    5.82    0.41
   2 -12   2    6.46    0.43
  -2 -12  -3    2.01    0.31
   2 -12   3    1.81    0.32
  -2 -12  -4    4.69    0.39
  -2 -12  -5    1.42    0.30
   2 -12   5    0.75    0.31
   2 -12   6    2.61    0.35
  -2 -12  -6    2.51    0.33
   2 -12   7    6.28    0.46
  -2 -12  -7    6.21    0.43
  -2 -12  -8    0.38    0.27
   2 -12   8    0.45    0.28
   2 -12   9    0.37    0.30
  -3   0  32    1.60    0.37
  -3   0  31   -0.30    0.32
  -3   0  30    4.74    0.42
  -3   0  29   -0.04    0.29
  -3   0  28   78.74    2.04
  -3   0  27    0.04    0.25
  -3   0  26    1.98    0.30
  -3   0  25    0.15    0.22
  -3   0  24   46.71    1.24
  -3   0  24   41.73    1.16
  -3   0  23    0.01    0.16
  -3   0  23    0.02    0.19
  -3   0  22    2.28    0.22
  -3   0  22    2.50    0.25
  -3   0  21    0.11    0.14
  -3   0  21    0.04    0.19
  -3   0  20    0.68    0.17
  -3   0  20    0.52    0.15
  -3   0  19   -0.13    0.15
  -3   0  19    0.03    0.12
  -3   0  18    7.41    0.30
  -3   0  18    7.36    0.33
  -3   0  17   -0.15    0.13
  -3   0  17   -0.07    0.11
  -3   0  16   75.87    1.78
  -3   0  16   74.40    1.74
  -3   0  15    0.13    0.09
  -3   0  15    0.09    0.11
  -3   0  14   12.02    0.39
  -3   0  14   11.78    0.37
  -3   0  13    0.06    0.09
  -3   0  13    0.11    0.08
   3   0 -12  100.07    2.17
  -3   0  12   97.24    2.21
  -3   0  12   96.19    2.18
   3   0 -11    0.04    0.07
  -3   0  11    0.03    0.07
  -3   0  11    0.07    0.09
  -3   0  10  252.37    5.39
   3   0 -10  247.13    5.38
  -3   0  10  247.13    5.42
   3   0  -9    0.00    0.05
  -3   0   9    0.02    0.07
  -3   0   9    0.00    0.05
   3   0  -8  205.75    4.43
  -3   0   8  201.13    4.48
  -3   0   8  207.37    4.44
  -3   0   7   -0.03    0.04
   3   0  -7    0.02    0.04
  -3   0   7   -0.05    0.06
  -3   0   6    1.49    0.10
  -3   0   6    1.34    0.06
   3   0  -6    1.29    0.06
  -3   0   5   -0.01    0.03
   3   0  -5    0.14    0.03
   3   0  -4  339.52    7.34
  -3   0   4  345.53    7.34
  -3   0   3    0.03    0.03
  -3   0   2 1181.26   25.14
   3   0  -2 1156.14   25.19
  -3   0   0    5.39    0.15
   3   0   1    0.03    0.06
  -3   0  -1    0.04    0.08
  -3   0  -1    0.02    0.05
  -3   0  -2  176.23    3.82
  -3   0  -2  175.74    3.84
   3   0   2  176.24    3.84
   3   0   3    0.01    0.07
  -3   0  -3    0.10    0.06
  -3   0  -3    0.00    0.07
   3   0   4    2.04    0.12
  -3   0  -4    2.02    0.12
  -3   0  -4    2.37    0.11
   3   0   5    0.04    0.07
  -3   0  -5    0.06    0.08
  -3   0  -5    0.12    0.07
   3   0   6  246.65    5.42
   3   0   6  249.71    5.41
   3   0   7   -0.09    0.09
   3   0   7    0.03    0.07
   3   0   8   87.28    2.03
   3   0   8   90.20    2.02
   3   0   9    0.02    0.09
   3   0   9   -0.01    0.09
   3   0  10   12.62    0.41
   3   0  10   13.25    0.41
   3   0  11    0.04    0.11
   3   0  11   -0.11    0.11
   3   0  12    4.26    0.23
   3   0  12    4.12    0.22
   3   0  13    0.06    0.13
   3   0  13   -0.07    0.13
   3   0  14  203.08    4.55
   3   0  15    0.02    0.16
   3   0  16    0.68    0.17
   3   0  17    0.18    0.16
   3   0  18    0.01    0.18
   3   0  19    0.21    0.19
   3   0  20    8.73    0.43
   3   0  21   -0.07    0.21
   3   0  22    4.40    0.36
   3   0  23    0.15    0.24
   3   0  24    1.79    0.29
   3   0  25    0.21    0.29
   3   0  26    4.38    0.40
   3   0  27    0.07    0.28
   3   0  28   33.99    1.12
   3   0  29   -0.15    0.29
  -3   1  32   24.38    0.93
  -3  -1  32   22.95    0.89
  -3  -1  31    1.14    0.35
  -3   1  31    1.15    0.35
  -3  -1  30    1.76    0.34
  -3   1  30    0.65    0.32
  -3  -1  29   17.19    0.70
  -3   1  29   19.01    0.76
  -3   1  28   24.10    0.86
  -3  -1  28   23.04    0.83
  -3  -1  28   23.83    0.80
  -3  -1  27    9.18    0.44
  -3   1  27    8.07    0.48
  -3  -1  27    7.84    0.46
  -3   1  26    3.10    0.32
  -3  -1  26    3.02    0.28
  -3  -1  26    2.80    0.32
  -3  -1  25    0.31    0.22
  -3   1  25    0.23    0.22
  -3  -1  25    0.09    0.19
  -3  -1  24    7.08    0.39
  -3   1  24    7.62    0.42
  -3  -1  24    6.63    0.36
  -3  -1  23    4.98    0.30
  -3  -1  23    5.29    0.32
  -3   1  23    5.13    0.34
  -3   1  22    7.30    0.38
  -3  -1  22    6.89    0.34
  -3  -1  22    7.08    0.36
  -3  -1  21    7.82    0.36
  -3  -1  21    8.28    0.38
  -3   1  21    7.86    0.38
  -3  -1  20    2.03    0.22
  -3  -1  20    2.06    0.20
  -3   1  20    2.16    0.22
  -3  -1  19    1.72    0.20
  -3  -1  19    1.26    0.17
  -3   1  19    1.13    0.19
  -3  -1  18    5.36    0.27
  -3  -1  18    5.45    0.26
  -3   1  18    5.47    0.29
  -3   1  17   38.17    1.01
  -3  -1  17   39.14    0.98
  -3  -1  17   37.87    0.99
  -3  -1  16    3.79    0.21
  -3  -1  16    3.56    0.21
  -3   1  16    3.57    0.22
  -3   1  16    3.22    0.19
  -3  -1  15    9.68    0.33
  -3  -1  15    9.44    0.34
  -3   1  15    9.42    0.35
  -3   1  15   10.15    0.32
  -3   1  14  106.87    2.33
  -3  -1  14  102.33    2.36
  -3  -1  14  103.05    2.35
  -3   1  14  102.87    2.37
  -3  -1  13   47.14    1.12
  -3  -1  13   44.96    1.11
  -3  -1  12  157.94    3.49
  -3   1  12  151.83    3.46
   3  -1 -12  161.35    3.45
  -3  -1  12  161.00    3.49
  -3  -1  11  189.09    4.02
   3  -1 -11  188.91    3.98
  -3  -1  11  177.70    4.00
  -3   1  11  176.52    3.98
   3   1 -10   45.22    1.00
  -3  -1  10   44.08    1.02
   3  -1 -10   44.47    0.98
  -3   1  10   42.95    0.99
   3   1  -9    6.94    0.20
   3  -1  -9    6.63    0.19
  -3  -1   9    6.96    0.23
  -3  -1   9    6.01    0.21
  -3   1   9    6.69    0.19
   3   1  -8   61.38    1.38
   3   1  -8   58.99    1.35
  -3  -1   8   61.45    1.38
  -3  -1   8   63.35    1.37
   3  -1  -8   59.36    1.33
   3   1  -7   16.05    0.41
   3   1  -7   16.73    0.38
  -3  -1   7   15.92    0.41
   3  -1  -7   16.53    0.41
  -3  -1   7   16.08    0.39
   3   1  -6  243.06    5.20
   3   1  -6  254.28    5.23
   3  -1  -6  243.35    5.23
  -3  -1   6  254.39    5.23
  -3  -1   6  249.74    5.21
  -3  -1   5   35.04    0.82
  -3   1   5   34.82    0.82
   3   1  -5   35.01    0.79
  -3  -1   5   35.48    0.80
   3  -1  -5   35.23    0.82
   3   1  -5   34.42    0.82
   3   1  -4    0.08    0.07
  -3  -1   4    0.07    0.06
  -3  -1   4    0.07    0.04
  -3   1   4    0.13    0.06
   3   1  -4    0.05    0.04
   3  -1  -4    0.03    0.07
  -3  -1   3   26.83    0.65
   3  -1  -3   26.13    0.64
   3   1  -3   28.35    0.62
  -3  -1   3   26.12    0.61
  -3   1   3   27.07    0.64
   3   1  -3   26.20    0.65
  -3   1   2   70.81    1.59
  -3  -1   2   68.22    1.59
  -3  -1   2   73.11    1.56
  -3  -1   2   70.57    1.60
   3  -1  -2   71.29    1.59
  -3   1   1   36.97    0.86
  -3  -1   1   36.08    0.84
  -3   1   1   38.71    0.82
  -3  -1   1   34.77    0.87
   3  -1  -1   36.90    0.82
   3  -1  -1   37.28    0.86
  -3  -1   1   37.26    0.88
  -3   1   0  166.26    3.60
   3  -1   0  164.92    3.60
  -3  -1   0  169.43    3.65
  -3   1   0  167.65    3.63
  -3   1   0  169.00    3.64
  -3  -1  -1   47.84    1.14
  -3   1  -1   50.44    1.11
  -3   1  -1   50.64    1.14
   3  -1   1   50.25    1.11
  -3   1  -1   49.36    1.13
  -3   1  -2  518.89   11.26
   3  -1   2  522.84   11.25
  -3   1  -2  530.83   11.24
   3  -1   2  519.24   11.26
  -3   1  -3    0.23    0.07
  -3   1  -3    0.34    0.06
   3  -1   3    0.24    0.06
   3  -1   3    0.21    0.07
   3  -1   4    0.29    0.07
   3  -1   4    0.25    0.07
  -3   1  -4    0.26    0.07
  -3  -1  -4    0.20    0.07
  -3   1  -4    0.22    0.07
  -3   1  -5   36.63    0.85
   3  -1   5   36.55    0.86
  -3   1  -5   35.51    0.85
   3  -1   5   36.21    0.87
  -3   1  -6  444.87    9.58
   3  -1   6  450.25    9.59
   3  -1   6  445.12    9.59
   3   1   6  434.18    9.61
   3  -1   7    1.60    0.12
   3  -1   7    1.44    0.12
   3   1   7    1.83    0.14
   3  -1   8   29.57    0.76
   3  -1   8   30.85    0.76
   3   1   8   29.70    0.78
   3  -1   9    2.46    0.15
   3  -1   9    2.41    0.15
   3  -1  10    0.44    0.11
   3   1  10    0.39    0.11
   3  -1  10    0.23    0.09
   3  -1  11   -0.02    0.10
   3  -1  11    0.01    0.11
   3   1  11    0.12    0.11
   3   1  12  103.27    2.43
   3  -1  12  105.41    2.41
   3  -1  12  105.71    2.41
   3  -1  13   76.04    1.83
   3   1  13   77.06    1.85
   3  -1  13   78.07    1.82
   3  -1  14   20.18    0.61
   3  -1  14   19.44    0.60
   3   1  14   19.93    0.63
   3  -1  15    1.42    0.18
   3   1  15    1.24    0.20
   3  -1  15    1.41    0.18
   3   1  16  120.08    2.74
   3  -1  16  117.64    2.70
   3  -1  16  111.40    2.70
   3   1  17    5.41    0.33
   3  -1  17    5.29    0.30
   3  -1  18    1.16    0.20
   3   1  18    1.23    0.22
   3  -1  19    2.20    0.23
   3   1  19    2.38    0.26
   3   1  20   10.32    0.47
   3  -1  20    9.54    0.44
   3   1  21   30.53    0.96
   3  -1  21   31.91    0.95
   3   1  22    6.63    0.41
   3  -1  22    6.49    0.38
   3   1  23    0.32    0.25
   3  -1  23    0.14    0.24
   3   1  24   15.84    0.67
   3  -1  24   16.61    0.66
   3  -1  25    4.31    0.38
   3   1  25    5.05    0.41
   3   1  26    5.46    0.44
   3  -1  26    5.59    0.40
   3   1  27   -0.02    0.28
   3  -1  27   -0.09    0.28
   3   1  28    0.52    0.33
   3  -1  28    0.55    0.30
   3  -1  29    6.76    0.48
   3   1  29    5.64    0.48
  -3   2  31    4.72    0.46
  -3  -2  31    4.98    0.44
  -3  -2  31    4.86    0.40
  -3  -2  30    4.55    0.42
  -3   2  30    3.47    0.41
  -3  -2  30    4.49    0.37
  -3  -2  29   -0.02    0.25
  -3   2  29    0.39    0.30
  -3  -2  29   -0.13    0.24
  -3  -2  28    2.67    0.31
  -3  -2  28    2.80    0.33
  -3   2  28    2.37    0.35
  -3  -2  27   16.45    0.64
  -3   2  27   15.88    0.68
  -3  -2  27   15.76    0.61
  -3   2  26    4.10    0.38
  -3  -2  26    4.18    0.34
  -3  -2  26    4.34    0.33
  -3  -2  25    0.90    0.24
  -3  -2  25    1.00    0.21
  -3   2  25    1.10    0.26
  -3   2  24   -0.12    0.21
  -3  -2  24    0.27    0.20
  -3  -2  24    0.28    0.19
  -3  -2  23   24.41    0.76
  -3   2  23   25.10    0.81
  -3  -2  23   23.32    0.75
  -3   2  22  109.15    2.63
  -3  -2  22  110.04    2.59
  -3  -2  22  109.56    2.58
  -3   2  21   28.87    0.88
  -3  -2  21   29.63    0.85
  -3  -2  21   29.59    0.85
  -3  -2  20   38.34    1.02
  -3  -2  20   40.71    1.02
  -3  -2  19   10.84    0.41
  -3  -2  19   11.13    0.41
  -3  -2  18    9.10    0.37
  -3  -2  18    9.44    0.36
  -3  -2  17    0.43    0.14
  -3  -2  17    0.50    0.15
  -3  -2  16   37.07    0.94
  -3  -2  16   34.91    0.91
  -3  -2  15    5.96    0.25
  -3  -2  15    5.94    0.27
  -3  -2  14   23.27    0.63
  -3  -2  14   24.14    0.65
  -3  -2  13   25.39    0.67
  -3  -2  13   25.02    0.65
  -3  -2  12    1.15    0.12
   3  -2 -12    1.27    0.10
  -3  -2  12    1.41    0.12
  -3  -2  11   31.77    0.79
  -3   2  11   31.53    0.81
  -3  -2  11   33.47    0.79
   3  -2 -11   31.42    0.75
  -3  -2  10  176.57    3.94
  -3  -2  10  183.58    3.96
  -3   2  10  179.90    3.96
   3  -2 -10  180.29    3.91
  -3  -2   9   30.33    0.75
  -3  -2   9   32.10    0.76
   3  -2  -9   30.80    0.72
  -3   2   9   31.81    0.77
   3   2  -8    1.41    0.10
   3   2  -8    1.42    0.09
  -3  -2   8    1.46    0.10
  -3  -2   8    1.42    0.10
  -3   2   8    1.51    0.11
   3  -2  -8    1.51    0.08
  -3  -2   7    0.07    0.06
  -3  -2   7    0.12    0.07
   3   2  -7    0.11    0.06
   3  -2  -7    0.08    0.04
  -3   2   7    0.05    0.07
   3   2  -7    0.17    0.08
  -3  -2   6   80.15    1.71
   3  -2  -6   77.07    1.71
   3   2  -6   79.70    1.72
  -3  -2   6   77.89    1.71
   3   2  -6   75.33    1.70
  -3   2   6   78.62    1.72
   3  -2  -6   76.97    1.66
   3  -2  -6   73.12    1.66
   3   2  -5   27.45    0.62
   3  -2  -5   25.41    0.62
   3  -2  -5   24.79    0.57
  -3  -2   5   25.57    0.62
  -3  -2   5   25.85    0.61
  -3   2   5   25.88    0.62
   3   2  -5   26.14    0.63
  -3  -2   4    0.31    0.07
   3  -2  -4    0.14    0.06
   3  -2  -4    0.23    0.03
  -3   2   4    0.31    0.07
   3   2  -4    0.32    0.07
   3   2  -4    0.17    0.07
  -3   2   3   55.54    1.27
  -3  -2   3   57.41    1.31
   3  -2  -3   62.71    1.27
   3   2  -3   58.40    1.31
  -3   2   3   58.27    1.31
  -3  -2   3   55.83    1.32
  -3  -2   3   60.26    1.33
   3  -2  -3   58.03    1.31
  -3  -2   2    0.08    0.07
  -3  -2   2    0.13    0.06
  -3   2   2    0.08    0.03
  -3  -2   2   -0.01    0.07
   3  -2  -2    0.08    0.06
  -3   2   2    0.09    0.06
   3   2  -2    0.12    0.06
   3  -2  -2    0.12    0.03
  -3   2   1    5.29    0.17
  -3   2   1    5.48    0.15
   3  -2  -1    5.41    0.15
  -3  -2   1    5.57    0.20
   3  -2  -1    5.48    0.18
  -3  -2   1    5.71    0.18
  -3   2   0    3.74    0.14
  -3  -2   0    3.83    0.16
  -3   2   0    3.73    0.14
  -3   2   0    3.91    0.13
  -3  -2   0    4.35    0.15
   3  -2   0    4.17    0.13
   3   2   0    4.11    0.17
  -3  -2  -1   37.32    0.88
  -3   2  -1   37.44    0.86
   3   2   1   38.55    0.89
  -3   2  -1   36.76    0.85
   3  -2   1   37.95    0.86
  -3   2  -1   36.58    0.86
  -3   2  -2  363.12    7.85
  -3   2  -2  355.08    7.85
   3   2   2  364.71    7.89
  -3  -2  -2  365.65    7.87
   3  -2   2  365.73    7.85
  -3   2  -2  370.75    7.84
  -3  -2  -3   85.66    1.94
   3  -2   3   86.58    1.92
  -3   2  -3   85.22    1.91
   3   2   3   84.29    1.95
  -3   2  -3   88.12    1.91
   3  -2   3   87.60    1.92
   3   2   4   50.03    1.17
  -3   2  -4   48.86    1.13
   3  -2   4   50.17    1.14
   3  -2   4   49.82    1.13
  -3   2  -4   47.83    1.12
   3   2   5  369.73    8.44
  -3   2  -5  386.82    8.39
   3  -2   5  403.78    8.42
   3  -2   5  392.84    8.40
   3  -2   6   42.66    0.99
  -3   2  -6   41.76    0.97
   3  -2   6   41.62    1.00
   3  -2   7   78.68    1.83
  -3   2  -7   82.76    1.82
   3  -2   7   82.59    1.85
   3  -2   8    1.19    0.11
   3  -2   8    1.35    0.12
   3  -2   9    1.04    0.12
   3  -2   9    0.89    0.11
   3  -2  10   33.42    0.83
   3  -2  10   32.88    0.86
   3  -2  11   45.69    1.12
   3  -2  11   43.97    1.09
   3  -2  12   26.72    0.73
   3  -2  12   25.89    0.71
   3   2  13    0.23    0.14
   3  -2  13    0.39    0.13
   3  -2  13    0.44    0.14
   3  -2  14   49.50    1.22
   3   2  14   48.85    1.27
   3  -2  14   47.98    1.24
   3  -2  15  111.43    2.58
   3   2  15  112.72    2.61
   3  -2  15  107.75    2.54
   3  -2  16   14.15    0.50
   3   2  16   14.53    0.55
   3  -2  16   15.83    0.53
   3  -2  17   28.12    0.80
   3  -2  17   26.69    0.82
   3   2  17   27.77    0.85
   3  -2  18    4.88    0.31
   3   2  18    5.38    0.34
   3  -2  18    4.83    0.30
   3  -2  19    2.67    0.26
   3   2  19    3.04    0.29
   3  -2  19    3.53    0.27
   3   2  20   13.85    0.58
   3  -2  20   13.64    0.53
   3   2  21    3.20    0.32
   3  -2  21    3.37    0.29
   3   2  22   10.87    0.54
   3  -2  22   11.32    0.50
   3   2  23    3.11    0.34
   3  -2  23    3.06    0.31
   3   2  24    2.04    0.34
   3  -2  24    1.90    0.29
   3   2  25   20.77    0.82
   3  -2  25   20.42    0.75
   3  -2  26    0.08    0.27
   3   2  26   -0.22    0.30
   3  -2  27    4.45    0.40
   3   2  27    5.42    0.46
   3   2  28    0.81    0.35
   3   2  29   -0.35    0.33
  -3   3  31    0.24    0.33
  -3  -3  31    0.02    0.27
  -3   3  30    7.78    0.52
  -3  -3  30    7.13    0.45
  -3   3  29   13.46    0.65
  -3  -3  29   13.43    0.59
  -3   3  28    4.53    0.41
  -3  -3  28    3.69    0.34
  -3  -3  28    3.73    0.35
  -3   3  27   12.16    0.60
  -3  -3  27   12.90    0.55
  -3  -3  27   14.10    0.57
  -3  -3  26    2.09    0.28
  -3  -3  26    2.38    0.29
  -3  -3  25   16.77    0.62
  -3  -3  25   17.86    0.66
  -3  -3  24   10.66    0.46
  -3  -3  24   10.51    0.48
  -3  -3  23   13.95    0.53
  -3  -3  23   14.51    0.56
  -3  -3  22    7.13    0.35
  -3  -3  22    6.68    0.37
  -3  -3  21    9.79    0.43
  -3  -3  21    8.92    0.39
  -3  -3  20    0.59    0.18
  -3   3  20    0.54    0.21
  -3  -3  20    0.36    0.19
  -3  -3  19   19.97    0.60
  -3  -3  19   19.91    0.64
  -3   3  19   19.19    0.65
  -3  -3  18    3.01    0.23
  -3  -3  18    3.31    0.22
  -3   3  18    2.92    0.25
  -3  -3  17   32.79    0.90
  -3  -3  17   33.07    0.86
  -3   3  17   33.44    0.92
  -3  -3  16  107.04    2.47
  -3  -3  16  104.64    2.42
  -3   3  16  109.18    2.49
  -3   3  15    0.74    0.16
  -3  -3  15    0.52    0.14
  -3  -3  15    0.69    0.13
  -3  -3  14   73.78    1.74
  -3   3  14   77.60    1.80
  -3  -3  14   77.12    1.79
  -3   3  13   22.35    0.63
  -3  -3  13   22.71    0.62
  -3  -3  13   22.18    0.59
  -3   3  12   79.13    1.90
  -3  -3  12   80.01    1.86
  -3  -3  11   24.39    0.61
   3  -3 -11   24.43    0.59
  -3   3  11   23.77    0.65
  -3  -3  11   24.63    0.65
  -3  -3  10   79.21    1.76
  -3  -3  10   78.69    1.79
  -3   3  10   76.38    1.79
   3  -3 -10   77.46    1.73
  -3  -3   9    5.61    0.22
  -3  -3   9    5.62    0.20
  -3   3   9    5.92    0.22
   3  -3  -9    5.63    0.18
  -3  -3   8   54.32    1.24
  -3  -3   8   54.66    1.26
  -3   3   8   53.95    1.26
   3   3  -8   55.61    1.25
   3  -3  -8   52.98    1.21
  -3  -3   7   24.71    0.59
  -3  -3   7   23.87    0.61
  -3   3   7   24.85    0.61
   3  -3  -7   22.73    0.56
   3   3  -7   24.48    0.60
  -3  -3   6  495.09   10.79
  -3  -3   6  507.55   10.81
   3  -3  -6  503.60   10.76
   3  -3  -6  491.24   10.80
  -3   3   6  508.13   10.80
   3   3  -6  502.87   10.80
  -3  -3   5  507.36   10.96
  -3   3   5  510.85   10.94
   3  -3  -5  510.42   10.94
  -3  -3   5  502.42   10.94
  -3  -3   5  513.17   10.94
   3  -3  -5  506.71   10.91
  -3  -3   4  574.65   12.42
   3  -3  -4  573.08   12.38
   3  -3  -4  586.03   12.41
  -3  -3   4  576.89   12.43
  -3   3   4  571.96   12.41
  -3  -3   4  583.58   12.42
  -3  -3   3    0.67    0.09
  -3   3   3    1.22    0.07
   3  -3  -3    0.78    0.06
  -3   3   3    0.67    0.08
  -3  -3   3    1.30    0.10
   3  -3  -3    0.76    0.08
  -3  -3   3    0.67    0.10
   3  -3  -2  837.67   17.86
  -3   3   2  832.15   17.84
  -3  -3   2  823.16   17.89
  -3   3   2  814.22   17.86
  -3  -3   2  826.52   17.88
   3  -3  -2  831.00   17.85
  -3  -3   2  875.79   17.89
  -3   3   1    5.29    0.16
   3   3  -1    5.32    0.20
  -3  -3   1    5.23    0.19
  -3   3   1    5.45    0.17
   3  -3  -1    4.98    0.17
  -3  -3   1    5.18    0.20
   3  -3  -1    5.44    0.18
  -3  -3   0  413.94    8.78
  -3  -3   0  404.79    8.78
  -3   3   0  400.25    8.74
  -3   3   0  407.03    8.74
   3   3   0  407.13    8.79
   3  -3   0  409.00    8.75
  -3   3  -1  104.11    2.32
   3   3   1  102.19    2.35
  -3   3  -1  106.07    2.31
  -3  -3  -1  104.99    2.35
  -3   3  -1  105.79    2.31
   3  -3   1  109.47    2.33
  -3  -3  -1  104.73    2.34
  -3   3  -2    1.57    0.09
  -3   3  -2    1.49    0.09
  -3   3  -2    1.46    0.09
   3  -3   2    1.53    0.10
   3   3   2    1.23    0.11
  -3   3  -3    0.02    0.05
  -3   3  -3    0.07    0.07
   3   3   3    0.07    0.08
   3  -3   3    0.04    0.07
  -3   3  -3   -0.01    0.05
   3   3   4   17.38    0.49
   3  -3   4   17.76    0.47
  -3   3  -4   17.29    0.44
  -3   3  -4   17.32    0.43
   3   3   5   33.80    0.83
   3  -3   5   32.31    0.76
   3  -3   5   31.26    0.79
  -3   3  -5   32.04    0.75
   3  -3   6    4.37    0.16
  -3   3  -6    4.48    0.16
   3  -3   6    4.45    0.20
   3   3   6    4.29    0.22
   3  -3   7    1.05    0.09
   3  -3   7    0.81    0.11
  -3   3  -7    0.80    0.08
   3   3   7    1.08    0.13
  -3   3  -8    4.58    0.17
   3   3   8    4.78    0.24
   3  -3   8    4.96    0.22
   3  -3   8    4.43    0.18
  -3   3  -9   72.47    1.67
   3   3   9   76.82    1.77
   3  -3   9   73.89    1.69
   3  -3   9   75.43    1.74
   3   3  10    0.32    0.13
   3  -3  10    0.35    0.12
   3  -3  10    0.33    0.09
   3  -3  11    8.19    0.30
   3  -3  11    8.43    0.33
   3   3  11    9.22    0.36
   3  -3  12    0.42    0.15
   3  -3  12    0.36    0.11
   3   3  12    0.44    0.15
   3  -3  13   54.06    1.31
   3  -3  13   54.94    1.37
   3  -3  14   94.21    2.18
   3  -3  14   94.83    2.24
   3  -3  15    3.86    0.23
   3  -3  15    4.24    0.27
   3  -3  16    3.41    0.22
   3  -3  16    3.01    0.25
   3  -3  17    1.01    0.17
   3  -3  17    0.90    0.18
   3  -3  18   48.79    1.29
   3  -3  18   47.01    1.23
   3  -3  19    0.46    0.18
   3  -3  19    0.76    0.20
   3  -3  20    0.38    0.21
   3   3  20    0.57    0.23
   3  -3  20    0.66    0.19
   3  -3  21    9.93    0.44
   3  -3  21   10.05    0.49
   3   3  21   10.68    0.52
   3  -3  22    3.56    0.29
   3   3  22    3.42    0.34
   3   3  23    2.27    0.31
   3  -3  23    2.33    0.28
   3   3  24    1.35    0.31
   3   3  25   -0.07    0.32
   3   3  27   16.49    0.76
   3   3  28   -0.05    0.33
  -3  -4  31    4.86    0.42
  -3  -4  30    0.77    0.28
  -3  -4  29    0.47    0.28
  -3  -4  28    0.12    0.24
  -3   4  28   -0.12    0.32
  -3   4  27   17.49    0.74
  -3  -4  27   18.68    0.71
  -3   4  26    6.32    0.45
  -3  -4  26    5.60    0.40
  -3   4  25    1.52    0.30
  -3  -4  25    1.60    0.26
  -3  -4  24   -0.09    0.22
  -3   4  24    0.28    0.25
  -3  -4  24    0.02    0.23
  -3  -4  23    2.37    0.25
  -3   4  23    2.42    0.30
  -3  -4  23    2.93    0.29
  -3   4  22   32.58    1.01
  -3  -4  22   32.36    0.91
  -3  -4  22   34.02    0.98
  -3  -4  21   46.20    1.21
  -3   4  21   47.72    1.31
  -3  -4  21   49.73    1.29
  -3  -4  20    0.30    0.17
  -3   4  20    0.25    0.21
  -3  -4  20    0.38    0.18
  -3   4  19   15.90    0.59
  -3  -4  19   17.84    0.60
  -3  -4  19   16.68    0.52
  -3   4  18    2.38    0.24
  -3  -4  18    2.48    0.23
  -3  -4  18    2.33    0.19
  -3   4  17   42.12    1.11
  -3  -4  17   42.53    1.11
  -3  -4  17   40.79    1.03
  -3   4  16   69.26    1.67
  -3  -4  16   70.03    1.66
  -3  -4  16   65.38    1.58
  -3  -4  15    1.60    0.18
  -3   4  15    1.39    0.19
  -3  -4  15    1.76    0.15
  -3  -4  14    4.96    0.26
  -3  -4  14    4.40    0.21
  -3   4  14    4.88    0.27
  -3  -4  13   22.05    0.63
  -3  -4  13   21.11    0.56
  -3   4  13   21.46    0.62
  -3   4  12    0.79    0.13
  -3  -4  12    0.59    0.10
  -3  -4  12    0.81    0.13
   3  -4 -11    4.63    0.18
  -3  -4  11    4.62    0.23
  -3  -4  11    4.83    0.19
   3  -4 -10    0.06    0.07
  -3   4  10   -0.01    0.10
  -3  -4  10    0.02    0.10
  -3  -4  10    0.06    0.08
   3   4  -9    0.14    0.09
  -3   4   9   -0.01    0.10
   3  -4  -9    0.11    0.07
  -3  -4   9   -0.02    0.07
  -3  -4   9    0.02    0.09
   3  -4  -8    3.23    0.14
  -3  -4   8    3.74    0.19
  -3  -4   8    3.66    0.15
  -3   4   8    3.89    0.18
   3   4  -8    3.87    0.17
   3  -4  -7  162.41    3.43
  -3  -4   7  156.51    3.43
  -3  -4   7  152.79    3.48
  -3  -4   7  153.23    3.44
  -3   4   7  157.34    3.46
   3  -4  -6   48.98    1.12
  -3   4   6   49.40    1.15
  -3  -4   6   49.74    1.14
  -3  -4   6   49.64    1.18
  -3  -4   6   49.63    1.13
  -3  -4   5  218.84    4.75
   3  -4  -5  219.26    4.75
   3  -4  -5  217.88    4.74
  -3  -4   5  220.23    4.75
  -3  -4   5  222.13    4.79
  -3   4   5  213.96    4.75
   3  -4  -4  260.39    5.64
   3  -4  -4  256.06    5.64
  -3  -4   4  259.40    5.66
  -3   4   4  262.20    5.65
  -3  -4   4  268.05    5.66
  -3  -4   4  257.26    5.69
   3  -4  -3  132.92    2.93
  -3   4   3  133.03    2.93
  -3  -4   3  135.36    2.98
   3  -4  -3  137.90    2.93
  -3  -4   3  138.24    2.95
  -3   4   3  129.10    2.93
  -3  -4   3  132.87    2.95
   3  -4  -2    9.59    0.27
   3  -4  -2    9.72    0.28
  -3   4   2    9.64    0.27
  -3  -4   2    9.41    0.31
  -3  -4   2   10.37    0.30
  -3   4   2    9.65    0.26
  -3  -4   2    9.72    0.29
   3  -4  -1   38.83    0.91
   3  -4  -1   38.60    0.89
  -3   4   1   41.32    0.91
  -3  -4   1   37.85    0.94
  -3   4   1   37.21    0.88
   3   4  -1   41.49    0.94
  -3  -4   1   38.98    0.92
  -3   4   0  116.03    2.54
   3  -4   0  116.16    2.55
  -3   4   0  113.59    2.51
   3   4   0  116.42    2.58
  -3  -4   0  117.58    2.56
   3   4   1   37.08    0.90
  -3   4  -1   37.45    0.84
  -3   4  -1   35.64    0.83
   3  -4   1   37.96    0.88
  -3   4  -2  171.55    3.74
  -3   4  -2  176.42    3.75
   3  -4   2  170.50    3.80
   3   4   2  173.88    3.83
  -3   4  -3   66.85    1.48
   3  -4   3   71.85    1.56
   3   4   3   67.00    1.57
  -3   4  -3   66.16    1.48
  -3   4  -4   18.59    0.44
   3  -4   4   18.39    0.51
   3   4   4   19.15    0.53
  -3   4  -4   18.62    0.44
   3   4   5    0.81    0.12
  -3   4  -5    0.94    0.07
   3  -4   5    0.98    0.12
  -3   4  -5    0.90    0.07
  -3   4  -6   52.49    1.17
   3  -4   6   53.16    1.26
   3   4   6   52.90    1.28
  -3   4  -6   51.62    1.18
  -3   4  -7    0.27    0.07
   3  -4   7    0.30    0.07
   3  -4   7    0.37    0.11
   3   4   7    0.14    0.12
   3  -4   8   70.55    1.70
   3  -4   8   73.62    1.62
  -3   4  -8   71.99    1.60
   3   4   8   70.86    1.72
   3  -4   9   24.05    0.59
   3  -4   9   23.40    0.67
  -3   4  -9   22.74    0.57
   3   4   9   24.00    0.69
   3  -4  10   15.61    0.51
   3  -4  10   15.39    0.43
   3   4  10   15.55    0.52
   3  -4  11  176.10    3.99
   3  -4  11  176.53    3.90
   3   4  11  181.11    4.02
   3  -4  12  104.49    2.37
   3  -4  12  105.24    2.46
   3   4  12  106.56    2.49
   3  -4  13    0.73    0.13
   3   4  13    0.76    0.19
   3  -4  13    1.02    0.17
   3  -4  14    7.37    0.34
   3   4  14    7.36    0.37
   3  -4  15   78.62    1.95
   3   4  15   78.91    1.98
   3  -4  15   81.08    1.86
   3  -4  16    0.11    0.14
   3  -4  16   -0.01    0.18
   3   4  16   -0.02    0.19
   3   4  17   -0.02    0.20
   3  -4  17    0.05    0.15
   3  -4  17   -0.02    0.18
   3  -4  18   19.88    0.63
   3  -4  18   21.71    0.72
   3   4  18   20.93    0.74
   3  -4  19    0.83    0.20
   3   4  19    0.82    0.25
   3  -4  19    0.93    0.22
   3  -4  20   18.73    0.69
   3  -4  21   -0.04    0.23
   3  -4  22    2.12    0.29
   3  -4  23   -0.20    0.25
   3  -4  24   15.61    0.66
   3   4  26   11.44    0.64
   3   4  27   20.44    0.87
  -3  -5  30   -0.18    0.29
  -3   5  29    1.41    0.36
  -3  -5  29    1.40    0.31
  -3   5  28    2.13    0.37
  -3  -5  28    2.27    0.34
  -3   5  27    1.52    0.33
  -3  -5  27    1.38    0.28
  -3   5  26    6.07    0.46
  -3  -5  26    6.95    0.44
  -3   5  25    1.15    0.31
  -3  -5  25    0.69    0.25
  -3   5  24    2.90    0.34
  -3  -5  24    3.16    0.33
  -3   5  23    7.12    0.44
  -3  -5  23    6.76    0.42
  -3   5  22  102.87    2.54
  -3  -5  22  103.50    2.51
  -3  -5  21   10.32    0.48
  -3   5  21    8.61    0.46
  -3  -5  20   17.33    0.63
  -3   5  20   17.45    0.64
  -3  -5  19    4.24    0.24
  -3   5  19    4.09    0.31
  -3  -5  19    4.55    0.31
  -3  -5  18   25.15    0.77
  -3  -5  18   24.67    0.68
  -3   5  18   24.79    0.77
  -3  -5  17   -0.08    0.12
  -3   5  17    0.07    0.18
  -3  -5  17   -0.01    0.16
  -3   5  16   13.02    0.48
   3  -5 -16   13.15    0.41
  -3  -5  16   13.60    0.48
  -3  -5  16   11.92    0.39
  -3   5  15   30.70    0.86
   3  -5 -15   31.14    0.78
  -3  -5  15   30.69    0.86
  -3  -5  15   28.63    0.76
   3  -5 -14   11.85    0.36
  -3  -5  14   10.91    0.43
  -3  -5  14   11.30    0.35
  -3   5  14   11.44    0.43
  -3  -5  13   56.84    1.44
  -3  -5  13   58.37    1.34
  -3   5  13   56.74    1.42
   3  -5 -13   59.60    1.36
  -3  -5  12   36.77    0.88
  -3  -5  12   38.40    0.98
   3  -5 -12   35.71    0.90
  -3   5  12   37.52    0.96
   3  -5 -11   53.34    1.22
  -3  -5  11   53.65    1.30
  -3  -5  11   50.25    1.20
  -3   5  11   52.92    1.28
  -3  -5  10   18.94    0.59
  -3  -5  10   20.95    0.52
   3  -5 -10   19.80    0.53
  -3   5  10   21.41    0.58
  -3  -5   9    1.19    0.15
   3  -5  -9    1.48    0.12
  -3  -5   9    1.14    0.10
  -3  -5   9    1.02    0.10
   3  -5  -8  273.66    5.99
  -3  -5   8  281.32    5.98
  -3  -5   8  276.79    5.97
  -3  -5   8  271.82    6.06
  -3   5   8  273.07    6.02
  -3  -5   7   50.22    1.14
  -3  -5   7   49.82    1.22
   3  -5  -7   48.52    1.16
  -3   5   7   49.55    1.18
  -3  -5   7   52.48    1.16
  -3  -5   6   12.82    0.35
  -3  -5   6   12.37    0.40
  -3  -5   6   13.73    0.36
  -3   5   6   12.72    0.37
   3  -5  -6   12.44    0.36
  -3  -5   5    3.37    0.15
   3  -5  -5    3.27    0.16
  -3  -5   5    3.77    0.20
  -3  -5   5    3.61    0.16
  -3   5   5    3.55    0.16
  -3  -5   4   23.44    0.57
  -3  -5   4   22.51    0.57
   3  -5  -4   22.74    0.56
   3  -5  -4   22.19    0.57
  -3  -5   4   21.78    0.61
  -3   5   4   22.63    0.56
   3  -5  -3   21.41    0.55
  -3   5   3   21.01    0.52
  -3  -5   3   22.29    0.54
  -3  -5   3   21.80    0.55
   3  -5  -3   21.84    0.52
  -3  -5   2    1.39    0.11
   3  -5  -2    1.54    0.12
  -3   5   2    1.26    0.09
  -3  -5   2    1.25    0.11
   3  -5  -2    1.41    0.09
  -3   5   1    2.11    0.10
  -3  -5   1    2.04    0.14
   3  -5  -1    2.14    0.13
   3  -5  -1    2.23    0.10
   3  -5   0   77.95    1.76
  -3   5   0   77.38    1.70
  -3   5   0   76.50    1.69
   3   5   0   78.54    1.77
   3  -5   1   12.19    0.37
   3   5   1   13.02    0.39
  -3   5  -1   11.77    0.31
  -3   5  -1   12.88    0.30
   3  -5   2    0.77    0.11
  -3   5  -2    0.73    0.04
   3   5   2    0.82    0.12
  -3   5  -2    0.77    0.05
   3  -5   3  108.35    2.23
   3   5   3  111.38    2.26
   3   5   4   18.66    0.54
   3  -5   4   18.10    0.52
   3   5   5   22.14    0.57
  -3  -5  -5   21.83    0.56
   3  -5   5   23.34    0.56
   3   5   6   11.23    0.39
  -3  -5  -6   11.67    0.38
   3  -5   6   10.78    0.36
   3   5   7    2.74    0.19
  -3   5  -7    2.31    0.09
  -3   5  -7    2.53    0.08
   3  -5   7    2.43    0.18
  -3  -5  -7    2.49    0.18
  -3  -5  -8   -0.09    0.11
  -3   5  -8    0.05    0.05
   3  -5   8   -0.13    0.12
   3   5   8    0.14    0.13
   3   5   9   12.88    0.47
   3  -5   9   13.32    0.45
  -3   5  -9   13.11    0.34
   3  -5  10   48.02    1.24
   3   5  10   49.71    1.26
   3  -5  11   14.55    0.50
   3  -5  11   13.51    0.38
   3   5  11   14.17    0.52
   3   5  12  350.67    7.86
   3  -5  12  346.33    7.84
   3  -5  12  361.79    7.70
   3  -5  13    5.00    0.30
   3   5  13    4.16    0.31
   3   5  14    2.11    0.25
   3  -5  14    2.36    0.23
   3   5  15   -0.18    0.21
   3  -5  15    0.30    0.20
   3   5  16    1.87    0.27
   3  -5  16    1.60    0.23
   3   5  17    0.35    0.22
   3  -5  17    0.18    0.21
   3  -5  18    4.83    0.34
   3   5  18    4.85    0.37
   3   5  19    1.08    0.28
   3  -5  19    1.25    0.25
   3   5  20   38.33    1.18
   3  -5  20   38.47    1.15
   3  -5  21    8.72    0.47
   3   5  21    8.70    0.51
   3  -5  22    5.86    0.42
   3   5  22    6.26    0.46
   3   5  23    0.56    0.30
   3  -5  23    1.02    0.28
   3   5  24   -0.41    0.33
   3  -5  24   -0.02    0.29
   3   5  25    0.34    0.31
   3  -5  25    0.20    0.29
   3   5  26    1.32    0.38
   3  -5  26    1.38    0.34
  -3   6  28    5.84    0.48
  -3  -6  28    5.22    0.44
  -3  -6  27    0.49    0.28
  -3   6  27    0.34    0.30
  -3   6  26    1.91    0.36
  -3  -6  26    1.35    0.30
  -3   6  25    0.78    0.30
  -3  -6  25    0.75    0.28
  -3   6  24   30.74    1.04
  -3  -6  24   31.04    1.00
  -3  -6  23   23.42    0.83
  -3   6  23   24.11    0.86
  -3  -6  22    0.78    0.26
  -3  -6  21    6.62    0.42
  -3   6  21    7.37    0.43
   3  -6 -20    1.60    0.20
  -3   6  20    1.83    0.27
  -3  -6  20    2.22    0.28
  -3  -6  19    0.45    0.22
   3  -6 -19    0.57    0.17
  -3   6  19    0.33    0.22
  -3   6  18   15.91    0.60
   3  -6 -18   16.52    0.52
  -3  -6  18   15.97    0.59
   3  -6 -17   18.65    0.55
  -3   6  17   18.52    0.63
  -3  -6  17   17.95    0.63
   3  -6 -16    3.09    0.21
  -3   6  16    2.62    0.25
  -3  -6  16    2.86    0.25
  -3   6  15    6.94    0.35
  -3  -6  15    6.85    0.36
   3  -6 -15    7.21    0.29
   3  -6 -14    0.05    0.12
  -3   6  14    0.01    0.16
  -3  -6  14    0.16    0.16
  -3  -6  13    0.10    0.09
   3  -6 -13    0.18    0.11
  -3  -6  13    0.06    0.15
  -3   6  13   -0.04    0.15
  -3   6  12    5.92    0.29
   3  -6 -12    5.83    0.25
  -3  -6  12    6.02    0.32
  -3  -6  12    6.40    0.21
   3  -6 -11    0.85    0.13
  -3   6  11    1.08    0.16
  -3  -6  11    0.99    0.17
  -3  -6  11    0.80    0.09
  -3   6  10    2.34    0.18
  -3  -6  10    2.49    0.21
   3  -6 -10    2.35    0.16
  -3  -6  10    2.25    0.12
  -3   6   9    8.38    0.32
  -3  -6   9    9.31    0.36
  -3  -6   9    8.95    0.26
   3  -6  -9    8.46    0.29
   3  -6  -8   29.50    0.75
  -3  -6   8   29.68    0.82
  -3  -6   8   29.50    0.70
  -3   6   8   30.13    0.77
  -3   6   7   81.75    1.87
  -3  -6   7   82.73    1.82
   3  -6  -7   81.85    1.87
  -3  -6   7   80.94    1.93
  -3  -6   6  365.36    7.72
   3  -6  -6  352.01    7.76
  -3  -6   6  344.23    7.82
  -3   6   6  361.33    7.76
   3  -6  -5   90.97    2.01
  -3  -6   5   87.58    1.97
  -3   6   5   87.77    1.99
  -3  -6   4  209.83    4.49
   3  -6  -4  202.78    4.52
  -3   6   4  204.51    4.48
   3  -6  -3    0.52    0.11
  -3  -6   3    0.43    0.09
  -3   6   3    0.21    0.08
  -3   6   2   19.05    0.47
   3  -6  -2   19.82    0.53
  -3  -6   2   19.62    0.51
  -3   6   1    9.59    0.25
   3  -6  -1    9.86    0.33
  -3  -6   1    9.79    0.31
  -3   6   0    0.92    0.06
   3   6   0    0.83    0.12
  -3   6   0    0.82    0.05
   3  -6   0    1.08    0.13
   3  -6   1    6.95    0.27
   3   6   1    6.92    0.27
  -3  -6  -2    8.06    0.33
   3   6   2    8.22    0.31
   3  -6   2    8.59    0.31
  -3  -6  -3   17.91    0.56
   3  -6   3   18.73    0.54
   3   6   3   19.27    0.55
   3  -6   4   10.56    0.37
   3   6   4   10.28    0.37
  -3  -6  -4    9.74    0.37
  -3  -6  -5  105.69    2.49
   3   6   5  108.05    2.48
   3  -6   5  109.72    2.48
  -3  -6  -6   19.95    0.60
   3  -6   6   20.41    0.60
   3   6   6   19.37    0.60
  -3  -6  -7   75.23    1.77
   3  -6   7   71.65    1.75
   3   6   7   73.88    1.77
   3  -6   8   19.66    0.61
  -3  -6  -8   20.01    0.61
   3   6   8   20.14    0.63
   3   6   9  124.41    2.90
  -3  -6  -9  124.54    2.88
   3  -6   9  126.83    2.89
  -3  -6 -10   20.18    0.65
   3   6  10   22.61    0.70
   3  -6  10   21.83    0.68
   3  -6  11   52.02    1.33
  -3  -6 -11   50.94    1.31
   3   6  11   50.89    1.35
   3   6  12   20.51    0.69
  -3  -6 -12   20.26    0.66
   3  -6  12   21.79    0.69
   3   6  13   46.89    1.31
  -3  -6 -13   48.96    1.27
   3  -6  13   50.21    1.31
   3  -6  14    2.74    0.28
   3   6  14    2.74    0.28
   3  -6  15    3.05    0.29
   3   6  15    3.24    0.30
   3   6  16    0.17    0.24
   3  -6  16    0.10    0.21
   3  -6  17    2.76    0.29
   3   6  17    2.87    0.32
   3  -6  18   18.87    0.71
   3   6  18   20.19    0.75
   3   6  19    3.46    0.36
   3  -6  19    3.27    0.34
   3   6  20    0.18    0.26
   3  -6  20   -0.10    0.23
   3  -6  21    8.05    0.47
   3   6  21    8.07    0.51
   3  -6  22    6.11    0.44
   3   6  22    6.48    0.47
   3   6  23    0.98    0.31
   3  -6  23    0.54    0.28
   3  -6  24    0.11    0.29
   3   6  24    0.57    0.31
   3   6  25   13.29    0.69
   3  -6  25   13.02    0.64
  -3   7  27    9.52    0.58
  -3  -7  26    0.47    0.28
  -3   7  26    0.22    0.31
  -3  -7  25   -0.02    0.27
  -3   7  25   -0.02    0.29
  -3  -7  24    0.66    0.26
  -3   7  24    0.76    0.31
  -3   7  23   17.48    0.73
  -3  -7  23   16.59    0.71
  -3   7  22    8.23    0.50
  -3  -7  22    8.45    0.49
  -3   7  21   14.92    0.65
  -3  -7  21   15.62    0.64
  -3  -7  20    0.30    0.23
  -3   7  20   -0.09    0.26
  -3  -7  19    1.29    0.27
  -3   7  19    0.84    0.24
  -3  -7  18    0.65    0.21
   3  -7 -18    0.71    0.18
  -3   7  18    0.84    0.23
  -3   7  17    5.79    0.35
   3  -7 -17    5.55    0.28
  -3  -7  17    5.83    0.36
  -3   7  16    0.98    0.21
  -3  -7  16    0.53    0.21
   3  -7 -16    0.87    0.17
  -3   7  15    2.79    0.25
  -3  -7  15    2.26    0.26
   3  -7 -15    2.68    0.20
  -3   7  14    2.79    0.25
   3  -7 -14    2.67    0.20
  -3  -7  14    2.50    0.25
   3  -7 -13    0.26    0.13
  -3   7  13   -0.06    0.17
  -3  -7  13    0.42    0.18
  -3   7  12    3.86    0.25
   3  -7 -12    3.50    0.21
  -3  -7  12    3.48    0.27
  -3  -7  11    3.39    0.26
  -3   7  11    3.36    0.22
  -3   7  10   16.05    0.50
   3  -7 -10   15.85    0.48
  -3  -7  10   15.44    0.55
  -3  -7   9   18.15    0.59
  -3   7   9   17.51    0.53
   3  -7  -9   17.59    0.51
  -3   7   8   22.91    0.63
   3  -7  -8   23.67    0.63
  -3   7   7   15.97    0.47
   3  -7  -7   16.30    0.48
  -3   7   6   32.17    0.82
   3  -7  -6   34.23    0.85
  -3  -7   5   52.80    1.17
   3  -7  -5   50.60    1.23
  -3   7   5   49.24    1.19
  -3  -7   4   35.29    0.83
  -3   7   4   34.65    0.84
   3  -7  -4   36.34    0.90
  -3  -7   3   49.70    1.14
  -3   7   3   48.49    1.12
   3  -7  -3   49.94    1.20
   3  -7  -2    5.99    0.26
  -3  -7   2    5.70    0.22
   3  -7  -1    9.07    0.34
  -3  -7   1    8.39    0.29
  -3  -7   0   12.36    0.44
   3  -7   0   12.45    0.42
  -3  -7   0   12.40    0.38
   3   7   1    0.11    0.12
  -3  -7  -1    0.04    0.14
   3  -7   1    0.11    0.14
  -3  -7  -2   10.64    0.41
   3  -7   2   10.61    0.39
   3   7   2   10.64    0.37
   3   7   3   14.65    0.46
  -3  -7  -3   14.23    0.49
   3  -7   3   14.53    0.48
  -3  -7  -4    8.77    0.38
   3  -7   4    8.90    0.36
   3   7   4    8.90    0.34
  -3  -7  -5    0.88    0.16
   3   7   5    0.77    0.16
   3  -7   5    1.03    0.17
  -3  -7  -6    0.10    0.15
   3  -7   6    0.08    0.16
   3   7   6    0.05    0.14
  -3  -7  -7   -0.02    0.15
   3  -7   7    0.10    0.15
   3   7   7   -0.07    0.14
  -3  -7  -8   33.43    0.93
   3   7   8   34.69    0.93
   3  -7   8   31.77    0.92
   3   7   9    6.87    0.36
   3  -7   9    7.09    0.36
  -3  -7  -9    6.64    0.35
  -3  -7 -10  172.91    3.86
   3   7  10  165.87    3.87
   3  -7  10  168.92    3.87
   3   7  11    1.69    0.26
   3  -7  11    1.70    0.25
  -3  -7 -11    1.68    0.25
   3   7  12   63.62    1.63
  -3  -7 -12   62.96    1.59
   3  -7  12   62.81    1.62
   3   7  13    0.33    0.21
   3  -7  13    0.26    0.22
  -3  -7 -13    0.29    0.19
  -3  -7 -14    0.25    0.19
   3  -7  14    0.27    0.22
   3   7  14    0.02    0.22
  -3  -7 -15    0.14    0.21
   3  -7  15    0.28    0.22
   3   7  15    0.55    0.25
   3  -7  16    0.11    0.23
   3   7  16   -0.14    0.23
  -3  -7 -16    0.09    0.20
  -3  -7 -17    0.08    0.21
   3  -7  17    0.08    0.25
   3   7  17    0.02    0.25
   3   7  18   29.32    0.98
  -3  -7 -18   28.32    0.88
   3  -7  18   28.36    0.94
  -3  -7 -19    2.91    0.31
   3  -7  19    2.41    0.32
   3   7  19    2.83    0.36
   3   7  20   33.92    1.10
   3  -7  20   32.33    1.06
  -3  -7 -20   32.19    1.00
   3   7  21    9.33    0.55
  -3  -7 -21   10.32    0.49
   3  -7  21    8.90    0.52
  -3  -7 -22    1.29    0.27
   3  -7  22    1.16    0.32
   3   7  22    1.51    0.33
  -3  -7 -23    0.69    0.26
   3  -7  23    0.60    0.29
   3   7  23    0.84    0.34
   3   7  24   11.84    0.65
  -3  -7 -24   11.64    0.55
  -3   8  25    7.26    0.50
  -3  -8  24    1.30    0.33
  -3   8  24    2.03    0.36
  -3   8  23    4.48    0.42
  -3   8  22   23.48    0.87
  -3  -8  22   23.79    0.88
  -3  -8  21    3.97    0.40
  -3   8  21    3.05    0.36
  -3  -8  20    6.71    0.44
  -3   8  20    7.21    0.45
  -3  -8  19    3.10    0.34
  -3   8  19    2.79    0.32
  -3   8  18   39.45    1.15
  -3  -8  18   39.63    1.17
  -3   8  17    1.75    0.27
  -3  -8  17    1.86    0.29
  -3  -8  16   14.13    0.60
  -3   8  16   14.71    0.56
  -3   8  15    5.11    0.32
   3  -8 -15    4.58    0.27
  -3  -8  15    4.09    0.35
   3  -8 -14    1.81    0.20
  -3   8  14    2.06    0.24
  -3  -8  14    1.54    0.24
   3  -8 -13    0.33    0.16
  -3   8  13    0.08    0.18
  -3  -8  13    0.53    0.20
  -3   8  12   13.09    0.48
   3  -8 -12   13.23    0.46
  -3  -8  12   13.40    0.55
  -3  -8  11    6.26    0.37
  -3   8  11    6.79    0.32
   3  -8 -11    6.40    0.29
   3  -8 -10   11.08    0.39
  -3   8  10   10.04    0.39
   3  -8  -9   17.87    0.54
  -3   8   9   17.08    0.53
   3  -8  -8   29.57    0.79
  -3   8   8   28.47    0.77
   3  -8  -7   41.80    1.06
   3  -8  -6   29.00    0.79
   3  -8  -5   14.83    0.48
   3  -8  -4    9.08    0.35
  -3  -8   3   14.82    0.54
   3  -8  -3   15.07    0.49
  -3  -8   2   79.64    1.95
   3  -8  -2   81.14    1.90
  -3  -8   1    0.67    0.18
   3  -8  -1    1.45    0.19
  -3  -8   0    7.64    0.36
   3  -8   0    7.35    0.33
  -3  -8  -1    0.52    0.18
   3  -8   1    0.22    0.15
  -3  -8  -1    0.32    0.13
  -3  -8  -2   30.31    0.87
   3   8   2   30.07    0.80
   3  -8   2   29.96    0.84
  -3  -8  -3    7.13    0.35
   3  -8   3    6.57    0.32
   3   8   3    6.36    0.29
  -3  -8  -4   16.65    0.57
   3   8   4   17.41    0.54
   3  -8   4   17.57    0.57
   3   8   5   13.59    0.46
  -3  -8  -5   13.12    0.49
   3  -8   5   12.78    0.48
  -3  -8  -6   12.46    0.48
   3  -8   6   12.81    0.49
   3   8   6   13.18    0.46
   3   8   7    0.43    0.18
  -3  -8  -7   -0.03    0.17
   3  -8   7    0.05    0.19
   3  -8   8   23.64    0.76
  -3  -8  -8   25.06    0.77
   3   8   8   25.09    0.75
   3  -8   9   16.51    0.60
   3   8   9   16.28    0.58
  -3  -8  -9   17.03    0.60
  -3  -8 -10    1.08    0.23
   3   8  10    1.35    0.24
   3  -8  10    1.37    0.22
   3  -8  11   60.63    1.59
  -3  -8 -11   61.08    1.56
   3   8  11   60.64    1.57
   3   8  12   27.03    0.85
   3  -8  12   27.43    0.86
  -3  -8 -12   26.01    0.82
   3   8  13   27.26    0.86
  -3  -8 -13   25.81    0.83
   3  -8  13   26.35    0.86
  -3  -8 -14    2.17    0.27
   3   8  14    2.36    0.30
   3  -8  14    3.05    0.32
  -3  -8 -15    3.46    0.31
   3   8  15    3.55    0.34
   3  -8  15    3.20    0.33
  -3  -8 -16    5.88    0.38
   3   8  16    5.99    0.41
   3  -8  16    5.05    0.40
   3   8  17    1.51    0.31
   3  -8  17    1.80    0.31
  -3  -8 -17    1.03    0.27
   3   8  18    1.07    0.30
  -3  -8 -18    1.16    0.26
   3  -8  18    1.74    0.33
   3   8  19    2.40    0.36
  -3  -8 -19    2.58    0.31
   3  -8  19    3.01    0.36
   3   8  20    2.90    0.37
  -3  -8 -20    1.90    0.29
   3  -8  20    2.25    0.34
   3   8  21    0.07    0.31
  -3  -8 -21    0.17    0.25
   3  -8  21   -0.21    0.29
  -3  -8 -22    0.74    0.28
   3   8  22    0.56    0.31
   3  -8  22    0.49    0.30
  -3  -9  22    1.44    0.33
  -3  -9  21    2.74    0.37
  -3  -9  20    2.43    0.36
  -3  -9  19   18.56    0.75
  -3  -9  18   18.88    0.74
  -3  -9  17    1.77    0.30
  -3  -9  16   -0.02    0.25
  -3  -9  15    1.00    0.26
  -3  -9  14    2.07    0.27
  -3  -9  13    0.07    0.22
   3  -9 -12    4.60    0.28
   3  -9 -11    0.93    0.19
   3  -9 -10    2.69    0.23
   3  -9  -9    9.02    0.37
   3  -9  -8    0.53    0.18
   3  -9  -7    8.75    0.37
   3  -9  -6   35.18    0.93
  -3  -9   6   33.30    1.00
   3  -9  -5    0.40    0.17
  -3  -9   5    0.69    0.22
  -3  -9   4   29.38    0.89
   3  -9  -4   30.51    0.84
  -3  -9   3   16.38    0.59
   3  -9  -3   16.09    0.54
  -3  -9   2    2.36    0.26
   3  -9  -2    2.23    0.23
  -3  -9   1   37.86    1.07
   3  -9  -1   37.47    1.01
  -3  -9   0   10.10    0.45
   3  -9   0    9.51    0.41
  -3  -9  -1   19.61    0.66
   3  -9   1   19.47    0.63
   3  -9   2    0.98    0.21
  -3  -9  -2    0.76    0.21
   3  -9   3    1.89    0.23
  -3  -9  -3    2.02    0.25
  -3  -9  -4    9.38    0.43
   3  -9   4    9.59    0.42
  -3  -9  -5    0.22    0.20
   3  -9   5    0.70    0.20
   3  -9   6   11.32    0.48
  -3  -9  -6   10.59    0.47
   3  -9   7   25.49    0.80
  -3  -9  -7   24.38    0.79
  -3  -9  -8    0.27    0.22
   3  -9   8    0.64    0.23
   3  -9   9   34.18    1.03
  -3  -9  -9   36.06    1.03
   3   9   9   35.59    1.00
  -3  -9 -10    9.89    0.48
   3  -9  10    8.91    0.46
   3   9  10    9.95    0.45
  -3  -9 -11    2.50    0.29
   3  -9  11    2.35    0.30
   3   9  11    2.30    0.28
   3  -9  12    0.95    0.27
   3   9  12    0.76    0.23
  -3  -9 -12    0.74    0.24
   3   9  13    4.04    0.34
  -3  -9 -13    4.70    0.35
   3  -9  13    4.29    0.37
  -3  -9 -14    0.30    0.24
   3   9  14    0.02    0.25
   3  -9  14    0.28    0.26
   3   9  15    2.03    0.32
  -3  -9 -15    2.51    0.30
   3  -9  15    1.74    0.32
  -3  -9 -16   19.87    0.72
   3  -9  16   18.29    0.75
   3   9  16   18.91    0.74
  -3  -9 -17    0.58    0.27
   3   9  17    0.21    0.30
   3  -9  17    0.24    0.30
   3   9  18   23.77    0.86
  -3  -9 -18   21.91    0.80
   3  -9  18   23.26    0.86
   3   9  19    1.23    0.33
   3  -9  19    1.21    0.33
  -3  -9 -19    2.02    0.32
  -3  -9 -20    1.51    0.32
   3   9  20    2.60    0.37
  -3 -10  19    3.22    0.38
  -3 -10  18   -0.16    0.29
  -3 -10  17   25.09    0.90
  -3 -10  16    2.32    0.35
  -3 -10  15    6.96    0.48
  -3 -10   9   -0.06    0.22
   3 -10  -8    2.16    0.23
  -3 -10   8    2.28    0.29
  -3 -10   7    0.26    0.22
   3 -10  -7    0.11    0.19
   3 -10  -6    0.61    0.19
  -3 -10   6    0.48    0.23
  -3 -10   5    0.02    0.22
   3 -10  -5    0.55    0.21
  -3 -10   4    1.85    0.28
   3 -10  -4    2.12    0.23
  -3 -10   3    0.81    0.25
   3 -10  -3    0.79    0.20
   3 -10  -2    2.08    0.25
  -3 -10   2    3.07    0.29
  -3 -10   1    6.96    0.40
   3 -10  -1    5.83    0.35
  -3 -10   0    2.94    0.29
   3 -10   0    2.89    0.28
   3 -10   1   11.51    0.49
  -3 -10  -1   11.61    0.51
  -3 -10  -2    0.91    0.22
   3 -10   2    0.67    0.24
  -3 -10  -3    3.26    0.31
   3 -10   3    4.17    0.32
  -3 -10  -4    8.80    0.45
   3 -10   4    8.71    0.43
  -3 -10  -5    6.51    0.39
   3 -10   5    5.63    0.37
  -3 -10  -6    0.23    0.22
   3 -10   6    0.05    0.24
   3 -10   7   10.46    0.49
  -3 -10  -7   10.52    0.49
   3 -10   8   30.36    0.95
  -3 -10  -8   31.23    0.95
  -3 -10  -9    0.38    0.24
   3 -10   9    0.53    0.25
   3 -10  10    2.73    0.32
  -3 -10 -10    3.89    0.33
  -3 -10 -11    1.27    0.27
   3 -10  12    1.23    0.30
  -3 -10 -12    1.82    0.28
  -3 -10 -13    1.72    0.28
   3 -10  13    1.70    0.31
  -3 -10 -14    0.30    0.25
   3 -10  14    1.26    0.32
  -3 -10 -15    0.57    0.28
   3 -10  15    0.02    0.30
  -3 -10 -16    0.90    0.29
  -3 -10 -17    6.64    0.44
  -3 -11  11    1.17    0.31
  -3 -11  10    3.67    0.38
  -3 -11   9    0.10    0.27
  -3 -11   8    2.46    0.31
  -3 -11   7    4.49    0.38
  -3 -11   6    3.77    0.36
  -3 -11   5    1.33    0.29
  -3 -11   4    0.02    0.25
   3 -11  -4    0.25    0.20
  -3 -11   3    4.03    0.35
   3 -11  -3    4.36    0.32
  -3 -11   2    4.51    0.35
   3 -11  -2    5.27    0.34
  -3 -11   1   10.65    0.51
   3 -11  -1   10.49    0.47
   3 -11   0    0.24    0.25
  -3 -11   0    0.38    0.25
  -3 -11  -1   17.01    0.67
   3 -11   1   17.43    0.64
   3 -11   2    7.23    0.41
  -3 -11  -2    7.17    0.44
   3 -11   3    1.11    0.25
  -3 -11  -3    0.90    0.25
  -3 -11  -4    1.26    0.28
   3 -11   4    0.78    0.27
  -3 -11  -5    6.69    0.42
   3 -11   5    7.32    0.44
  -3 -11  -6    1.94    0.30
   3 -11   6    1.47    0.29
  -3 -11  -7    3.08    0.33
   3 -11   7    3.07    0.34
  -3 -11  -8    2.67    0.31
   3 -11   8    2.92    0.34
  -3 -11  -9    0.60    0.26
   3 -11   9    1.30    0.28
  -3 -11 -10    0.36    0.25
   3 -11  10    0.52    0.28
   3 -11  11    0.47    0.29
  -3 -11 -11    0.29    0.27
  -3 -11 -12    0.37    0.27
   3 -11  12    0.66    0.31
  -3 -12   8    1.03    0.33
  -3 -12   7    0.30    0.28
  -3 -12   6    0.51    0.27
  -3 -12   5    0.60    0.29
  -3 -12   4    1.13    0.29
  -3 -12   3   -0.02    0.27
  -3 -12   2    3.99    0.37
  -3 -12   1    0.04    0.25
  -3 -12   0   10.93    0.53
  -3 -12  -1    0.82    0.27
  -3 -12  -2    3.19    0.35
  -3 -12  -3    0.50    0.30
   3 -12   3    0.23    0.27
   3 -12   4   19.42    0.75
  -3 -12  -4   20.10    0.76
  -3 -12  -5    2.02    0.32
   3 -12   5    2.00    0.34
  -3 -12  -6    2.33    0.32
   3 -12   6    3.03    0.35
   3 -12   7    1.30    0.34
   3 -12   8   -0.24    0.31
  -4   0  31   -0.11    0.31
  -4   0  30    2.05    0.36
  -4   0  29   -0.25    0.30
  -4   0  28    0.64    0.26
  -4   0  27    0.15    0.25
  -4   0  26    2.41    0.30
  -4   0  25    0.09    0.22
  -4   0  24   11.49    0.45
  -4   0  24   11.64    0.50
  -4   0  23   -0.02    0.20
  -4   0  23    0.20    0.16
  -4   0  22    3.57    0.24
  -4   0  21    0.01    0.13
  -4   0  21   -0.17    0.18
  -4   0  20   13.12    0.43
  -4   0  20   12.30    0.47
  -4   0  19   -0.22    0.16
  -4   0  19   -0.10    0.12
  -4   0  18   50.64    1.26
  -4   0  18   48.67    1.20
  -4   0  17    0.01    0.10
  -4   0  17   -0.11    0.13
  -4   0  16   31.86    0.86
  -4   0  16   32.58    0.81
  -4   0  15    0.01    0.09
  -4   0  15    0.04    0.13
  -4   0  14    0.15    0.09
  -4   0  14    0.06    0.12
   4   0 -13    0.00    0.07
  -4   0  13    0.02    0.10
  -4   0  13   -0.13    0.08
   4   0 -12  516.23   10.99
  -4   0  12  504.39   11.06
  -4   0  12  509.54   11.01
   4   0 -11   -0.04    0.06
  -4   0  11    0.06    0.09
  -4   0  11    0.06    0.06
  -4   0  10    0.83    0.11
   4   0 -10    0.59    0.06
  -4   0  10    0.60    0.07
   4   0  -9    0.06    0.04
  -4   0   9   -0.01    0.08
  -4   0   9   -0.01    0.05
   4   0  -8   10.17    0.25
  -4   0   8    9.77    0.31
  -4   0   8   10.49    0.26
   4   0  -7    0.02    0.03
  -4   0   7    0.03    0.04
  -4   0   6   32.76    0.73
   4   0  -6   32.68    0.73
  -4   0   5    0.08    0.03
  -4   0   4   37.26    0.82
   4   0  -3    0.02    0.08
  -4   0   3    0.02    0.03
  -4   0   1   -0.01    0.08
  -4   0   1    0.02    0.05
  -4   0   0  477.92   10.15
  -4   0   0  497.56   10.19
   4   0   1    0.05    0.07
  -4   0  -1    0.00    0.06
  -4   0  -1    0.02    0.08
  -4   0  -2   26.15    0.63
  -4   0  -2   27.43    0.66
   4   0   2   26.03    0.67
  -4   0  -3   -0.03    0.07
   4   0   3    0.03    0.08
  -4   0  -4  235.26    5.11
   4   0   4  235.10    5.15
   4   0   5   -0.01    0.08
   4   0   6   22.72    0.62
   4   0   7    0.06    0.09
   4   0   8   69.68    1.65
   4   0   9    0.01    0.11
   4   0  10  332.07    7.28
   4   0  11   -0.18    0.14
   4   0  12  157.53    3.57
   4   0  13    0.07    0.13
   4   0  14  286.45    6.35
   4   0  15   -0.10    0.17
   4   0  16    2.71    0.25
   4   0  17   -0.04    0.18
   4   0  18    5.55    0.34
   4   0  19    0.12    0.18
   4   0  20    1.08    0.25
   4   0  21    0.09    0.22
   4   0  22   30.07    0.97
   4   0  24   35.67    1.12
   4   0  25    0.07    0.28
   4   0  26   -0.07    0.29
   4   0  27    0.12    0.30
   4   0  28    0.60    0.33
  -4  -1  32    3.52    0.41
  -4   1  32    3.58    0.41
  -4  -1  31    6.19    0.47
  -4   1  31    6.71    0.50
  -4  -1  30   20.26    0.78
  -4   1  30   19.58    0.80
  -4  -1  29   -0.16    0.28
  -4   1  29   -0.22    0.29
  -4   1  28   14.14    0.64
  -4  -1  28   13.33    0.59
  -4  -1  28   14.46    0.56
  -4  -1  27    6.41    0.41
  -4   1  27    6.33    0.43
  -4  -1  27    5.78    0.36
  -4   1  26    0.59    0.26
  -4  -1  26    0.60    0.25
  -4  -1  26    0.76    0.21
  -4   1  25    5.70    0.37
  -4  -1  25    5.93    0.33
  -4  -1  25    5.44    0.36
  -4  -1  24    5.67    0.32
  -4  -1  24    5.61    0.36
  -4   1  24    5.88    0.37
  -4  -1  23    0.18    0.18
  -4   1  23   -0.22    0.20
  -4  -1  23   -0.15    0.17
  -4  -1  22    3.67    0.24
  -4  -1  22    2.85    0.26
  -4   1  22    3.08    0.29
  -4  -1  21    3.69    0.24
  -4  -1  21    3.93    0.27
  -4   1  21    3.68    0.28
  -4   1  20   25.89    0.77
  -4  -1  20   25.56    0.72
  -4  -1  20   24.77    0.75
  -4  -1  19    1.21    0.18
  -4   1  19    1.16    0.19
  -4  -1  19    1.16    0.17
  -4   1  18    0.51    0.16
  -4  -1  18    0.14    0.13
  -4  -1  18    0.05    0.14
  -4  -1  17    5.19    0.27
  -4  -1  17    5.13    0.24
  -4   1  17    5.20    0.27
  -4  -1  16  145.80    3.28
  -4  -1  16  149.21    3.31
  -4   1  16  145.73    3.32
  -4  -1  15    0.44    0.11
  -4  -1  15    0.59    0.13
  -4   1  15    0.49    0.10
  -4   1  15    0.68    0.14
  -4  -1  14    4.96    0.21
   4  -1 -14    5.08    0.18
  -4   1  14    5.16    0.20
  -4  -1  14    5.17    0.24
   4  -1 -13   78.60    1.73
  -4  -1  13   76.78    1.80
  -4  -1  13   76.16    1.77
  -4   1  13   79.27    1.75
   4  -1 -12   50.49    1.17
  -4  -1  12   55.23    1.25
  -4  -1  12   48.80    1.21
  -4   1  12   55.01    1.19
   4   1 -11   17.94    0.44
   4  -1 -11   17.98    0.42
  -4  -1  11   17.07    0.48
  -4   1  11   17.36    0.43
  -4  -1  10    4.07    0.18
   4  -1 -10    4.44    0.13
  -4  -1  10    3.66    0.15
   4   1 -10    3.93    0.15
  -4   1  10    3.97    0.13
   4  -1  -9    0.64    0.05
  -4  -1   9    0.50    0.09
  -4  -1   9    0.64    0.07
   4   1  -9    0.74    0.07
  -4  -1   8   20.91    0.54
   4   1  -8   21.53    0.50
   4  -1  -8   20.22    0.47
  -4  -1   8   21.41    0.51
   4   1  -7    1.15    0.07
  -4  -1   7    1.10    0.10
  -4   1   7    1.16    0.10
  -4  -1   7    1.30    0.08
  -4  -1   6  202.53    4.26
  -4   1   6  192.97    4.26
   4   1  -6  199.21    4.21
  -4  -1   6  187.56    4.21
   4  -1  -5   22.67    0.57
  -4   1   5   22.85    0.57
  -4  -1   5   22.25    0.58
   4   1  -5   22.50    0.53
  -4  -1   5   22.89    0.53
  -4  -1   4  506.81   11.11
  -4   1   4  519.08   11.11
  -4  -1   4  522.57   11.07
   4   1  -4  505.96   11.11
   4  -1  -4  515.47   11.11
  -4  -1   3  471.84   10.05
  -4  -1   3  461.10   10.09
   4  -1  -3  468.39   10.09
  -4  -1   3  467.08   10.10
  -4   1   2  417.22    9.05
   4  -1  -2  420.80    9.05
  -4   1   2  418.39    8.99
  -4  -1   2  423.78    9.02
  -4  -1   2  423.48    9.06
  -4  -1   2  411.71    9.07
  -4  -1   1   64.16    1.49
  -4   1   1   61.82    1.47
  -4   1   1   67.39    1.43
  -4  -1   1   61.73    1.50
  -4   1   1   66.91    1.49
  -4   1   0   23.45    0.60
  -4   1   0   24.87    0.56
  -4   1   0   24.28    0.61
  -4   1  -1   20.44    0.49
   4  -1   1   20.05    0.49
  -4   1  -1   21.19    0.52
  -4   1  -1   20.21    0.53
  -4   1  -2   27.47    0.67
  -4   1  -2   26.99    0.64
   4  -1   2   26.58    0.67
   4  -1   2   27.08    0.64
  -4   1  -3  395.45    8.47
  -4   1  -3  397.24    8.45
   4  -1   3  390.83    8.45
   4  -1   3  385.32    8.48
  -4  -1  -3  388.78    8.45
   4  -1   4  146.21    3.20
  -4   1  -4  149.82    3.17
   4  -1   4  146.84    3.18
   4   1   5   75.20    1.77
   4  -1   5   76.92    1.74
   4  -1   5   77.96    1.76
   4   1   6    2.88    0.17
   4  -1   6    2.44    0.15
   4  -1   6    2.42    0.14
   4   1   7    0.35    0.11
   4  -1   7    0.17    0.09
   4  -1   7    0.35    0.09
   4  -1   8    4.28    0.21
   4  -1   8    4.26    0.20
   4   1   8    4.10    0.22
   4   1   9    4.14    0.22
   4  -1   9    3.58    0.20
   4  -1   9    3.58    0.20
   4   1  10   59.25    1.47
   4  -1  10   59.19    1.44
   4  -1  10   62.37    1.45
   4   1  11   54.08    1.32
   4  -1  11   52.89    1.29
   4  -1  11   51.21    1.29
   4  -1  12    5.48    0.27
   4  -1  12    5.10    0.26
   4   1  12    5.34    0.29
   4  -1  13    8.42    0.35
   4  -1  13    8.29    0.35
   4   1  13    8.06    0.36
   4  -1  14  119.87    2.78
   4  -1  14  123.32    2.79
   4   1  14  117.46    2.81
   4  -1  15   48.31    1.26
   4  -1  15   48.93    1.26
   4   1  15   48.56    1.29
   4  -1  16   14.66    0.52
   4  -1  16   14.25    0.52
   4   1  16   14.46    0.54
   4   1  17    0.38    0.19
   4  -1  17    0.61    0.19
   4  -1  17    0.28    0.17
   4   1  18    1.48    0.23
   4  -1  18    1.04    0.21
   4  -1  18    0.81    0.21
   4   1  19    2.04    0.26
   4  -1  19    2.00    0.26
   4  -1  20    6.10    0.37
   4   1  20    6.47    0.40
   4   1  21    0.06    0.24
   4  -1  21    0.02    0.22
   4   1  22    1.50    0.28
   4  -1  22    1.06    0.27
   4   1  23   -0.15    0.28
   4  -1  23    0.02    0.26
   4   1  24   32.97    1.08
   4  -1  24   32.26    1.04
   4   1  25    7.27    0.48
   4  -1  25    7.17    0.47
   4   1  26    0.89    0.34
   4  -1  26    0.06    0.27
   4  -1  27    0.52    0.31
   4   1  27    0.80    0.32
   4  -1  28    2.02    0.36
   4   1  28    2.28    0.39
   4  -1  29    5.34    0.46
  -4  -2  32    6.68    0.49
  -4  -2  31    8.19    0.52
  -4   2  31    8.02    0.53
  -4  -2  31    9.35    0.50
  -4  -2  30    2.72    0.36
  -4   2  30    2.42    0.39
  -4  -2  30    2.91    0.33
  -4  -2  29   42.90    1.24
  -4   2  29   41.93    1.29
  -4  -2  29   41.59    1.20
  -4  -2  28    3.99    0.35
  -4   2  28    3.85    0.39
  -4  -2  28    3.77    0.33
  -4  -2  27    1.22    0.26
  -4   2  27    1.13    0.29
  -4  -2  27    1.15    0.25
  -4   2  26    0.16    0.25
  -4  -2  26    0.15    0.24
  -4  -2  26    0.37    0.21
  -4  -2  25    6.15    0.38
  -4   2  25    6.91    0.42
  -4  -2  25    6.22    0.36
  -4  -2  24    2.00    0.26
  -4   2  24    1.81    0.28
  -4  -2  24    2.32    0.25
  -4   2  23    2.69    0.27
  -4  -2  23    2.96    0.26
  -4  -2  23    2.82    0.28
  -4   2  22    1.78    0.25
  -4  -2  22    1.84    0.23
  -4  -2  22    1.42    0.20
  -4  -2  21    4.21    0.27
  -4  -2  21    3.65    0.26
  -4  -2  20    6.03    0.30
  -4  -2  20    5.92    0.31
  -4  -2  19   15.03    0.50
  -4  -2  19   14.56    0.49
  -4  -2  18   17.66    0.54
  -4  -2  18   16.44    0.53
  -4  -2  17    0.92    0.15
  -4  -2  17    0.77    0.15
  -4  -2  16    4.53    0.24
  -4  -2  16    4.51    0.24
  -4  -2  15    2.38    0.18
  -4  -2  15    2.83    0.19
   4  -2 -14   -0.01    0.07
  -4  -2  14   -0.04    0.10
  -4  -2  14   -0.04    0.11
  -4   2  14    0.03    0.12
  -4  -2  13   23.71    0.62
  -4  -2  13   24.59    0.62
  -4   2  13   23.66    0.64
   4  -2 -12   18.73    0.47
  -4  -2  12   19.55    0.53
  -4  -2  12   18.99    0.53
  -4   2  12   19.87    0.55
  -4  -2  11   33.39    0.83
  -4  -2  11   34.64    0.83
   4  -2 -11   33.04    0.77
  -4   2  11   33.95    0.85
  -4  -2  10   14.19    0.41
   4  -2 -10   14.89    0.35
  -4  -2  10   13.99    0.40
  -4  -2   9    3.02    0.15
  -4   2   9    2.66    0.15
   4  -2  -9    2.69    0.09
  -4  -2   9    2.75    0.13
   4  -2  -8   77.38    1.31
  -4  -2   8   82.72    1.42
   4   2  -8   80.92    1.37
  -4  -2   8   80.77    1.39
  -4   2   8   81.15    1.42
   4   2  -7   17.57    0.29
  -4  -2   7   16.34    0.32
  -4  -2   7   17.74    0.30
  -4   2   7   16.70    0.32
  -4  -2   6    4.48    0.16
  -4  -2   6    4.68    0.18
   4   2  -6    4.46    0.16
  -4   2   6    4.10    0.17
  -4  -2   5    2.48    0.14
  -4  -2   5    2.44    0.12
  -4   2   5    2.51    0.13
   4   2  -5    2.52    0.12
   4  -2  -4   54.68    1.22
  -4  -2   4   50.95    1.23
   4   2  -4   50.21    1.19
  -4  -2   4   53.44    1.20
  -4   2   4   54.95    1.22
  -4   2   3    2.19    0.07
   4  -2  -3    2.11    0.07
  -4   2   3    2.42    0.12
   4  -2  -3    2.42    0.13
  -4  -2   3    2.39    0.14
  -4  -2   3    2.52    0.12
  -4   2   2    3.97    0.16
  -4   2   2    3.97    0.11
  -4  -2   2    3.60    0.14
   4  -2  -2    3.59    0.11
   4  -2  -2    3.74    0.16
  -4  -2   2    3.82    0.18
   4  -2  -1   40.83    0.92
  -4  -2   1   41.98    0.96
  -4   2   1   42.16    0.97
  -4   2   1   40.99    0.92
  -4  -2   1   41.65    1.00
  -4   2   0  541.41   11.94
   4  -2   0  559.10   11.91
  -4  -2   0  550.86   11.94
   4   2   0  565.61   11.97
  -4   2   0  543.74   11.94
  -4   2   0  561.84   11.90
  -4   2  -1  188.27    4.13
  -4   2  -1  189.45    4.10
  -4   2  -1  190.84    4.13
   4   2   1  187.35    4.16
   4  -2   1  189.07    4.10
   4   2   2   70.30    1.63
  -4   2  -2   71.87    1.60
   4  -2   2   71.60    1.59
  -4   2  -2   68.69    1.58
  -4   2  -2   71.81    1.61
  -4   2  -3    0.11    0.08
   4   2   3    0.12    0.09
   4  -2   3    0.06    0.07
  -4   2  -3    0.18    0.07
   4  -2   4   62.70    1.45
   4  -2   4   63.23    1.45
  -4   2  -4   64.90    1.45
   4  -2   5   23.47    0.61
  -4   2  -5   24.19    0.60
   4  -2   5   23.28    0.60
   4  -2   6   10.75    0.34
   4  -2   6   11.48    0.35
   4  -2   7    7.41    0.27
   4  -2   7    6.36    0.25
   4  -2   8   11.88    0.37
   4  -2   8   11.97    0.38
   4  -2   9   12.61    0.40
   4  -2   9   13.17    0.42
   4  -2  10   20.77    0.61
   4  -2  10   23.05    0.63
   4  -2  11   54.70    1.31
   4  -2  11   57.16    1.33
   4  -2  12   37.23    0.95
   4  -2  12   36.45    0.96
   4   2  12   35.21    0.99
   4  -2  13   51.19    1.25
   4  -2  13   49.30    1.26
   4   2  13   48.36    1.29
   4  -2  14    1.82    0.19
   4  -2  14    1.51    0.19
   4   2  14    1.82    0.22
   4  -2  15    6.01    0.32
   4   2  15    5.95    0.35
   4  -2  15    6.14    0.31
   4   2  16   -0.02    0.19
   4  -2  16    0.13    0.17
   4  -2  16    0.02    0.16
   4  -2  17   12.51    0.47
   4  -2  17   12.34    0.49
   4   2  17   11.84    0.52
   4   2  18    1.13    0.24
   4  -2  18    1.12    0.22
   4  -2  18    1.25    0.22
   4  -2  19   12.64    0.50
   4  -2  19   12.15    0.52
   4   2  19   12.26    0.55
   4   2  20   -0.06    0.22
   4  -2  20   -0.21    0.21
   4  -2  20   -0.03    0.20
   4  -2  21    3.97    0.33
   4  -2  21    4.04    0.33
   4   2  21    4.01    0.37
   4  -2  22    3.41    0.30
   4   2  22    3.33    0.36
   4  -2  22    3.76    0.34
   4  -2  23    1.29    0.28
   4   2  23    1.02    0.30
   4  -2  24    0.83    0.27
   4   2  24    1.21    0.31
   4   2  25   14.67    0.68
   4  -2  25   13.97    0.62
   4  -2  26   57.98    1.60
   4   2  27   10.97    0.64
   4   2  28   10.25    0.62
  -4   3  31    2.54    0.40
  -4   3  30   -0.02    0.30
  -4  -3  30    0.58    0.26
  -4  -3  29    1.37    0.32
  -4   3  29    1.69    0.34
  -4  -3  29    1.43    0.28
  -4  -3  28    4.14    0.36
  -4   3  28    3.74    0.38
  -4  -3  28    4.62    0.35
  -4  -3  27    7.66    0.43
  -4  -3  27    6.99    0.41
  -4  -3  26    7.77    0.41
  -4  -3  26    7.63    0.42
  -4  -3  25    0.04    0.21
  -4  -3  25    0.22    0.20
  -4  -3  24    0.77    0.20
  -4  -3  24    0.58    0.22
  -4  -3  23   25.27    0.78
  -4  -3  23   23.29    0.75
  -4  -3  22    6.72    0.36
  -4  -3  22    6.81    0.35
  -4  -3  21    5.49    0.31
  -4  -3  21    5.04    0.30
  -4   3  21    4.66    0.33
  -4  -3  20   -0.15    0.16
  -4   3  20    0.25    0.20
  -4  -3  20   -0.01    0.17
  -4  -3  19    6.35    0.32
  -4  -3  19    6.84    0.31
  -4  -3  18    5.09    0.28
  -4  -3  18    4.83    0.26
  -4   3  18    5.24    0.30
  -4  -3  17   17.92    0.57
  -4  -3  17   18.30    0.55
  -4   3  17   18.47    0.60
  -4  -3  16   99.93    2.36
  -4  -3  16  102.39    2.34
  -4   3  16  104.71    2.39
  -4   3  15    1.26    0.18
  -4  -3  15    1.01    0.16
  -4  -3  15    0.82    0.15
  -4  -3  14  280.76    6.13
  -4  -3  14  277.90    6.11
  -4   3  14  280.42    6.16
   4  -3 -13    0.90    0.09
  -4  -3  13    0.78    0.14
  -4  -3  13    0.80    0.13
  -4   3  13    0.75    0.15
  -4   3  12   49.12    1.18
  -4  -3  12   48.73    1.16
  -4  -3  12   45.49    1.14
   4  -3 -12   48.79    1.09
  -4  -3  11    6.70    0.25
  -4  -3  11    6.40    0.25
  -4   3  11    6.82    0.27
   4  -3 -11    6.56    0.20
  -4  -3  10  163.58    3.67
  -4  -3  10  167.90    3.66
   4  -3 -10  171.21    3.60
  -4   3  10  169.21    3.68
   4  -3 -10  160.92    3.60
  -4  -3   9  193.27    4.21
  -4  -3   9  188.25    4.22
  -4   3   9  190.55    4.23
   4  -3  -9  193.06    4.15
   4  -3  -9  192.20    4.15
  -4  -3   8    4.86    0.20
   4  -3  -8    5.17    0.15
  -4  -3   8    5.16    0.20
  -4   3   8    4.89    0.21
   4  -3  -8    5.40    0.15
  -4   3   7   21.39    0.54
  -4  -3   7   20.37    0.53
  -4  -3   7   20.62    0.53
   4  -3  -7   19.74    0.46
  -4  -3   6   42.43    0.99
  -4   3   6   41.89    0.99
   4  -3  -6   40.92    0.92
  -4  -3   6   42.77    0.99
  -4  -3   5   29.32    0.74
  -4  -3   5   30.53    0.74
   4  -3  -5   30.31    0.67
  -4   3   5   28.87    0.73
   4  -3  -4   30.57    0.74
  -4   3   4   31.53    0.75
   4  -3  -4   30.39    0.69
  -4  -3   4   30.87    0.75
  -4  -3   4   31.05    0.76
  -4  -3   3    0.13    0.09
   4  -3  -3    0.08    0.08
  -4  -3   3    0.14    0.07
  -4   3   3   -0.01    0.06
   4  -3  -3    0.26    0.05
  -4   3   3    0.04    0.04
  -4   3   2   49.06    1.10
  -4  -3   2   49.31    1.15
  -4   3   2   47.30    1.13
   4  -3  -2   51.31    1.10
  -4  -3   2   49.01    1.17
   4  -3  -2   48.27    1.14
   4  -3  -1    0.24    0.06
  -4   3   1    0.28    0.05
  -4   3   1    0.38    0.07
  -4  -3   1    0.32    0.07
  -4  -3   1    0.30    0.09
   4  -3  -1    0.26    0.08
   4   3   0   66.85    1.57
  -4  -3   0   69.17    1.56
  -4   3   0   69.96    1.51
  -4   3   0   67.21    1.53
   4  -3   0   68.45    1.52
  -4   3   0   65.38    1.53
  -4   3  -1    2.53    0.12
  -4   3  -1    2.37    0.13
  -4  -3  -1    2.46    0.14
   4  -3   1    2.57    0.12
  -4   3  -1    2.40    0.11
   4   3   1    2.37    0.15
   4   3   2  342.62    7.53
  -4   3  -2  341.34    7.47
  -4   3  -2  348.34    7.48
   4  -3   2  353.84    7.49
  -4  -3  -2  352.06    7.51
  -4   3  -2  340.11    7.48
   4  -3   3   53.87    1.23
   4   3   3   52.83    1.27
  -4   3  -3   52.48    1.22
  -4   3  -3   53.03    1.22
   4   3   4    3.87    0.20
   4  -3   4    4.06    0.18
  -4   3  -4    3.99    0.17
  -4   3  -4    4.18    0.17
   4   3   5   24.30    0.67
   4  -3   5   23.43    0.63
  -4   3  -5   25.09    0.60
  -4   3  -5   24.20    0.61
   4  -3   6    0.46    0.09
   4   3   6    0.44    0.12
   4  -3   6    0.48    0.10
  -4   3  -6    0.37    0.09
   4   3   7    7.08    0.30
   4  -3   7    6.71    0.24
   4  -3   7    6.66    0.27
   4  -3   8   31.19    0.79
   4   3   8   32.19    0.86
   4  -3   8   31.01    0.81
   4   3   9   81.13    1.94
   4  -3   9   80.75    1.90
   4  -3   9   80.97    1.86
   4   3  10   69.17    1.70
   4  -3  10   70.25    1.66
   4  -3  10   68.61    1.62
   4  -3  11   92.61    2.11
   4  -3  11   96.06    2.16
   4  -3  12    0.97    0.14
   4  -3  12    0.94    0.17
   4  -3  13    5.86    0.27
   4  -3  13    5.42    0.30
   4  -3  14    3.98    0.24
   4  -3  14    4.40    0.28
   4  -3  15   13.97    0.48
   4  -3  15   14.09    0.52
   4  -3  16    1.08    0.19
   4  -3  16    1.13    0.21
   4  -3  17    9.74    0.40
   4  -3  17    9.89    0.43
   4  -3  18    1.86    0.23
   4   3  18    1.19    0.25
   4  -3  18    1.47    0.23
   4  -3  19   64.98    1.62
   4  -3  19   63.70    1.66
   4   3  19   63.46    1.71
   4  -3  20   14.98    0.56
   4  -3  20   15.41    0.61
   4   3  20   15.05    0.64
   4  -3  21    2.87    0.28
   4   3  21    2.27    0.32
   4  -3  21    2.54    0.31
   4  -3  22    1.00    0.24
   4   3  22    1.07    0.30
   4  -3  22    1.35    0.27
   4   3  23    0.12    0.29
   4  -3  23    0.10    0.25
   4   3  24   21.28    0.84
   4  -3  24   21.03    0.80
   4   3  25    4.53    0.45
   4  -3  25    5.14    0.42
   4   3  26   -0.21    0.34
   4   3  27    2.27    0.41
  -4  -4  30    0.78    0.28
  -4   4  29   15.13    0.73
  -4  -4  29   18.15    0.69
  -4   4  28    3.84    0.40
  -4  -4  28    4.16    0.37
  -4   4  27    0.09    0.27
  -4  -4  27    0.24    0.24
  -4  -4  26   11.57    0.53
  -4   4  26   11.57    0.58
  -4  -4  25   81.95    2.01
  -4   4  25   80.19    2.11
  -4  -4  25   83.27    2.07
  -4  -4  24   13.10    0.51
  -4   4  24   12.83    0.60
  -4  -4  24   13.50    0.56
  -4   4  23   74.26    1.89
  -4  -4  23   73.25    1.84
  -4  -4  23   70.33    1.77
  -4   4  22   31.74    0.98
  -4  -4  22   33.20    0.96
  -4  -4  22   31.08    0.90
  -4   4  21   13.20    0.53
  -4  -4  21   12.63    0.51
  -4  -4  21   11.39    0.44
  -4  -4  20   12.00    0.48
  -4  -4  20   12.01    0.43
  -4   4  20   11.52    0.48
  -4  -4  19    0.72    0.16
  -4   4  19    0.57    0.20
  -4  -4  19    0.57    0.18
  -4  -4  18   20.98    0.66
  -4  -4  18   21.52    0.61
  -4   4  18   20.15    0.68
  -4  -4  17    1.86    0.20
  -4  -4  17    1.94    0.18
  -4  -4  16   13.79    0.48
  -4  -4  16   13.22    0.43
  -4   4  16   14.72    0.51
  -4   4  15   -0.03    0.15
  -4  -4  15    0.12    0.14
  -4  -4  15    0.14    0.12
  -4  -4  14    8.21    0.34
  -4  -4  14    8.45    0.30
  -4   4  14    7.82    0.34
   4  -4 -13    3.05    0.15
  -4  -4  13    3.50    0.18
  -4  -4  13    3.37    0.21
  -4   4  13    2.93    0.22
  -4   4  12    1.21    0.16
   4  -4 -12    1.14    0.10
  -4  -4  12    1.22    0.15
  -4  -4  12    1.02    0.13
   4  -4 -11    0.03    0.07
  -4  -4  11    0.05    0.10
  -4  -4  11    0.12    0.12
   4  -4 -11   -0.05    0.07
  -4   4  11   -0.07    0.12
  -4  -4  10   15.39    0.43
  -4  -4  10   14.86    0.46
  -4   4  10   15.69    0.46
   4  -4 -10   14.88    0.39
   4  -4 -10   15.35    0.39
  -4  -4   9    4.41    0.19
   4  -4  -9    4.38    0.15
  -4  -4   9    4.22    0.21
  -4   4   9    4.38    0.21
   4  -4  -8    0.94    0.08
  -4  -4   8    0.96    0.11
  -4  -4   8    1.07    0.13
  -4   4   8    0.86    0.12
   4  -4  -7   78.66    1.68
  -4  -4   7   72.27    1.74
  -4   4   7   74.49    1.73
  -4  -4   7   74.59    1.72
  -4  -4   6    4.19    0.18
  -4   4   6    4.09    0.18
  -4  -4   6    4.04    0.20
   4  -4  -6    4.20    0.14
  -4  -4   5   13.91    0.39
  -4  -4   5   13.38    0.40
   4  -4  -5   13.09    0.34
  -4   4   5   13.81    0.38
   4  -4  -4    0.44    0.07
  -4   4   4    0.40    0.08
  -4  -4   4    0.29    0.09
  -4  -4   4    0.38    0.09
  -4  -4   3   25.85    0.67
  -4   4   3   26.55    0.61
  -4   4   3   25.67    0.63
   4  -4  -3   25.06    0.62
  -4  -4   3   26.02    0.67
   4  -4  -3   27.21    0.64
  -4   4   2    1.60    0.10
  -4   4   2    1.73    0.10
   4  -4  -2    1.57    0.10
  -4  -4   2    1.80    0.13
   4  -4  -2    1.63    0.11
  -4  -4   2    1.83    0.13
  -4   4   1   12.85    0.35
  -4  -4   1   13.67    0.40
  -4   4   1   13.27    0.35
   4  -4  -1   12.87    0.35
  -4  -4   1   12.55    0.40
   4  -4  -1   13.47    0.36
   4   4   0   87.81    1.99
  -4   4   0   84.94    1.92
  -4   4   0   87.40    1.93
   4  -4   0   90.10    1.95
  -4  -4   0   87.66    1.98
  -4   4   0   84.35    1.93
  -4  -4  -1  121.73    2.71
   4  -4   1  120.91    2.67
   4   4   1  119.94    2.71
  -4   4  -1  120.85    2.65
  -4   4  -1  119.36    2.64
   4   4   2    0.98    0.13
  -4  -4  -2    0.77    0.12
  -4   4  -2    0.64    0.09
  -4   4  -2    0.74    0.08
   4  -4   2    0.60    0.10
  -4   4  -3  186.04    4.10
  -4  -4  -3  187.30    4.17
   4  -4   3  192.61    4.14
   4   4   3  182.31    4.19
  -4   4  -3  192.56    4.10
  -4   4  -4   56.05    1.31
  -4  -4  -4   57.24    1.38
  -4   4  -4   60.03    1.31
   4  -4   4   58.26    1.36
   4   4   4   58.55    1.40
  -4   4  -5    4.17    0.16
   4  -4   5    4.00    0.20
   4   4   5    4.26    0.23
  -4   4  -5    4.12    0.16
   4   4   6   77.69    1.89
   4  -4   6   82.50    1.86
  -4   4  -6   78.84    1.79
  -4   4  -6   81.01    1.80
  -4   4  -7    4.31    0.17
   4   4   7    3.85    0.24
  -4   4  -7    4.09    0.18
   4   4   8    0.10    0.14
  -4   4  -8   -0.02    0.09
   4  -4   8    0.02    0.09
   4  -4   8    0.02    0.11
   4   4   9    2.20    0.21
   4  -4   9    2.42    0.19
   4  -4   9    2.35    0.15
   4   4  10   99.80    2.30
   4  -4  10   94.11    2.18
   4  -4  10   97.28    2.25
   4  -4  11   19.50    0.54
   4   4  11   19.49    0.64
   4  -4  11   18.84    0.60
   4  -4  12    4.20    0.22
   4  -4  12    4.27    0.27
   4   4  12    3.98    0.29
   4   4  13    3.72    0.28
   4  -4  13    4.03    0.26
   4  -4  13    3.50    0.21
   4  -4  14    1.10    0.15
   4   4  14    0.75    0.20
   4  -4  14    0.99    0.19
   4   4  15    7.36    0.41
   4  -4  15    8.08    0.38
   4  -4  15    8.34    0.33
   4   4  16   35.71    1.08
   4  -4  16   37.13    0.96
   4  -4  16   36.97    1.05
   4  -4  17   33.88    0.91
   4  -4  17   34.27    1.00
   4   4  17   32.26    1.02
   4  -4  18    6.31    0.38
   4   4  18    5.71    0.40
   4  -4  19   12.19    0.54
   4  -4  20    3.55    0.32
   4  -4  21    1.20    0.26
   4  -4  22   -0.14    0.25
   4  -4  23   10.35    0.53
   4  -4  24    8.52    0.50
   4   4  25   47.59    1.49
   4  -4  25   49.71    1.43
   4   4  26   17.46    0.80
   4  -4  26   17.73    0.74
  -4   5  29   10.24    0.59
  -4  -5  29   10.58    0.55
  -4   5  28    1.15    0.34
  -4  -5  28    1.43    0.31
  -4   5  27    4.69    0.43
  -4  -5  27    4.12    0.37
  -4  -5  26   21.42    0.78
  -4   5  26   20.74    0.82
  -4   5  25    4.13    0.39
  -4  -5  25    4.43    0.37
  -4   5  24   11.52    0.56
  -4  -5  24   11.01    0.52
  -4   5  23    0.85    0.27
  -4  -5  23    0.92    0.25
  -4   5  22   13.30    0.58
  -4  -5  22   13.90    0.57
  -4  -5  21    0.41    0.23
  -4   5  21    0.38    0.23
  -4   5  20   14.03    0.57
  -4  -5  20   14.57    0.56
  -4   5  19   18.57    0.67
   4  -5 -19   20.59    0.57
  -4  -5  19   20.44    0.67
  -4  -5  19   19.01    0.58
   4  -5 -18    5.21    0.25
  -4  -5  18    5.37    0.33
  -4  -5  18    5.10    0.26
  -4   5  18    5.26    0.33
  -4  -5  17   11.56    0.46
   4  -5 -17   11.79    0.38
  -4  -5  17   12.40    0.40
  -4   5  17   11.08    0.46
   4  -5 -16    6.34    0.25
  -4  -5  16    5.87    0.31
  -4  -5  16    6.13    0.27
  -4   5  16    5.69    0.32
   4  -5 -15    6.55    0.25
  -4  -5  15    5.91    0.33
  -4  -5  15    6.21    0.26
  -4   5  15    6.63    0.33
  -4  -5  14   13.90    0.48
   4  -5 -14   14.61    0.41
  -4  -5  14   13.35    0.41
   4  -5 -13   15.05    0.42
  -4  -5  13   15.67    0.51
  -4  -5  13   14.16    0.43
  -4   5  13   15.59    0.50
   4  -5 -12   -0.08    0.09
  -4   5  12    0.10    0.15
  -4  -5  12    0.19    0.15
  -4  -5  12   -0.06    0.10
   4  -5 -11  115.42    2.51
  -4  -5  11  113.60    2.53
  -4   5  11  112.30    2.58
  -4  -5  11  109.21    2.59
  -4   5  10    0.74    0.14
   4  -5 -10    0.62    0.09
  -4  -5  10    0.65    0.14
  -4  -5  10    0.68    0.11
   4  -5  -9    3.70    0.16
  -4  -5   9    3.51    0.17
  -4   5   9    3.40    0.20
  -4  -5   9    3.62    0.22
  -4  -5   8  243.61    5.30
   4  -5  -8  241.11    5.27
  -4  -5   8  240.07    5.35
  -4   5   8  247.48    5.32
  -4  -5   7   92.46    2.10
  -4  -5   7   93.88    2.16
  -4   5   7   91.49    2.12
   4  -5  -7   95.82    2.08
  -4  -5   6  526.57   11.39
  -4  -5   6  544.93   11.45
   4  -5  -6  522.86   11.37
  -4   5   6  525.51   11.40
  -4  -5   5   15.33    0.42
  -4  -5   5   15.36    0.46
   4  -5  -5   14.19    0.39
  -4   5   5   14.03    0.41
  -4  -5   4   72.44    1.64
  -4  -5   4   72.64    1.67
   4  -5  -4   69.26    1.61
  -4   5   4   71.52    1.61
  -4  -5   3  118.37    2.60
   4  -5  -3  112.85    2.54
  -4   5   3  114.81    2.53
  -4  -5   3  110.88    2.57
   4  -5  -3  117.45    2.54
  -4  -5   2    2.70    0.18
   4  -5  -2    3.10    0.15
  -4   5   2    2.52    0.12
  -4  -5   2    2.67    0.17
   4  -5  -2    2.65    0.14
  -4  -5   1   15.68    0.47
   4  -5  -1   16.08    0.43
  -4   5   1   15.50    0.40
  -4  -5   1   15.64    0.46
  -4  -5   0   31.11    0.80
  -4   5   0   29.62    0.71
   4  -5   0   29.22    0.75
  -4   5   0   29.90    0.70
   4   5   0   31.39    0.79
  -4  -5  -1    6.17    0.26
  -4   5  -1    6.02    0.18
   4  -5   1    5.51    0.23
  -4   5  -1    5.97    0.19
   4   5   1    5.95    0.26
   4  -5   2   29.37    0.75
  -4   5  -2   29.74    0.68
  -4  -5  -2   27.68    0.76
   4   5   2   29.85    0.78
  -4   5  -2   28.82    0.67
   4   5   3   11.66    0.40
  -4   5  -3   11.83    0.30
   4  -5   3   11.85    0.38
  -4   5  -3   12.59    0.31
  -4   5  -4   12.70    0.32
  -4   5  -4   13.03    0.33
   4  -5   4   12.14    0.40
   4   5   4   12.74    0.43
   4   5   5    0.02    0.12
  -4   5  -5    0.05    0.06
   4  -5   5    0.01    0.10
  -4   5  -6  106.17    2.38
   4  -5   6  114.27    2.50
   4   5   6  112.12    2.53
  -4   5  -7   12.24    0.33
   4   5   7   12.30    0.46
   4  -5   7   12.55    0.43
   4  -5   8  271.48    6.01
   4   5   8  265.05    6.05
  -4   5  -8  275.02    5.89
   4   5   9   93.45    2.23
   4  -5   9   96.04    2.21
  -4   5  -9   92.68    2.08
   4   5  10    5.60    0.33
   4  -5  10    4.87    0.29
  -4   5 -10    5.56    0.21
   4   5  11   69.22    1.74
   4  -5  11   67.47    1.70
  -4   5 -11   70.27    1.59
   4   5  12   15.72    0.59
   4  -5  12   16.32    0.56
   4   5  13    8.81    0.43
   4  -5  13    8.83    0.40
   4   5  14   10.00    0.48
   4  -5  14    9.48    0.43
   4  -5  15    0.02    0.19
   4   5  15    0.09    0.21
   4   5  16   27.58    0.91
   4  -5  16   28.03    0.87
   4  -5  17    2.34    0.28
   4   5  17    2.59    0.31
   4   5  18   12.38    0.57
   4  -5  18   11.74    0.53
   4  -5  19    0.80    0.25
   4   5  19    1.11    0.28
   4  -5  20    0.02    0.24
   4   5  20    0.16    0.28
   4   5  21    8.70    0.53
   4  -5  21    8.28    0.48
   4  -5  22    1.80    0.32
   4   5  22    1.11    0.32
   4  -5  23    1.63    0.31
   4   5  23    1.51    0.35
   4  -5  24    0.04    0.28
   4   5  24    0.35    0.32
   4  -5  25    3.21    0.37
   4   5  25    2.95    0.44
  -4   6  28    1.66    0.37
  -4  -6  28    1.68    0.34
  -4   6  27    7.05    0.51
  -4  -6  27    6.69    0.46
  -4   6  26    1.58    0.33
  -4  -6  26    0.93    0.29
  -4   6  25    1.27    0.33
  -4  -6  25    1.33    0.31
  -4   6  24   36.04    1.13
  -4  -6  24   35.85    1.11
  -4   6  23    1.72    0.32
  -4  -6  23    1.61    0.31
  -4  -6  22   21.70    0.77
  -4   6  22   21.33    0.78
  -4   6  21    1.75    0.28
  -4  -6  21    2.00    0.28
  -4   6  20    2.29    0.30
  -4  -6  20    2.98    0.31
  -4   6  19   64.73    1.69
  -4  -6  19   66.87    1.69
  -4   6  18   14.33    0.57
  -4  -6  18   15.98    0.59
  -4   6  17    1.37    0.24
  -4  -6  17    1.70    0.23
   4  -6 -16    0.04    0.11
  -4   6  16    0.05    0.16
  -4  -6  16    0.13    0.19
   4  -6 -15    1.35    0.15
  -4   6  15    1.09    0.20
  -4  -6  15    1.09    0.20
  -4  -6  14   16.24    0.56
  -4  -6  14   15.71    0.45
   4  -6 -14   16.13    0.46
  -4   6  14   15.60    0.53
  -4   6  13    1.57    0.19
   4  -6 -13    1.70    0.14
  -4  -6  13    1.63    0.20
  -4  -6  13    1.37    0.13
   4  -6 -12   10.92    0.35
  -4  -6  12   11.71    0.44
  -4  -6  12   11.81    0.35
  -4   6  12   11.68    0.42
  -4   6  11    0.32    0.14
   4  -6 -11    0.49    0.11
  -4  -6  11    0.69    0.17
  -4  -6  11    0.57    0.11
   4  -6 -10   56.70    1.35
  -4  -6  10   57.65    1.45
  -4  -6  10   59.48    1.34
  -4   6  10   58.58    1.40
   4  -6  -9   31.07    0.77
  -4  -6   9   31.19    0.77
  -4  -6   9   32.00    0.87
   4  -6  -8  257.22    5.67
  -4  -6   8  252.31    5.76
  -4   6   8  263.26    5.70
  -4  -6   8  266.12    5.67
  -4  -6   7   11.11    0.34
  -4  -6   7   11.41    0.41
   4  -6  -7   11.52    0.35
  -4   6   7   10.49    0.36
  -4  -6   6   56.70    1.34
  -4  -6   6   60.35    1.44
   4  -6  -6   58.18    1.35
  -4   6   6   58.28    1.35
  -4  -6   5  244.31    5.32
  -4  -6   5  238.46    5.39
   4  -6  -5  240.23    5.31
  -4   6   5  249.64    5.31
  -4   6   4    0.49    0.11
  -4  -6   4    0.81    0.12
  -4  -6   4    0.71    0.15
   4  -6  -4    0.91    0.12
  -4  -6   3   75.81    1.83
  -4   6   3   79.21    1.73
   4  -6  -3   74.12    1.76
  -4  -6   3   78.43    1.77
   4  -6  -2    3.14    0.17
  -4  -6   2    2.89    0.20
  -4   6   2    2.97    0.14
  -4  -6   2    3.06    0.18
  -4  -6   1    0.13    0.11
  -4   6   1    0.00    0.07
   4  -6  -1    0.01    0.10
  -4  -6   1    0.12    0.12
   4  -6   0   18.03    0.48
  -4   6   0   15.87    0.40
   4  -6   1    9.68    0.33
   4   6   1   10.03    0.35
  -4   6  -1    9.42    0.24
   4  -6   2    1.33    0.15
   4   6   2    1.37    0.15
   4   6   3    8.82    0.35
   4  -6   3    8.86    0.33
   4  -6   4    0.85    0.14
   4   6   4    0.87    0.16
   4  -6   5    9.07    0.34
   4   6   5    8.70    0.36
   4  -6   6   42.47    1.08
   4   6   6   42.20    1.11
  -4  -6  -7    0.28    0.15
   4  -6   7    0.46    0.16
   4   6   7    0.44    0.16
  -4  -6  -8   49.87    1.30
   4   6   8   51.46    1.32
   4  -6   8   51.71    1.30
   4   6   9    0.15    0.19
   4  -6   9    0.33    0.19
  -4  -6  -9    0.57    0.19
  -4  -6 -10  318.96    7.31
   4   6  10  335.87    7.35
   4  -6  10  340.73    7.32
  -4  -6 -11   30.08    0.89
   4   6  11   32.89    0.95
   4  -6  11   31.50    0.92
   4   6  12    3.93    0.32
  -4  -6 -12    3.80    0.28
   4  -6  12    4.13    0.30
   4   6  13   10.32    0.48
  -4  -6 -13   10.86    0.45
   4  -6  13   10.19    0.46
   4   6  14   24.77    0.83
   4  -6  14   24.65    0.79
   4   6  15    0.15    0.23
   4  -6  15   -0.05    0.19
   4  -6  16   -0.02    0.22
   4   6  16    0.34    0.24
   4   6  17    3.97    0.36
   4  -6  17    3.61    0.33
   4   6  18   15.41    0.67
   4  -6  18   15.56    0.63
   4   6  19    3.59    0.38
   4  -6  19    2.83    0.32
   4  -6  20    0.47    0.27
   4   6  20    0.26    0.29
   4  -6  21   12.68    0.60
   4   6  21   13.63    0.65
   4   6  22    0.50    0.33
   4  -6  22   -0.02    0.30
   4   6  23   51.64    1.53
   4  -6  23   49.92    1.47
   4   6  24    0.88    0.35
   4  -6  24    1.63    0.34
  -4   7  27    0.67    0.34
  -4  -7  27    1.16    0.32
  -4  -7  26    2.11    0.34
  -4   7  26    2.47    0.39
  -4   7  25    0.44    0.32
  -4  -7  25   -0.02    0.29
  -4   7  24   26.82    0.95
  -4  -7  24   25.98    0.92
  -4   7  23   12.02    0.60
  -4  -7  23   12.69    0.59
  -4  -7  22    1.65    0.30
  -4   7  21   26.03    0.88
  -4  -7  21   26.27    0.87
  -4  -7  20   20.71    0.73
  -4   7  20   19.56    0.73
  -4   7  19    7.30    0.42
  -4  -7  19    7.23    0.42
  -4  -7  18    0.35    0.22
  -4   7  18    0.34    0.22
  -4   7  17    0.98    0.22
  -4  -7  17    1.05    0.24
  -4   7  16    0.13    0.18
  -4  -7  16    0.08    0.20
  -4  -7  15    3.60    0.29
  -4   7  15    3.56    0.28
  -4   7  14   -0.01    0.18
   4  -7 -14    0.24    0.12
  -4  -7  14   -0.06    0.19
   4  -7 -13    0.12    0.13
  -4  -7  13    0.41    0.17
  -4   7  13    0.30    0.17
  -4  -7  12    1.01    0.21
   4  -7 -12    0.66    0.13
  -4   7  12    0.92    0.18
  -4   7  11    8.08    0.34
   4  -7 -11    8.28    0.30
  -4  -7  11    8.29    0.38
   4  -7 -10    0.97    0.13
  -4   7  10    1.04    0.17
  -4  -7  10    0.94    0.20
  -4   7   9   47.63    1.18
   4  -7  -9   47.90    1.16
  -4  -7   9   49.69    1.26
  -4   7   8   14.74    0.46
   4  -7  -8   15.52    0.45
  -4  -7   8   15.61    0.54
  -4   7   7   50.08    1.22
  -4  -7   7   51.52    1.19
   4  -7  -7   52.65    1.23
  -4  -7   7   49.91    1.30
  -4   7   6   41.36    1.01
   4  -7  -6   41.60    1.03
  -4  -7   6   44.49    1.12
  -4  -7   6   41.96    1.00
  -4   7   5   48.12    1.14
   4  -7  -5   46.42    1.16
  -4  -7   5   50.20    1.25
  -4  -7   5   49.52    1.14
  -4   7   4    4.55    0.19
  -4  -7   4    4.74    0.21
  -4  -7   4    5.24    0.29
   4  -7  -4    5.39    0.24
  -4  -7   3   14.86    0.44
  -4  -7   3   14.06    0.50
  -4   7   3   15.21    0.40
   4  -7  -3   15.06    0.46
  -4  -7   2   42.14    1.06
   4  -7  -2   44.67    1.07
  -4  -7   1    0.07    0.12
   4  -7  -1    0.12    0.12
   4  -7   0   36.89    0.93
  -4  -7   0   35.84    0.93
   4  -7   1   10.86    0.38
   4  -7   2    2.14    0.19
   4   7   2    2.21    0.19
   4  -7   3    6.91    0.30
   4   7   3    6.33    0.30
   4   7   4    4.08    0.26
   4  -7   4    4.67    0.26
   4  -7   5    4.33    0.25
   4   7   5    4.63    0.27
  -4  -7  -5    4.37    0.27
  -4  -7  -6   19.80    0.63
   4  -7   6   18.92    0.61
   4   7   6   21.09    0.64
  -4  -7  -7   18.69    0.63
   4  -7   7   20.41    0.64
   4   7   7   19.73    0.63
  -4  -7  -8    6.40    0.34
   4  -7   8    7.04    0.34
   4   7   8    6.32    0.35
  -4  -7  -9   38.32    1.04
   4  -7   9   35.38    1.02
   4   7   9   37.09    1.04
   4   7  10   44.55    1.22
   4  -7  10   43.05    1.21
  -4  -7 -10   46.91    1.22
  -4  -7 -11   10.65    0.45
   4  -7  11    9.59    0.45
   4   7  11    9.41    0.46
  -4  -7 -12   13.06    0.52
   4   7  12   13.69    0.56
   4  -7  12   13.79    0.55
   4   7  13    0.79    0.24
  -4  -7 -13    1.12    0.23
   4  -7  13    1.01    0.23
  -4  -7 -14   14.56    0.57
   4   7  14   14.05    0.60
   4  -7  14   14.22    0.58
  -4  -7 -15    3.67    0.30
   4  -7  15    2.73    0.30
   4   7  15    3.38    0.35
   4   7  16   15.51    0.65
   4  -7  16   15.38    0.62
  -4  -7 -16   15.58    0.60
  -4  -7 -17    7.52    0.41
   4   7  17    7.47    0.46
   4  -7  17    7.33    0.44
  -4  -7 -18    0.14    0.22
   4   7  18    0.07    0.26
   4  -7  18    0.02    0.26
   4   7  19    1.12    0.31
  -4  -7 -19    1.75    0.29
   4  -7  19    0.93    0.28
   4   7  20   20.51    0.81
  -4  -7 -20   18.02    0.69
   4  -7  20   19.16    0.76
  -4  -7 -21    1.78    0.31
   4   7  21    2.89    0.37
   4  -7  21    2.98    0.36
  -4  -7 -22    2.90    0.33
   4   7  22    2.72    0.41
   4  -7  22    2.79    0.36
  -4  -7 -23    5.99    0.41
   4   7  23    5.72    0.49
  -4   8  25    9.12    0.55
  -4  -8  24   24.47    0.91
  -4   8  24   23.27    0.88
  -4  -8  23    1.39    0.33
  -4   8  23    1.43    0.34
  -4   8  22    5.48    0.43
  -4  -8  22    4.53    0.40
  -4  -8  21    2.27    0.31
  -4   8  21    2.58    0.34
  -4  -8  20    1.74    0.30
  -4   8  20    1.30    0.30
  -4  -8  19   33.56    1.07
  -4   8  19   36.77    1.07
  -4  -8  18    3.77    0.35
  -4   8  18    3.06    0.32
  -4   8  17    3.91    0.32
  -4  -8  17    3.49    0.33
  -4   8  16    2.60    0.27
  -4  -8  16    2.77    0.30
  -4   8  15    3.54    0.28
  -4  -8  15    3.13    0.30
  -4  -8  14   12.35    0.53
  -4   8  14   12.76    0.49
  -4  -8  13    0.13    0.21
  -4   8  13    0.26    0.18
  -4   8  12    3.36    0.26
  -4  -8  12    3.45    0.29
   4  -8 -11    0.63    0.15
  -4   8  11    0.65    0.18
  -4  -8  11    0.54    0.20
  -4   8  10    4.95    0.28
   4  -8 -10    5.68    0.27
  -4  -8  10    5.91    0.35
   4  -8  -9   53.47    1.30
  -4  -8   9   54.73    1.41
  -4   8   9   52.05    1.30
   4  -8  -8   62.14    1.50
  -4  -8   8   64.00    1.61
   4  -8  -7   63.99    1.55
  -4  -8   7   68.48    1.66
  -4  -8   6   19.57    0.64
   4  -8  -6   18.21    0.55
   4  -8  -5    0.83    0.16
   4  -8  -4    0.82    0.16
   4  -8  -3    0.05    0.13
   4  -8  -2    0.79    0.16
   4  -8  -1    1.51    0.18
   4  -8   0    8.15    0.35
  -4  -8   0    8.44    0.32
  -4  -8  -1    1.60    0.18
   4  -8   1    1.87    0.20
  -4  -8  -2   35.20    1.00
   4  -8   2   36.65    0.97
   4  -8   3    0.47    0.16
  -4  -8  -3    0.68    0.19
   4   8   3    0.51    0.17
  -4  -8  -4   20.33    0.67
   4  -8   4   21.61    0.67
   4   8   4   20.79    0.64
  -4  -8  -5    3.59    0.28
   4   8   5    3.07    0.24
   4  -8   5    3.11    0.25
  -4  -8  -6   53.50    1.40
   4   8   6   51.58    1.35
   4  -8   6   52.24    1.35
  -4  -8  -7   13.62    0.54
   4  -8   7   13.63    0.52
   4   8   7   13.72    0.52
  -4  -8  -8   49.60    1.32
   4  -8   8   48.16    1.31
   4   8   8   51.18    1.32
  -4  -8  -9   13.48    0.53
   4  -8   9   13.06    0.54
   4   8   9   13.77    0.54
   4  -8  10    2.00    0.26
   4   8  10    1.50    0.25
  -4  -8 -10    1.61    0.24
  -4  -8 -11    2.77    0.28
   4  -8  11    2.31    0.30
   4   8  11    2.81    0.30
   4   8  12   22.82    0.77
  -4  -8 -12   21.85    0.74
   4  -8  12   21.53    0.76
  -4  -8 -13    3.94    0.32
   4  -8  13    4.15    0.35
   4   8  13    4.70    0.37
  -4  -8 -14   -0.02    0.22
   4   8  14   -0.29    0.26
   4  -8  14   -0.02    0.23
  -4  -8 -15    1.04    0.25
   4   8  15    0.99    0.28
   4  -8  15    1.06    0.27
  -4  -8 -16    4.17    0.36
   4   8  16    3.41    0.37
   4  -8  16    3.41    0.35
  -4  -8 -17    6.55    0.42
   4   8  17    5.84    0.44
   4  -8  17    6.05    0.42
  -4  -8 -18    7.96    0.45
   4   8  18    7.42    0.50
   4  -8  18    7.18    0.47
  -4  -8 -19    4.66    0.39
   4  -8  19    4.21    0.40
  -4  -8 -20    0.08    0.26
   4  -8  20    0.29    0.30
  -4  -8 -21    9.26    0.49
   4  -8  21    7.56    0.51
  -4  -9  22    4.65    0.42
  -4  -9  21    1.67    0.33
  -4  -9  20    2.04    0.33
  -4  -9  19    7.78    0.49
  -4  -9  18   -0.12    0.25
  -4  -9  17    2.51    0.33
  -4  -9  16    0.55    0.26
  -4  -9  15    0.54    0.25
  -4  -9  14    1.00    0.25
  -4  -9  13    3.25    0.31
  -4  -9  12    1.30    0.25
  -4  -9  11    0.35    0.22
  -4  -9  10    0.24    0.21
  -4  -9   9   10.42    0.48
  -4  -9   8    0.67    0.23
   4  -9  -7    0.06    0.15
   4  -9  -6    2.32    0.22
   4  -9  -5    1.39    0.20
   4  -9  -4   13.63    0.47
   4  -9  -3    4.81    0.28
   4  -9  -2    9.14    0.38
   4  -9  -1   17.02    0.55
  -4  -9   1   14.46    0.58
  -4  -9   0   44.14    1.23
   4  -9   0   45.81    1.18
  -4  -9  -1    1.32    0.24
   4  -9   1    1.42    0.21
  -4  -9  -2    0.38    0.20
   4  -9   2    0.74    0.19
  -4  -9  -3    3.48    0.30
   4  -9   3    3.90    0.28
  -4  -9  -4    6.58    0.37
   4  -9   4    6.36    0.36
   4  -9   5   16.46    0.59
  -4  -9  -5   16.96    0.62
  -4  -9  -6    1.23    0.23
   4  -9   6    1.36    0.24
  -4  -9  -7   15.82    0.59
   4  -9   7   14.67    0.57
  -4  -9  -8    9.24    0.46
   4   9   8    9.66    0.44
   4  -9   8    9.01    0.46
   4   9   9   15.17    0.57
   4  -9   9   14.41    0.59
  -4  -9  -9   14.75    0.59
  -4  -9 -10   -0.12    0.23
   4  -9  10    0.05    0.24
   4   9  10   -0.07    0.22
  -4  -9 -11    6.84    0.41
   4  -9  11    6.38    0.40
   4   9  11    6.60    0.40
   4   9  12    0.56    0.25
   4  -9  12    0.54    0.27
  -4  -9 -12    0.79    0.26
  -4  -9 -13    1.71    0.28
   4   9  13    1.60    0.29
   4  -9  13    1.64    0.30
   4   9  14    0.40    0.26
  -4  -9 -14    0.29    0.24
   4  -9  14    0.38    0.27
   4   9  15   -0.10    0.27
  -4  -9 -15    0.44    0.25
   4  -9  15    0.06    0.28
  -4  -9 -16   17.79    0.69
   4  -9  16   16.29    0.71
   4   9  16   18.64    0.73
  -4  -9 -17    1.91    0.29
   4  -9  17    1.46    0.33
   4   9  17    1.65    0.34
  -4  -9 -18   23.05    0.82
   4  -9  18   23.39    0.86
   4   9  18   24.24    0.89
   4   9  19    2.89    0.40
  -4 -10  19    9.98    0.56
  -4 -10  18    0.49    0.28
  -4 -10  17   18.43    0.76
  -4 -10  16    3.74    0.39
  -4 -10  15    7.12    0.47
  -4 -10  14    2.05    0.33
  -4 -10  13   17.62    0.70
  -4 -10  12    0.28    0.26
  -4 -10  11   17.98    0.69
  -4 -10  10    5.23    0.39
  -4 -10   3    0.47    0.23
   4 -10  -3    0.65    0.21
  -4 -10   2    3.93    0.34
   4 -10  -2    3.65    0.30
  -4 -10   1    6.90    0.41
   4 -10  -1    7.13    0.37
  -4 -10   0    8.04    0.44
   4 -10   0    8.13    0.39
  -4 -10  -1   15.57    0.61
   4 -10   1   14.60    0.55
   4 -10   2    0.28    0.20
  -4 -10  -2    0.19    0.23
  -4 -10  -3   20.94    0.73
   4 -10   3   20.03    0.71
  -4 -10  -4    1.61    0.28
   4 -10   4    2.13    0.29
   4 -10   5    5.80    0.36
  -4 -10  -5    5.44    0.37
  -4 -10  -6    0.60    0.24
   4 -10   6    0.91    0.25
   4 -10   7   10.16    0.49
  -4 -10  -7   10.57    0.51
  -4 -10  -8   15.64    0.63
   4 -10   8   15.47    0.62
  -4 -10  -9    0.11    0.21
   4 -10   9   -0.02    0.26
   4 -10  10    0.70    0.27
  -4 -10 -10    0.78    0.26
  -4 -10 -11    0.35    0.24
   4 -10  11    0.61    0.26
  -4 -10 -12    0.34    0.26
   4 -10  12    0.10    0.26
  -4 -10 -13    6.15    0.42
   4 -10  13    6.88    0.46
  -4 -10 -14    2.03    0.31
   4 -10  14    2.36    0.35
  -4 -10 -15    1.78    0.31
   4 -10  15    1.76    0.33
  -4 -11  14    2.76    0.37
  -4 -11  13    1.78    0.34
  -4 -11   6   -0.18    0.27
  -4 -11   5    0.64    0.26
  -4 -11   4    5.83    0.40
  -4 -11   3    0.11    0.24
  -4 -11   2    4.99    0.38
  -4 -11   1    0.68    0.26
  -4 -11   0    2.77    0.32
  -4 -11  -1    1.67    0.29
  -4 -11  -2    0.10    0.24
   4 -11   2    0.08    0.23
  -4 -11  -3    5.80    0.40
  -4 -11  -4    0.38    0.25
   4 -11   4    0.86    0.26
  -4 -11  -5   15.29    0.64
   4 -11   5   15.09    0.61
  -4 -11  -6    4.41    0.38
   4 -11   6    5.16    0.39
  -4 -11  -7    0.21    0.25
   4 -11   7    0.45    0.27
  -4 -11  -8    3.71    0.35
   4 -11   8    3.71    0.36
  -4 -11  -9    0.37    0.26
   4 -11   9    0.54    0.28
  -4 -11 -10    0.28    0.25
  -4 -11 -11    1.36    0.31
   4 -11  11    1.42    0.32
   4 -11  12    5.75    0.43
  -4 -12   6   -0.04    0.26
  -4 -12   5    4.82    0.42
  -4 -12   4    8.09    0.51
  -4 -12   2    1.63    0.32
  -4 -12   1   10.13    0.53
  -4 -12   0    1.62    0.32
  -4 -12  -1    1.04    0.30
  -4 -12  -2    0.33    0.27
  -5   0  32   13.14    0.67
  -5   0  31   -0.11    0.33
  -5   0  30   37.47    1.18
  -5   0  29   -0.49    0.32
  -5   0  28   13.45    0.61
  -5   0  27   -0.06    0.26
  -5   0  26    4.57    0.36
  -5   0  25   -0.16    0.23
  -5   0  24    1.04    0.24
  -5   0  24    0.61    0.17
  -5   0  23    0.06    0.21
  -5   0  23    0.12    0.15
  -5   0  22   19.10    0.58
  -5   0  22   19.41    0.66
  -5   0  21   -0.03    0.17
  -5   0  21    0.04    0.13
  -5   0  20    6.85    0.35
  -5   0  20    7.06    0.29
  -5   0  19   -0.10    0.11
  -5   0  19    0.01    0.16
  -5   0  18   47.06    1.20
  -5   0  18   45.99    1.12
  -5   0  17    0.03    0.11
  -5   0  17    0.05    0.14
  -5   0  16    0.31    0.14
  -5   0  16    0.09    0.10
  -5   0  15    0.04    0.12
  -5   0  15   -0.03    0.09
   5   0 -14    6.58    0.21
  -5   0  14    6.46    0.29
  -5   0  14    6.83    0.23
   5   0 -13    0.03    0.06
  -5   0  13    0.12    0.11
  -5   0  13   -0.03    0.07
   5   0 -12    3.08    0.12
  -5   0  12    2.87    0.18
  -5   0  12    2.56    0.12
   5   0 -11   -0.03    0.05
  -5   0  11   -0.01    0.09
  -5   0  11   -0.03    0.06
   5   0 -10  118.80    2.52
  -5   0  10  114.67    2.61
  -5   0  10  113.25    2.53
  -5   0   9    0.02    0.05
   5   0  -9    0.13    0.04
   5   0  -8  144.04    3.00
  -5   0   8  133.37    3.01
  -5   0   7    0.01    0.03
  -5   0   6    2.53    0.08
  -5   0   5    0.03    0.03
  -5   0   4   11.56    0.28
  -5   0   3    0.03    0.04
  -5   0   2  784.79   16.82
  -5   0   1    0.01    0.09
  -5   0   1    0.04    0.06
  -5   0   0  502.35   10.81
  -5   0   0  504.09   10.88
  -5   0  -1    0.03    0.07
  -5   0  -1    0.01    0.09
   5   0   2   19.10    0.54
  -5   0  -2   19.64    0.49
   5   0   3    0.06    0.08
   5   0   4   19.50    0.55
   5   0   5    0.03    0.09
   5   0   6   18.04    0.54
   5   0   7    0.02    0.11
   5   0   8   75.95    1.80
   5   0   9   -0.03    0.12
   5   0  10   42.35    1.10
   5   0  11   -0.08    0.15
   5   0  12   35.71    0.98
   5   0  13    0.05    0.16
   5   0  14   16.04    0.57
   5   0  15   -0.15    0.18
   5   0  16   14.07    0.54
   5   0  17   -0.05    0.20
   5   0  18   24.33    0.80
   5   0  19   -0.23    0.22
   5   0  20   13.63    0.58
   5   0  21    0.31    0.23
   5   0  22   18.60    0.73
   5   0  23    0.13    0.28
   5   0  24   81.10    2.13
   5   0  25    0.35    0.32
   5   0  26   32.86    1.10
  -5  -1  32    4.08    0.41
  -5   1  32    3.30    0.42
  -5  -1  31    2.00    0.36
  -5   1  31    1.74    0.36
  -5   1  30   18.30    0.76
  -5  -1  30   18.44    0.75
  -5  -1  29    0.55    0.27
  -5   1  29   -0.15    0.28
  -5   1  28    0.58    0.28
  -5  -1  27    0.05    0.24
  -5   1  27    0.06    0.25
  -5  -1  27    0.04    0.19
  -5  -1  26    4.28    0.29
  -5  -1  26    3.84    0.34
  -5   1  26    3.96    0.36
  -5  -1  25    1.52    0.26
  -5  -1  25    1.49    0.22
  -5   1  25    1.26    0.27
  -5  -1  24    8.46    0.37
  -5  -1  24    9.08    0.43
  -5   1  24    8.05    0.44
  -5  -1  23    0.19    0.18
  -5   1  23   -0.06    0.20
  -5  -1  23    0.19    0.16
  -5  -1  22    5.99    0.30
  -5  -1  22    6.82    0.36
  -5   1  22    6.60    0.37
  -5  -1  21    1.84    0.22
  -5   1  21    1.92    0.24
  -5  -1  21    1.86    0.19
  -5   1  20    0.61    0.19
  -5  -1  20    0.56    0.15
  -5  -1  20    0.36    0.18
  -5  -1  19    0.33    0.14
  -5  -1  19    0.34    0.17
  -5   1  19    0.40    0.17
  -5  -1  18  113.25    2.57
  -5  -1  18  111.73    2.52
  -5   1  18  107.25    2.59
  -5  -1  17   15.02    0.49
  -5   1  17   15.00    0.50
  -5  -1  16   48.65    1.21
  -5   1  16   47.30    1.22
  -5  -1  16   48.75    1.16
  -5  -1  15  154.93    3.54
  -5  -1  15  160.66    3.50
  -5  -1  14   31.50    0.81
  -5  -1  14   29.90    0.76
   5  -1 -14   30.57    0.72
   5  -1 -13    0.36    0.06
  -5  -1  13    0.51    0.12
  -5  -1  13    0.54    0.09
   5   1 -12   90.79    2.00
   5  -1 -12   90.38    1.97
  -5  -1  12   91.87    2.07
  -5  -1  12   87.96    2.02
   5   1 -11   92.43    2.02
   5  -1 -11   90.11    1.99
  -5  -1  11   92.61    2.09
  -5  -1  11   92.73    2.04
   5   1 -10   19.38    0.49
   5  -1 -10   20.18    0.46
  -5  -1  10   21.54    0.56
  -5  -1  10   21.25    0.52
  -5  -1   9   34.51    0.60
  -5  -1   9   37.10    0.53
   5   1  -8  163.11    3.53
  -5  -1   8  166.22    3.60
  -5   1   8  155.22    3.60
  -5  -1   8  164.42    3.54
   5   1  -7    5.98    0.18
  -5  -1   7    5.35    0.22
  -5   1   7    6.08    0.23
  -5  -1   7    5.81    0.18
  -5  -1   6   77.42    1.82
  -5   1   6   77.07    1.82
  -5  -1   6   82.15    1.76
  -5  -1   5  174.92    3.95
  -5   1   5  175.10    3.94
  -5  -1   5  183.23    3.89
  -5  -1   4  390.65    8.58
  -5   1   4  386.77    8.56
  -5  -1   4  401.81    8.51
  -5   1   3   44.52    1.04
  -5   1   3   43.11    0.95
  -5  -1   3   42.46    0.98
  -5  -1   3   43.42    1.05
  -5  -1   2    0.82    0.11
  -5  -1   2    0.89    0.07
  -5   1   2    0.92    0.11
  -5   1   2    0.97    0.06
  -5   1   1  113.88    2.49
  -5   1   1  116.18    2.57
  -5   1   0  340.35    7.59
  -5   1   0  376.47    7.66
  -5   1  -1   22.96    0.57
  -5   1  -1   23.88    0.62
  -5   1  -2   73.14    1.65
  -5   1  -2   73.28    1.70
   5   1   3    5.18    0.23
   5  -1   3    5.58    0.23
  -5   1  -3    5.43    0.20
   5   1   4    0.23    0.10
   5  -1   4    0.29    0.09
   5  -1   4    0.28    0.08
   5  -1   5    8.95    0.32
   5  -1   5    9.57    0.30
   5   1   5    9.80    0.35
   5  -1   6   33.03    0.88
   5   1   6   34.78    0.90
   5  -1   6   34.97    0.86
   5  -1   7   43.54    1.09
   5   1   7   42.65    1.11
   5  -1   7   44.77    1.07
   5   1   8   18.65    0.57
   5  -1   8   18.45    0.54
   5  -1   8   18.90    0.55
   5   1   9   39.19    1.04
   5  -1   9   38.38    1.01
   5  -1   9   40.55    1.00
   5   1  10   24.76    0.72
   5  -1  10   23.50    0.69
   5  -1  10   25.03    0.69
   5   1  11    8.54    0.36
   5  -1  11    7.47    0.33
   5  -1  11    7.67    0.32
   5   1  12    0.18    0.15
   5  -1  12    0.21    0.14
   5  -1  12    0.11    0.15
   5  -1  13    6.86    0.33
   5  -1  13    7.02    0.33
   5   1  13    6.33    0.35
   5   1  14    6.43    0.34
   5  -1  14    6.33    0.33
   5   1  15    9.67    0.45
   5  -1  15   10.01    0.43
   5   1  16    9.81    0.46
   5  -1  16   10.45    0.44
   5   1  17    1.41    0.25
   5  -1  17    1.57    0.25
   5   1  18    7.82    0.43
   5  -1  18    6.99    0.39
   5  -1  19   11.16    0.49
   5   1  19   11.53    0.53
   5   1  20    0.88    0.26
   5  -1  20    0.84    0.24
   5   1  21    0.29    0.25
   5  -1  21    0.65    0.26
   5   1  22   46.19    1.36
   5  -1  22   45.82    1.31
   5   1  23   -0.29    0.31
   5  -1  23    0.04    0.27
   5   1  24    1.61    0.34
   5  -1  24    0.75    0.31
   5   1  25    5.05    0.45
   5  -1  25    6.87    0.47
   5   1  26   -0.15    0.34
   5  -1  27   14.02    0.68
   5   1  27   13.92    0.68
  -5  -2  32    4.05    0.41
  -5  -2  31    0.10    0.31
  -5   2  31   -0.10    0.32
  -5  -2  30    0.06    0.28
  -5   2  30    0.62    0.30
  -5  -2  29    1.81    0.33
  -5   2  29    1.93    0.35
  -5  -2  28   12.22    0.56
  -5   2  28   12.26    0.62
  -5  -2  28   13.50    0.54
  -5   2  27   19.91    0.77
  -5  -2  27   20.99    0.70
  -5  -2  27   20.75    0.74
  -5   2  26    3.95    0.36
  -5  -2  26    4.09    0.30
  -5  -2  26    3.87    0.33
  -5  -2  25    6.28    0.35
  -5  -2  25    6.92    0.40
  -5   2  25    6.40    0.42
  -5  -2  24    0.31    0.23
  -5   2  24    0.14    0.24
  -5  -2  24    0.01    0.18
  -5   2  23    0.70    0.24
  -5  -2  23    1.07    0.22
  -5  -2  23    1.13    0.19
  -5  -2  22   15.53    0.53
  -5  -2  22   14.95    0.54
  -5  -2  21    6.82    0.32
  -5  -2  21    6.90    0.35
  -5  -2  20   19.42    0.60
  -5  -2  20   19.60    0.63
  -5  -2  19    6.25    0.30
  -5  -2  19    5.85    0.31
  -5  -2  18    9.37    0.37
  -5  -2  18    9.89    0.38
  -5  -2  17    8.40    0.33
  -5  -2  17    8.48    0.34
  -5  -2  16    2.97    0.20
  -5  -2  16    2.61    0.19
  -5  -2  15   72.50    1.67
  -5  -2  15   71.82    1.65
  -5  -2  14   53.44    1.29
  -5  -2  14   51.58    1.27
  -5   2  14   54.76    1.31
   5  -2 -13   33.27    0.75
  -5  -2  13   32.47    0.84
  -5  -2  13   31.70    0.81
  -5   2  13   32.83    0.86
  -5  -2  12    1.41    0.14
   5  -2 -12    1.48    0.07
  -5  -2  12    1.73    0.14
  -5   2  12    1.53    0.15
  -5  -2  11    9.07    0.28
  -5   2  11    9.71    0.29
   5  -2 -10    0.51    0.03
   5  -2 -10    0.69    0.03
  -5  -2  10    0.65    0.11
  -5  -2  10    0.68    0.09
  -5   2  10    0.57    0.11
  -5  -2   9    3.78    0.19
  -5  -2   9    4.12    0.17
  -5   2   9    4.03    0.19
  -5  -2   8    8.33    0.29
  -5  -2   8    8.16    0.26
  -5   2   8    8.38    0.29
  -5  -2   7    1.40    0.12
  -5  -2   7    1.15    0.10
  -5   2   7    1.31    0.12
   5   2  -7    1.33    0.10
  -5  -2   6   12.04    0.38
  -5  -2   6   12.50    0.34
  -5   2   6   12.46    0.37
   5   2  -6   12.05    0.33
  -5  -2   5    0.29    0.09
  -5  -2   5    0.40    0.07
  -5   2   5    0.35    0.09
  -5  -2   4   20.94    0.57
  -5   2   4   21.57    0.55
  -5  -2   4   20.48    0.52
  -5  -2   3   41.79    0.93
  -5   2   3   41.32    0.95
  -5  -2   3   43.04    0.98
  -5   2   2   70.83    1.60
  -5  -2   2   69.38    1.57
  -5   2   2   68.31    1.52
   5  -2  -2   70.03    1.53
  -5  -2   2   73.53    1.63
  -5   2   1  117.29    2.60
  -5  -2   1  116.29    2.57
  -5   2   1  115.54    2.53
   5  -2  -1  116.67    2.53
  -5  -2   1  115.35    2.63
  -5   2   0   16.59    0.40
   5  -2   0   16.52    0.40
  -5  -2   0   15.36    0.43
  -5   2   0   16.20    0.45
  -5   2  -1    4.49    0.16
   5   2   1    4.71    0.22
   5  -2   1    4.51    0.16
  -5   2  -1    4.43    0.20
  -5   2  -2   47.08    1.04
   5  -2   2   44.93    1.04
  -5   2  -2   46.39    1.09
   5  -2   3  183.59    4.04
  -5   2  -3  185.88    4.07
   5  -2   4    1.69    0.12
  -5   2  -4    1.63    0.13
   5  -2   5    0.36    0.10
   5  -2   5    0.27    0.09
   5  -2   6    3.02    0.17
   5  -2   6    3.27    0.19
   5  -2   7   31.76    0.83
   5  -2   7   32.66    0.82
   5  -2   8  207.23    4.65
   5  -2   8  213.79    4.65
   5  -2   9    8.28    0.32
   5  -2   9    8.08    0.32
   5   2  10    4.86    0.29
   5  -2  10    5.35    0.26
   5   2  11   58.37    1.52
   5  -2  11   61.30    1.46
   5  -2  11   59.50    1.46
   5   2  12  131.04    2.95
   5  -2  12  122.63    2.87
   5  -2  12  124.38    2.88
   5   2  13   80.00    2.01
   5  -2  13   82.81    1.95
   5  -2  13   81.38    1.96
   5  -2  14   55.03    1.37
   5  -2  14   53.30    1.38
   5   2  14   53.94    1.43
   5   2  15   32.83    0.98
   5  -2  15   33.09    0.92
   5  -2  15   32.39    0.93
   5  -2  16    0.25    0.18
   5  -2  16    0.23    0.17
   5   2  16    0.40    0.21
   5  -2  17   -0.08    0.18
   5  -2  17   -0.02    0.20
   5   2  17   -0.14    0.21
   5  -2  18    0.10    0.19
   5  -2  18    0.11    0.21
   5   2  18    0.19    0.24
   5  -2  19    0.75    0.22
   5  -2  19    0.62    0.23
   5   2  19    0.58    0.24
   5   2  20    4.37    0.37
   5  -2  20    5.11    0.34
   5   2  21    4.13    0.38
   5  -2  21    3.70    0.33
   5   2  22   84.05    2.22
   5  -2  22   86.93    2.16
   5   2  23   20.85    0.83
   5  -2  23   21.22    0.76
   5   2  24   36.71    1.17
   5  -2  24   33.19    1.08
   5   2  25   34.98    1.18
   5   2  26    6.95    0.51
   5   2  27    0.54    0.36
  -5   3  30    2.86    0.39
  -5  -3  29    2.10    0.30
  -5  -3  29    1.93    0.29
  -5  -3  28    0.72    0.25
  -5  -3  28    0.56    0.25
  -5  -3  27    5.00    0.37
  -5  -3  27    3.79    0.33
  -5  -3  26    7.42    0.41
  -5  -3  26    7.03    0.42
  -5  -3  25    8.51    0.42
  -5  -3  25    9.00    0.44
  -5  -3  24    0.92    0.22
  -5  -3  23   11.82    0.48
  -5  -3  23   11.26    0.47
  -5   3  23   11.16    0.52
  -5  -3  22    4.77    0.30
  -5  -3  22    4.78    0.31
  -5   3  22    4.70    0.34
  -5  -3  21    1.33    0.22
  -5  -3  21    1.66    0.20
  -5   3  21    1.64    0.24
  -5  -3  20    5.96    0.32
  -5  -3  20    6.91    0.33
  -5   3  20    6.77    0.36
  -5  -3  19    3.69    0.25
  -5  -3  19    4.30    0.27
  -5   3  19    4.25    0.29
  -5  -3  18   21.93    0.65
  -5  -3  18   21.66    0.64
  -5   3  18   20.71    0.68
  -5  -3  17    2.38    0.20
  -5  -3  17    2.02    0.18
  -5   3  17    2.36    0.23
  -5  -3  16   17.31    0.53
  -5  -3  16   16.90    0.52
  -5   3  16   16.76    0.55
  -5  -3  15    0.16    0.12
  -5  -3  15    0.09    0.13
  -5   3  15    0.14    0.15
  -5  -3  14   13.50    0.43
  -5  -3  14   13.31    0.42
  -5   3  14   12.85    0.45
   5  -3 -13   26.72    0.63
  -5  -3  13   27.75    0.72
  -5  -3  13   26.54    0.71
  -5   3  13   26.49    0.74
  -5  -3  12   46.23    1.07
  -5  -3  12   45.22    1.07
   5  -3 -12   41.52    0.97
  -5   3  12   42.35    1.09
   5  -3 -12   44.15    0.97
   5  -3 -11   10.31    0.26
  -5  -3  11   10.75    0.35
  -5  -3  11   10.59    0.34
   5  -3 -11   10.21    0.26
  -5   3  11   11.04    0.37
   5  -3 -10   14.09    0.20
  -5  -3  10   14.47    0.34
  -5  -3  10   14.14    0.33
  -5   3  10   15.04    0.36
  -5   3   9   18.50    0.45
  -5  -3   9   18.33    0.44
  -5  -3   8   86.11    1.95
  -5   3   8   87.25    1.97
  -5  -3   8   84.87    1.97
  -5  -3   7   73.55    1.67
  -5   3   7   72.55    1.68
  -5  -3   7   72.79    1.69
  -5  -3   6   15.41    0.45
  -5  -3   6   15.95    0.43
  -5   3   6   14.50    0.43
  -5  -3   5    5.60    0.23
  -5  -3   5    5.32    0.20
  -5   3   5    6.02    0.22
   5  -3  -5    5.25    0.14
   5  -3  -4    0.73    0.05
  -5   3   4    0.80    0.05
  -5   3   4    0.76    0.10
  -5  -3   4    0.91    0.10
  -5  -3   4    1.07    0.12
  -5   3   3   51.24    1.11
  -5   3   3   51.24    1.18
  -5  -3   3   50.99    1.18
   5  -3  -3   48.64    1.12
  -5  -3   3   51.53    1.21
  -5  -3   2   42.13    1.02
  -5   3   2   41.80    1.01
   5  -3  -2   42.31    0.96
  -5   3   2   43.70    0.95
  -5  -3   2   42.52    1.05
  -5   3   1    6.26    0.23
  -5   3   1    6.96    0.19
  -5  -3   1    6.85    0.27
   5  -3  -1    6.54    0.20
  -5  -3   1    6.43    0.24
  -5   3   0   10.37    0.32
  -5  -3   0   10.70    0.33
  -5   3   0   10.26    0.28
   5   3   0   10.66    0.37
   5  -3   0   10.54    0.29
  -5   3  -1  146.66    3.17
   5   3   1  143.31    3.22
  -5  -3  -1  144.64    3.19
  -5   3  -1  141.87    3.13
   5  -3   1  141.67    3.15
  -5  -3  -2  134.94    2.99
  -5   3  -2  133.62    2.94
   5   3   2  132.06    3.03
   5  -3   2  133.84    2.96
  -5   3  -2  135.58    2.98
   5   3   3   47.78    1.18
   5  -3   3   46.98    1.11
  -5   3  -3   47.64    1.13
   5   3   4   23.81    0.68
   5  -3   4   24.04    0.62
  -5   3  -4   23.98    0.63
   5  -3   5  127.07    2.87
   5   3   5  131.84    2.95
  -5   3  -5  128.27    2.87
   5  -3   6  235.25    5.26
   5   3   6  244.96    5.33
  -5   3  -6  240.57    5.26
   5  -3   7  141.05    3.17
   5   3   7  141.90    3.24
   5  -3   7  142.28    3.18
   5   3   8  143.01    3.30
   5  -3   8  144.43    3.24
   5  -3   8  144.20    3.22
   5   3   9    3.65    0.26
   5  -3   9    3.78    0.21
   5  -3   9    3.94    0.22
   5  -3  10   61.09    1.47
   5  -3  10   61.99    1.51
   5  -3  11   11.11    0.40
   5  -3  11   11.58    0.42
   5  -3  12   77.72    1.86
   5  -3  12   76.48    1.82
   5  -3  13   32.61    0.92
   5  -3  13   33.40    0.89
   5  -3  14    1.77    0.20
   5  -3  14    1.75    0.22
   5  -3  15    3.06    0.24
   5  -3  15    2.83    0.25
   5  -3  16   40.42    1.09
   5  -3  16   40.95    1.13
   5   3  17   -0.21    0.24
   5  -3  17    0.03    0.20
   5  -3  17    0.03    0.18
   5   3  18    5.68    0.41
   5  -3  18    6.15    0.34
   5  -3  18    6.85    0.39
   5   3  19    7.08    0.45
   5  -3  19    7.40    0.38
   5  -3  19    7.03    0.41
   5   3  20    5.85    0.43
   5  -3  20    5.91    0.36
   5  -3  20    6.36    0.39
   5   3  21    0.73    0.27
   5  -3  21    0.52    0.25
   5  -3  21    0.47    0.24
   5   3  22    7.23    0.49
   5  -3  22    7.38    0.45
   5   3  23   13.16    0.67
   5  -3  23   13.79    0.62
   5   3  24   34.23    1.16
   5   3  25    9.89    0.60
   5   3  26    8.95    0.59
  -5   4  30    0.40    0.33
  -5  -4  30    0.44    0.26
  -5   4  29    2.68    0.37
  -5  -4  29    3.70    0.35
  -5   4  28    0.21    0.30
  -5  -4  28    0.79    0.26
  -5   4  27    2.89    0.38
  -5  -4  27    2.39    0.31
  -5  -4  26   14.44    0.57
  -5   4  26   13.61    0.64
  -5  -4  26   15.27    0.60
  -5  -4  25    5.81    0.38
  -5  -4  25    6.06    0.37
  -5   4  24   11.57    0.55
  -5  -4  24   11.60    0.50
  -5  -4  24   12.45    0.50
  -5   4  23    0.24    0.23
  -5  -4  23    0.53    0.22
  -5  -4  23    0.43    0.21
  -5  -4  22   12.69    0.51
  -5  -4  22   13.13    0.48
  -5   4  22   11.96    0.54
  -5  -4  21   39.93    1.10
  -5  -4  21   38.63    1.05
  -5   4  21   40.12    1.14
  -5  -4  20    0.75    0.18
  -5   4  20    0.64    0.21
  -5  -4  20    0.73    0.19
  -5   4  19   -0.01    0.19
  -5  -4  19    0.01    0.16
  -5  -4  19   -0.05    0.16
  -5  -4  18   17.02    0.56
  -5  -4  18   16.46    0.53
  -5   4  18   16.50    0.58
  -5   4  17    0.36    0.18
  -5  -4  17    0.31    0.16
  -5  -4  17    0.32    0.14
   5  -4 -16   13.65    0.37
  -5  -4  16   14.08    0.48
  -5  -4  16   13.53    0.44
  -5   4  16   13.16    0.49
  -5   4  15    0.71    0.16
   5  -4 -15    0.65    0.09
  -5  -4  15    0.85    0.15
  -5  -4  15    0.70    0.15
  -5  -4  14   17.83    0.55
  -5  -4  14   18.55    0.53
  -5   4  14   17.42    0.56
   5  -4 -14   18.20    0.46
   5  -4 -13    1.05    0.09
  -5  -4  13    1.03    0.16
  -5  -4  13    1.22    0.14
  -5   4  13    0.77    0.16
   5  -4 -12   16.22    0.40
  -5  -4  12   15.89    0.47
  -5  -4  12   15.01    0.49
  -5   4  12   15.10    0.50
   5  -4 -11  234.40    5.09
  -5  -4  11  242.76    5.18
  -5  -4  11  234.52    5.20
  -5   4  11  234.99    5.20
   5  -4 -10  124.57    2.75
  -5  -4  10  127.48    2.84
  -5  -4  10  130.35    2.87
  -5   4  10  130.85    2.87
  -5  -4   9  118.86    2.66
  -5  -4   9  117.92    2.67
   5  -4  -9  120.08    2.57
  -5   4   9  118.02    2.67
   5  -4  -9  116.56    2.57
  -5  -4   8   44.75    1.11
  -5  -4   8   43.34    1.10
  -5   4   8   45.19    1.11
   5  -4  -8   47.06    1.02
  -5  -4   7   19.16    0.55
   5  -4  -7   19.30    0.47
  -5   4   7   20.63    0.55
  -5  -4   6   27.91    0.74
  -5  -4   6   27.16    0.74
  -5   4   6   27.92    0.73
  -5  -4   5   24.61    0.64
  -5  -4   5   24.52    0.64
  -5   4   5   24.37    0.62
   5  -4  -5   23.15    0.56
  -5   4   4    2.45    0.11
  -5   4   4    2.68    0.15
   5  -4  -4    2.62    0.11
  -5  -4   4    2.56    0.16
  -5  -4   4    2.55    0.17
  -5   4   3   10.97    0.28
  -5   4   3    9.82    0.31
   5  -4  -3   10.54    0.28
  -5  -4   3    9.52    0.33
  -5  -4   3   10.22    0.35
  -5   4   2   14.21    0.35
  -5  -4   2   12.83    0.40
  -5   4   2   12.55    0.37
   5  -4  -2   13.25    0.35
  -5  -4   2   12.92    0.42
  -5  -4   1    9.65    0.34
  -5   4   1   10.90    0.29
  -5   4   1   10.26    0.31
   5  -4  -1    9.98    0.29
  -5  -4   1   10.59    0.36
  -5  -4   0   19.61    0.56
  -5   4   0   20.48    0.53
  -5   4   0   20.65    0.51
   5  -4   0   20.63    0.52
   5   4   0   21.07    0.59
  -5  -4  -1   16.93    0.49
   5   4   1   15.68    0.50
  -5   4  -1   16.28    0.44
   5  -4   1   17.10    0.45
  -5   4  -1   16.88    0.45
  -5  -4  -2    0.24    0.11
  -5   4  -2    0.18    0.08
   5  -4   2    0.18    0.10
   5   4   2    0.18    0.11
  -5   4  -2    0.14    0.09
  -5   4  -3  111.02    2.49
  -5   4  -3  114.11    2.50
  -5  -4  -3  109.78    2.56
   5   4   3  113.56    2.59
   5  -4   3  113.52    2.52
  -5   4  -4    5.19    0.20
   5   4   4    4.80    0.26
   5  -4   4    4.62    0.22
  -5  -4  -4    5.05    0.24
   5   4   5    6.13    0.30
   5  -4   5    6.80    0.27
  -5   4  -5    6.08    0.23
   5  -4   6   20.31    0.57
   5   4   6   20.61    0.63
  -5   4  -6   19.46    0.53
   5   4   7   54.69    1.40
   5  -4   7   54.78    1.35
  -5   4  -7   57.20    1.31
   5   4   8  194.64    4.45
   5  -4   8  193.27    4.39
  -5   4  -8  201.37    4.34
   5   4   9  237.43    5.33
   5  -4   9  237.55    5.27
   5  -4  10    5.05    0.24
   5   4  10    4.45    0.30
   5  -4  10    4.89    0.28
   5   4  11   20.55    0.68
   5  -4  11   20.19    0.63
   5  -4  11   19.86    0.58
   5   4  12   44.21    1.22
   5  -4  12   44.52    1.10
   5  -4  12   43.34    1.16
   5   4  13    4.09    0.31
   5  -4  13    4.15    0.24
   5  -4  13    4.03    0.28
   5   4  14   18.60    0.68
   5  -4  14   19.64    0.59
   5  -4  14   18.66    0.64
   5   4  15    0.85    0.24
   5  -4  15    1.25    0.19
   5  -4  15    1.09    0.22
   5   4  16    0.60    0.23
   5  -4  16    1.02    0.21
   5  -4  16    0.65    0.18
   5   4  17   16.96    0.70
   5  -4  17   20.27    0.68
   5  -4  18    0.17    0.22
   5  -4  19    6.03    0.39
   5  -4  20   22.63    0.79
   5  -4  21    9.94    0.51
   5  -4  22    0.64    0.26
   5  -4  23    2.49    0.34
   5  -4  24    2.01    0.34
   5   4  24    2.44    0.38
   5   4  25    1.45    0.37
   5  -4  25    1.35    0.35
  -5  -5  30    2.67    0.36
  -5   5  29    9.52    0.57
  -5  -5  29    9.57    0.52
  -5   5  28   11.43    0.61
  -5  -5  28   12.29    0.57
  -5   5  27    0.46    0.30
  -5  -5  27    0.61    0.27
  -5   5  26    4.58    0.41
  -5  -5  26    4.51    0.38
  -5   5  25    7.00    0.47
  -5  -5  25    7.25    0.44
  -5   5  24   26.65    0.93
  -5  -5  24   28.93    0.91
  -5   5  23   20.56    0.77
  -5  -5  23   21.44    0.74
  -5   5  22    4.21    0.36
  -5  -5  22    4.16    0.33
  -5  -5  21   19.81    0.67
  -5  -5  21   18.84    0.60
  -5   5  21   18.10    0.68
  -5  -5  20    3.22    0.28
  -5  -5  20    3.27    0.25
  -5   5  20    3.04    0.30
  -5   5  19    0.03    0.21
  -5  -5  19   -0.06    0.18
  -5  -5  19    0.01    0.15
  -5  -5  18    9.70    0.43
  -5  -5  18   10.05    0.38
  -5   5  18   10.84    0.46
  -5  -5  17   18.04    0.61
  -5  -5  17   18.32    0.55
  -5   5  17   18.43    0.62
  -5  -5  16   75.05    1.80
  -5  -5  16   73.73    1.72
  -5   5  16   71.31    1.79
  -5  -5  15   23.83    0.70
  -5  -5  15   23.28    0.64
  -5   5  15   23.13    0.70
  -5   5  14   -0.20    0.16
   5  -5 -14    0.01    0.09
  -5  -5  14    0.15    0.13
  -5  -5  14   -0.07    0.12
   5  -5 -13    2.21    0.12
  -5  -5  13    2.26    0.21
  -5  -5  13    2.41    0.17
  -5   5  13    2.09    0.20
   5  -5 -12    3.96    0.16
  -5  -5  12    3.91    0.24
  -5  -5  12    4.16    0.21
  -5   5  12    4.17    0.24
   5  -5 -11    6.10    0.20
  -5  -5  11    6.51    0.26
  -5  -5  11    5.98    0.28
  -5   5  11    6.10    0.28
  -5  -5  10  125.77    2.77
   5  -5 -10  122.97    2.71
  -5  -5  10  118.02    2.82
  -5   5  10  128.69    2.81
  -5  -5   9   20.09    0.55
   5  -5  -9   19.40    0.49
  -5  -5   9   20.61    0.59
  -5   5   9   18.99    0.56
  -5  -5   8  184.06    3.94
  -5  -5   8  177.43    3.98
  -5   5   8  180.79    3.95
   5  -5  -8  174.87    3.87
  -5  -5   7   73.49    1.74
  -5  -5   7   77.44    1.78
   5  -5  -7   75.40    1.68
  -5   5   7   75.97    1.74
  -5  -5   6   29.00    0.75
  -5  -5   6   30.11    0.78
   5  -5  -6   28.83    0.69
  -5   5   6   28.05    0.73
  -5  -5   5   13.79    0.43
  -5  -5   5   14.29    0.44
   5  -5  -5   13.71    0.37
  -5   5   5   14.30    0.41
  -5  -5   4   11.49    0.38
   5  -5  -4   10.85    0.31
  -5   5   4   11.02    0.33
  -5  -5   4   10.66    0.36
  -5   5   3   17.26    0.45
  -5  -5   3   17.58    0.52
   5  -5  -3   17.62    0.45
  -5   5   3   17.10    0.46
  -5  -5   3   17.18    0.51
  -5  -5   2    7.23    0.30
  -5   5   2    8.34    0.26
   5  -5  -2    8.15    0.27
  -5  -5   2    7.95    0.31
  -5  -5   1   34.31    0.91
  -5   5   1   36.12    0.84
   5  -5  -1   35.39    0.85
  -5  -5   1   34.07    0.91
  -5   5   0   66.83    1.51
  -5  -5   0   63.93    1.58
  -5   5   0   69.85    1.51
   5  -5   0   65.75    1.53
  -5  -5   0   64.16    1.59
  -5   5  -1    8.10    0.24
   5   5   1    8.03    0.33
   5  -5   1    7.34    0.27
  -5  -5  -1    7.92    0.31
  -5  -5  -2    2.03    0.17
  -5   5  -2    1.81    0.11
   5  -5   2    1.71    0.15
   5   5   2    1.87    0.18
  -5   5  -3    0.21    0.07
   5  -5   3    0.17    0.11
   5   5   3    0.14    0.13
  -5  -5  -3    0.09    0.13
  -5   5  -4   25.96    0.63
   5   5   4   25.13    0.74
   5  -5   4   26.18    0.70
  -5  -5  -4   26.20    0.73
   5   5   5   35.93    0.99
  -5   5  -5   36.72    0.85
   5  -5   5   35.60    0.93
  -5  -5  -5   36.21    0.96
  -5   5  -6    3.27    0.15
  -5  -5  -6    2.93    0.21
   5  -5   6    3.01    0.21
   5   5   6    3.00    0.23
  -5   5  -7    2.21    0.13
  -5  -5  -7    2.11    0.20
   5   5   7    1.74    0.22
   5  -5   7    2.17    0.20
   5  -5   8   12.98    0.46
   5   5   8   13.51    0.50
  -5   5  -8   13.22    0.38
   5   5   9   21.48    0.70
   5  -5   9   21.06    0.65
  -5   5  -9   20.96    0.55
  -5   5 -10    0.15    0.11
   5   5  10   -0.15    0.19
   5  -5  10   -0.06    0.16
   5   5  11    5.92    0.35
   5  -5  11    5.94    0.31
  -5   5 -11    5.63    0.24
   5   5  12    7.12    0.40
   5  -5  12    8.07    0.38
   5   5  13   28.41    0.90
   5  -5  13   27.17    0.83
   5   5  14    3.26    0.32
   5  -5  14    3.70    0.30
   5   5  15    2.38    0.31
   5  -5  15    2.63    0.28
   5  -5  16   29.01    0.89
   5   5  16   26.99    0.93
   5   5  17    4.83    0.40
   5  -5  17    4.94    0.36
   5   5  18   33.49    1.08
   5  -5  18   33.83    1.03
   5   5  19    4.91    0.41
   5  -5  19    4.32    0.35
   5   5  20    3.39    0.40
   5  -5  20    3.06    0.33
   5   5  21    7.70    0.51
   5  -5  21    8.01    0.47
   5   5  22    1.49    0.33
   5  -5  22    0.69    0.27
   5   5  23    2.17    0.38
   5  -5  23    1.84    0.31
   5   5  24    3.76    0.44
   5  -5  24    3.16    0.37
  -5   6  28    6.42    0.49
  -5  -6  28    6.36    0.46
  -5   6  27    1.26    0.36
  -5  -6  27    1.39    0.32
  -5  -6  26   90.75    2.32
  -5   6  26   92.54    2.37
  -5   6  25    5.26    0.45
  -5  -6  25    5.95    0.43
  -5   6  24   52.08    1.48
  -5  -6  24   52.97    1.47
  -5   6  23    0.91    0.30
  -5  -6  23    1.43    0.29
  -5  -6  22    1.65    0.28
  -5   6  22    1.41    0.29
  -5   6  21   10.65    0.52
  -5  -6  21   11.16    0.50
  -5   6  20   11.78    0.52
  -5  -6  20   11.04    0.51
  -5   6  19    0.44    0.23
  -5  -6  19    0.49    0.21
  -5   6  18    0.45    0.22
  -5  -6  18    0.42    0.20
  -5  -6  17   15.23    0.56
  -5   6  17   14.13    0.54
  -5  -6  16   11.24    0.46
  -5   6  16   10.97    0.45
  -5  -6  15    4.52    0.23
  -5  -6  15    4.00    0.28
  -5   6  15    4.58    0.29
  -5   6  14    1.21    0.20
  -5  -6  14    1.45    0.19
  -5  -6  14    1.47    0.15
  -5  -6  13    3.35    0.25
  -5  -6  13    3.20    0.19
  -5   6  13    3.34    0.25
  -5  -6  12    7.01    0.34
  -5  -6  12    7.63    0.28
  -5   6  12    7.25    0.33
   5  -6 -11   11.33    0.34
  -5  -6  11   12.11    0.38
  -5  -6  11   12.29    0.45
  -5   6  11   12.02    0.42
  -5   6  10    0.32    0.13
   5  -6 -10    0.20    0.09
  -5  -6  10    0.01    0.14
  -5  -6  10    0.21    0.12
  -5   6   9    0.93    0.15
   5  -6  -9    1.01    0.11
  -5  -6   9    1.09    0.14
  -5  -6   9    1.03    0.18
  -5  -6   8   15.09    0.44
  -5  -6   8   14.13    0.49
   5  -6  -8   15.14    0.41
  -5   6   8   15.49    0.46
  -5  -6   7    0.12    0.12
  -5  -6   7    0.14    0.14
   5  -6  -7    0.03    0.09
  -5   6   7   -0.05    0.12
  -5  -6   6    7.02    0.27
  -5  -6   6    7.62    0.32
   5  -6  -6    7.22    0.25
  -5   6   6    6.70    0.26
  -5  -6   5    0.39    0.12
   5  -6  -5    0.37    0.10
  -5  -6   5    0.35    0.14
  -5   6   5    0.55    0.11
  -5  -6   4    0.08    0.12
  -5  -6   4    0.01    0.13
   5  -6  -4    0.17    0.10
  -5   6   4    0.12    0.10
  -5  -6   3    1.03    0.15
  -5  -6   3    1.25    0.17
   5  -6  -3    1.29    0.13
  -5   6   3    1.10    0.11
  -5  -6   2   16.37    0.52
   5  -6  -2   15.26    0.44
  -5   6   2   15.72    0.42
  -5  -6   2   15.45    0.48
  -5  -6   1    1.10    0.16
  -5  -6   1    1.16    0.16
   5  -6  -1    1.00    0.13
  -5   6   1    1.38    0.11
  -5  -6   0   91.76    2.13
   5  -6   0   91.87    2.07
  -5   6   0   90.53    2.00
  -5  -6   0   87.66    2.11
  -5  -6  -1    0.15    0.15
   5   6   1    0.13    0.14
   5  -6   1    0.16    0.11
  -5   6  -1    0.17    0.07
  -5  -6  -2   20.37    0.62
   5  -6   2   20.02    0.57
  -5   6  -2   20.02    0.48
   5   6   2   19.02    0.60
  -5   6  -3    9.50    0.26
   5  -6   3   10.78    0.37
  -5  -6  -3   10.49    0.40
   5   6   3    9.95    0.39
  -5  -6  -4    0.67    0.16
   5   6   4    0.92    0.17
   5  -6   4    0.88    0.15
  -5  -6  -5   18.07    0.59
   5   6   5   19.30    0.61
   5  -6   5   19.48    0.58
   5  -6   6    1.16    0.18
   5   6   6    1.11    0.19
   5   6   7    0.11    0.17
   5  -6   7    0.46    0.17
   5  -6   8   26.83    0.80
   5   6   8   27.99    0.84
   5  -6   9   16.14    0.56
   5   6   9   16.81    0.60
   5  -6  10    0.68    0.20
   5   6  10    0.62    0.20
   5   6  11    6.11    0.37
   5  -6  11    6.12    0.34
   5   6  12    0.44    0.22
   5  -6  12    0.69    0.22
  -5  -6 -13    2.92    0.27
   5   6  13    3.27    0.31
   5   6  14    2.59    0.31
   5  -6  14    2.92    0.29
   5   6  15    0.06    0.23
   5  -6  15    0.29    0.22
   5   6  16   28.42    0.94
   5  -6  16   26.78    0.88
   5   6  17    8.02    0.49
   5  -6  17    6.67    0.41
   5   6  18    1.22    0.29
   5  -6  18    1.39    0.29
   5   6  19    9.43    0.54
   5  -6  19    9.10    0.51
   5   6  20    2.58    0.37
   5  -6  20    1.86    0.32
   5   6  21    1.53    0.34
   5  -6  21    0.95    0.30
   5   6  22    1.37    0.36
   5  -6  22    1.12    0.30
   5   6  23    0.60    0.34
   5  -6  23   -0.07    0.31
  -5   7  26    1.77    0.37
  -5  -7  26    2.13    0.35
  -5   7  25    6.82    0.50
  -5  -7  25    7.57    0.49
  -5   7  24   -0.28    0.30
  -5   7  23   14.92    0.65
  -5  -7  23   15.01    0.64
  -5   7  22    1.08    0.30
  -5  -7  22    1.13    0.27
  -5   7  21   22.28    0.79
  -5  -7  21   23.20    0.80
  -5   7  20    1.16    0.29
  -5  -7  20    1.63    0.29
  -5   7  19    6.52    0.41
  -5  -7  19    5.61    0.39
  -5  -7  18   -0.12    0.20
  -5   7  17    0.91    0.23
  -5  -7  17    0.80    0.24
  -5   7  16    3.59    0.29
  -5  -7  16    3.39    0.29
  -5   7  15   10.71    0.45
  -5  -7  15   10.93    0.48
  -5   7  14    4.75    0.31
  -5  -7  14    4.97    0.32
  -5  -7  13   18.35    0.62
  -5   7  13   17.34    0.58
  -5  -7  12   20.49    0.67
  -5   7  12   20.35    0.62
  -5  -7  11    4.66    0.29
  -5   7  11    4.13    0.25
  -5  -7  10   39.48    1.06
  -5   7  10   37.10    0.98
   5  -7  -9   71.65    1.69
  -5  -7   9   75.00    1.82
  -5   7   9   76.57    1.75
  -5  -7   8  131.64    2.92
  -5  -7   8  133.02    3.03
   5  -7  -8  129.82    2.92
  -5   7   8  131.15    2.95
  -5  -7   7    6.09    0.32
   5  -7  -7    5.95    0.25
  -5  -7   7    6.44    0.26
  -5  -7   6   65.13    1.56
   5  -7  -6   59.79    1.44
  -5  -7   6   63.10    1.46
  -5   7   6   61.64    1.45
  -5  -7   5   37.89    0.95
  -5  -7   5   40.09    1.04
   5  -7  -5   36.91    0.93
  -5   7   5   37.77    0.92
  -5  -7   4    0.59    0.14
  -5  -7   4    0.49    0.17
   5  -7  -4    0.33    0.12
  -5   7   4    0.72    0.12
  -5  -7   3   59.16    1.45
   5  -7  -3   57.41    1.36
  -5  -7   3   55.95    1.38
  -5  -7   2   96.53    2.25
   5  -7  -2   93.71    2.17
  -5  -7   2   95.43    2.19
  -5  -7   1   13.22    0.48
   5  -7  -1   12.56    0.41
  -5  -7   1   12.50    0.43
  -5  -7   0    0.81    0.16
  -5  -7   0    0.80    0.17
  -5  -7  -1    0.48    0.16
   5  -7   1    0.21    0.14
  -5  -7  -1    0.46    0.16
  -5  -7  -2   25.49    0.77
   5  -7   2   26.70    0.73
   5   7   2   27.25    0.77
   5   7   3   12.83    0.47
   5  -7   3   13.25    0.45
   5  -7   4    4.28    0.25
   5   7   4    3.61    0.26
   5   7   5   52.23    1.35
   5  -7   5   52.64    1.32
   5   7   6   21.21    0.68
   5  -7   6   20.18    0.64
   5   7   7   15.00    0.56
   5  -7   7   15.62    0.54
   5  -7   8   39.64    1.09
   5   7   8   40.19    1.12
   5   7   9    0.26    0.21
   5  -7   9    0.07    0.20
  -5  -7 -10   16.51    0.62
   5  -7  10   17.69    0.62
   5   7  10   17.57    0.65
  -5  -7 -11    1.76    0.24
   5   7  11    2.22    0.28
   5  -7  11    1.54    0.23
  -5  -7 -12    1.36    0.23
   5  -7  12    1.23    0.25
   5   7  12    1.09    0.26
  -5  -7 -13    1.52    0.25
   5  -7  13    1.37    0.26
   5   7  13    1.25    0.27
  -5  -7 -14    9.27    0.46
   5   7  14    9.99    0.51
   5  -7  14    9.09    0.46
  -5  -7 -15    3.34    0.31
   5   7  15    2.36    0.32
   5  -7  15    2.76    0.31
  -5  -7 -16   13.84    0.58
   5   7  16   14.27    0.64
   5  -7  16   14.81    0.62
   5   7  17    0.34    0.29
  -5  -7 -17    0.48    0.25
   5  -7  17    0.74    0.27
  -5  -7 -18    4.21    0.35
   5   7  18    4.03    0.40
   5  -7  18    3.76    0.36
  -5  -7 -19   -0.15    0.25
   5   7  19    0.05    0.28
   5  -7  19    0.17    0.26
  -5  -7 -20    0.29    0.25
   5   7  20    0.15    0.30
   5  -7  20    0.93    0.31
  -5  -7 -21    0.89    0.28
   5   7  21    1.33    0.34
   5  -7  21    1.11    0.31
  -5   8  25    0.30    0.31
  -5   8  24    4.87    0.44
  -5  -8  24    5.26    0.44
  -5  -8  23   -0.02    0.28
  -5   8  23   -0.17    0.29
  -5  -8  22    1.90    0.33
  -5   8  22    1.41    0.32
  -5   8  21    6.57    0.44
  -5  -8  21    6.00    0.43
  -5   8  20   23.62    0.83
  -5  -8  20   23.88    0.84
  -5   8  19    2.99    0.33
  -5  -8  19    2.79    0.32
  -5   8  18   17.15    0.65
  -5  -8  18   17.22    0.67
  -5   8  17   16.39    0.62
  -5  -8  17   17.87    0.68
  -5   8  16    1.23    0.24
  -5  -8  16    1.07    0.26
  -5   8  15    5.10    0.33
  -5  -8  15    6.18    0.38
  -5   8  14   13.74    0.52
  -5  -8  14   13.78    0.56
  -5   8  13    4.21    0.29
  -5  -8  13    3.60    0.32
  -5   8  12    0.95    0.19
  -5  -8  12    0.98    0.22
  -5   8  11    1.67    0.20
  -5  -8  11    1.51    0.24
  -5  -8  10   24.34    0.78
  -5  -8   9   27.93    0.85
  -5  -8   8   37.57    1.06
  -5  -8   7   49.81    1.31
  -5  -8   6   45.38    1.22
   5  -8  -6   46.23    1.13
  -5  -8   5   42.44    1.16
   5  -8  -5   43.17    1.07
  -5  -8   4    0.43    0.19
   5  -8  -4    0.23    0.14
  -5  -8   3    6.68    0.35
   5  -8  -3    6.64    0.29
  -5  -8   2    2.13    0.24
   5  -8  -2    2.00    0.19
   5  -8  -1   24.54    0.70
  -5  -8   1   25.74    0.77
  -5  -8   1   24.31    0.69
   5  -8   0   25.24    0.71
  -5  -8   0   25.95    0.71
  -5  -8  -1    0.94    0.17
   5  -8   1    1.12    0.18
   5  -8   2    3.17    0.24
  -5  -8  -2    3.13    0.24
   5  -8   3    1.63    0.20
   5  -8   4    1.04    0.20
   5   8   4    1.17    0.21
   5   8   5    1.68    0.23
   5  -8   5    1.61    0.21
   5   8   6    0.52    0.20
   5  -8   6    0.31    0.20
   5   8   7   58.33    1.46
   5  -8   7   57.25    1.45
   5   8   8   12.25    0.52
   5  -8   8   12.89    0.52
  -5  -8  -8   12.38    0.52
  -5  -8  -9    0.62    0.22
   5  -8   9    1.13    0.24
   5   8   9    0.33    0.22
  -5  -8 -10    0.64    0.22
   5  -8  10    0.39    0.22
   5   8  10    0.42    0.23
  -5  -8 -11   19.29    0.70
   5  -8  11   20.86    0.71
   5   8  11   20.39    0.73
  -5  -8 -12    8.86    0.45
   5  -8  12    9.16    0.46
   5   8  12    8.82    0.48
   5   8  13    0.24    0.25
   5  -8  13   -0.09    0.24
  -5  -8 -13    0.04    0.23
   5   8  14    1.12    0.29
  -5  -8 -14    1.58    0.27
   5  -8  14    1.08    0.26
   5   8  15    0.09    0.27
  -5  -8 -15    0.17    0.25
   5  -8  15    0.23    0.24
   5   8  16    3.30    0.36
  -5  -8 -16    3.22    0.32
   5  -8  16    3.28    0.35
   5  -8  17    0.41    0.29
  -5  -8 -17    0.45    0.25
   5   8  17    0.48    0.28
  -5  -8 -18    2.29    0.31
   5  -8  18    2.06    0.31
   5   8  18    2.12    0.35
  -5  -8 -19    5.56    0.41
   5   8  19    5.88    0.48
   5  -8  19    5.50    0.44
   5   8  20    1.70    0.36
  -5  -9  21    1.22    0.32
  -5  -9  20    4.90    0.41
  -5  -9  19    7.89    0.48
  -5  -9  18    4.83    0.39
  -5  -9  17    1.27    0.28
  -5  -9  16    1.31    0.28
  -5  -9  15    0.56    0.26
  -5  -9  14    0.44    0.27
  -5  -9  13    0.52    0.25
  -5  -9  12    2.18    0.30
  -5  -9  11    4.20    0.34
  -5  -9  10    2.86    0.31
  -5  -9   9    0.14    0.23
  -5  -9   8    4.36    0.33
  -5  -9   7    0.43    0.22
  -5  -9   6    5.37    0.34
  -5  -9   5    0.21    0.22
  -5  -9   4    0.21    0.21
  -5  -9   3    7.76    0.41
   5  -9  -2   14.25    0.49
   5  -9  -1    2.15    0.22
   5  -9   0    4.58    0.29
   5  -9   1    7.64    0.37
   5  -9   2    4.94    0.30
   5  -9   3    9.22    0.40
   5  -9   4    2.80    0.26
  -5  -9  -5    3.37    0.30
   5  -9   5    3.11    0.28
  -5  -9  -6   14.19    0.57
   5  -9   6   13.99    0.54
   5   9   7    2.50    0.28
  -5  -9  -7    2.28    0.29
   5  -9   7    2.07    0.27
  -5  -9  -8   10.59    0.49
   5  -9   8   10.41    0.49
   5   9   8   10.16    0.48
  -5  -9  -9   32.05    1.00
   5   9   9   30.51    0.96
   5  -9   9   31.48    0.96
   5   9  10    0.02    0.25
  -5  -9 -10    0.02    0.23
   5  -9  10    0.14    0.26
   5   9  11   14.26    0.60
   5  -9  11   14.01    0.61
  -5  -9 -11   13.58    0.58
   5   9  12   -0.35    0.28
  -5  -9 -12   -0.02    0.25
   5  -9  12    0.04    0.26
  -5  -9 -13    2.47    0.30
   5  -9  13    2.09    0.32
   5   9  13    2.78    0.34
  -5  -9 -14    0.93    0.26
   5  -9  14    1.32    0.29
   5   9  14    0.82    0.29
  -5  -9 -15    5.79    0.41
   5  -9  15    5.28    0.41
   5   9  15    6.34    0.45
  -5  -9 -16    3.05    0.33
   5   9  16    2.64    0.36
   5  -9  16    2.84    0.35
  -5  -9 -17    0.06    0.27
   5  -9  17   -0.11    0.31
   5   9  18    0.02    0.33
  -5 -10  18    0.29    0.27
  -5 -10  17    7.28    0.49
  -5 -10  16    1.67    0.33
  -5 -10  15    9.29    0.51
  -5 -10  14    7.12    0.46
  -5 -10  13   11.38    0.56
  -5 -10  12    0.48    0.27
  -5 -10  11   17.36    0.68
  -5 -10  10   41.89    1.22
  -5 -10   9    6.73    0.44
  -5 -10   8    1.27    0.28
  -5 -10   7   10.76    0.52
  -5 -10   6    7.08    0.43
  -5 -10   5    8.25    0.45
  -5 -10  -2    0.23    0.24
  -5 -10  -3    0.04    0.22
   5 -10   3    0.08    0.20
  -5 -10  -4    8.83    0.47
   5 -10   4    9.10    0.44
  -5 -10  -5   18.61    0.69
   5 -10   5   17.16    0.64
  -5 -10  -6    9.13    0.49
   5 -10   6    9.79    0.48
  -5 -10  -7   17.15    0.67
   5 -10   7   16.87    0.65
  -5 -10  -8    1.95    0.30
   5 -10   8    1.81    0.29
  -5 -10  -9    5.65    0.40
   5 -10   9    7.14    0.45
  -5 -10 -10    7.86    0.46
   5 -10  10    7.55    0.46
  -5 -10 -11    1.65    0.30
  -5 -10 -12    6.96    0.45
   5 -10  12    7.38    0.47
  -5 -10 -13    2.09    0.31
   5 -10  13    1.84    0.33
   5 -10  14    0.21    0.31
  -5 -11  13    0.90    0.31
  -5 -11  12    0.51    0.29
  -5 -11  11    0.41    0.29
  -5 -11  10    0.83    0.29
  -5 -11   9    0.10    0.26
  -5 -11   8   -0.02    0.27
  -5 -11   0    0.29    0.25
  -5 -11  -1    0.52    0.26
  -5 -11  -2    0.04    0.24
  -5 -11  -3    5.48    0.40
  -5 -11  -4    1.98    0.32
  -5 -11  -5   20.41    0.76
  -5 -11  -6    2.39    0.33
  -5 -11  -7    2.30    0.33
  -6   0  31    0.05    0.31
  -6   0  30   27.58    0.96
  -6   0  29    0.17    0.27
  -6   0  28   18.63    0.73
  -6   0  27    0.06    0.27
  -6   0  25   -0.02    0.23
  -6   0  24   30.89    0.94
  -6   0  23    0.02    0.21
  -6   0  23   -0.10    0.15
  -6   0  22   -0.03    0.19
  -6   0  22    0.14    0.14
  -6   0  21   -0.02    0.13
  -6   0  21   -0.27    0.19
  -6   0  20   64.16    1.64
  -6   0  20   66.82    1.55
  -6   0  19    0.04    0.11
  -6   0  19   -0.27    0.19
  -6   0  18    6.22    0.32
  -6   0  18    6.08    0.24
  -6   0  17   -0.08    0.16
  -6   0  17   -0.05    0.10
  -6   0  16   33.06    0.89
  -6   0  16   33.24    0.81
  -6   0  15    0.07    0.13
  -6   0  15    0.03    0.08
  -6   0  14    4.83    0.26
  -6   0  14    4.87    0.18
  -6   0  13    0.05    0.12
  -6   0  13   -0.09    0.07
   6   0 -12    4.62    0.14
  -6   0  12    4.44    0.23
  -6   0  12    4.01    0.15
  -6   0  11    0.01    0.10
   6   0 -11    0.04    0.05
  -6   0  11    0.03    0.05
   6   0 -10    7.78    0.21
  -6   0  10    7.97    0.30
  -6   0  10    8.04    0.22
  -6   0   9   -0.02    0.04
  -6   0   8    0.59    0.05
  -6   0   7    0.02    0.03
  -6   0   6   53.31    1.17
  -6   0   5    0.07    0.04
  -6   0   4   26.79    0.61
  -6   0   3    0.01    0.04
  -6   0   3   -0.07    0.06
  -6   0   2   43.33    0.96
  -6   0   2   39.64    1.04
  -6   0   1   -0.03    0.11
  -6   0   1    0.02    0.06
  -6   0   0    9.96    0.29
  -6   0   0   10.69    0.37
  -6   0  -1   -0.06    0.11
  -6   0  -1   -0.04    0.08
  -6   0  -2   97.89    2.27
   6   0   3   -0.07    0.11
   6   0   4   29.73    0.79
   6   0   5   -0.01    0.11
   6   0   6   52.36    1.30
   6   0   7    0.06    0.13
   6   0   8   20.80    0.64
   6   0   9    0.18    0.15
   6   0  10   24.46    0.73
   6   0  11   -0.12    0.17
   6   0  12  232.88    5.23
   6   0  13    0.19    0.19
   6   0  14   33.73    0.98
   6   0  15   -0.02    0.18
   6   0  16    6.39    0.38
   6   0  17    0.03    0.21
   6   0  18    0.62    0.23
   6   0  19   -0.19    0.24
   6   0  20  102.05    2.54
   6   0  21   -0.17    0.29
   6   0  22  158.76    3.78
   6   0  23    0.02    0.30
   6   0  24   37.24    1.18
   6   0  25    0.26    0.30
   6   0  26    0.93    0.36
  -6  -1  32    3.65    0.41
  -6   1  31   -0.05    0.32
  -6  -1  31   -0.11    0.31
  -6  -1  30    0.59    0.32
  -6   1  30    0.18    0.31
  -6  -1  29    1.30    0.31
  -6   1  29    1.22    0.33
  -6   1  28    0.12    0.27
  -6  -1  28    0.08    0.25
  -6  -1  27    0.06    0.25
  -6   1  27    0.14    0.27
  -6  -1  26   -0.21    0.24
  -6   1  26   -0.08    0.24
  -6  -1  25   24.08    0.81
  -6   1  25   24.15    0.82
  -6  -1  24    5.83    0.31
  -6  -1  24    5.98    0.37
  -6   1  24    6.30    0.39
  -6  -1  23    0.61    0.22
  -6   1  23    1.04    0.24
  -6  -1  23    0.65    0.17
  -6   1  22    0.09    0.20
  -6  -1  22    0.07    0.15
  -6  -1  22    0.10    0.19
  -6  -1  21    5.61    0.33
  -6  -1  21    6.61    0.29
  -6   1  21    6.04    0.35
  -6  -1  20   19.28    0.63
  -6  -1  20   19.38    0.57
  -6   1  20   17.98    0.63
  -6  -1  19   20.14    0.62
  -6   1  19   20.85    0.64
  -6  -1  18  112.45    2.56
  -6   1  18  108.64    2.56
  -6  -1  18  108.07    2.48
  -6  -1  17    7.95    0.34
  -6   1  17    7.04    0.34
  -6  -1  17    7.78    0.29
  -6  -1  16   10.76    0.40
  -6  -1  16   10.69    0.34
  -6  -1  15   75.30    1.76
  -6  -1  15   72.69    1.68
  -6  -1  14    0.50    0.14
  -6  -1  14    0.59    0.10
  -6  -1  13   62.18    1.50
  -6  -1  13   62.81    1.43
   6   1 -12    2.07    0.10
  -6  -1  12    1.99    0.16
  -6  -1  12    2.04    0.11
   6   1 -11    5.30    0.17
  -6  -1  11    5.10    0.24
  -6  -1  11    4.86    0.18
  -6  -1  10   48.18    1.12
   6   1 -10   49.77    1.11
  -6  -1  10   49.26    1.20
   6   1  -9    9.01    0.25
  -6  -1   9    8.44    0.31
  -6   1   9    8.67    0.32
  -6  -1   9    8.84    0.25
  -6  -1   8    0.22    0.10
  -6   1   8    0.14    0.09
  -6  -1   8    0.40    0.07
  -6  -1   7   13.53    0.41
  -6   1   7   12.72    0.40
  -6  -1   7   12.49    0.33
  -6  -1   6   29.88    0.79
  -6   1   6   29.26    0.78
  -6  -1   6   31.47    0.72
  -6  -1   5   81.99    1.93
  -6   1   5   83.28    1.92
  -6  -1   5   83.97    1.84
  -6  -1   4   64.24    1.43
  -6   1   4   64.21    1.42
  -6   1   4   56.69    1.29
  -6  -1   4   65.95    1.34
  -6   1   4   59.60    1.29
  -6   1   3   76.01    1.72
  -6  -1   3   75.37    1.64
  -6   1   3   72.44    1.61
  -6  -1   3   72.96    1.73
  -6   1   2  117.23    2.68
  -6  -1   2  117.41    2.62
  -6   1   2  120.71    2.59
  -6   1   1   38.61    0.88
  -6   1   1   38.54    0.97
  -6   1   0   90.42    2.04
  -6   1   0   94.62    2.12
  -6   1  -1    4.59    0.18
  -6   1  -1    4.94    0.24
  -6   1  -2   29.13    0.73
   6   1   2   28.73    0.80
   6   1   3  103.23    2.39
  -6   1  -3  104.07    2.39
   6   1   4  379.34    8.34
   6  -1   4  383.55    8.32
   6  -1   5  117.99    2.73
   6   1   5  121.71    2.75
   6   1   6  113.67    2.65
   6  -1   6  115.44    2.63
   6   1   7   12.71    0.46
   6  -1   7   12.62    0.43
   6  -1   8   60.11    1.48
   6   1   8   61.02    1.51
   6  -1   9    0.50    0.14
   6   1   9    0.44    0.16
   6  -1  10   19.36    0.63
   6   1  10   21.36    0.66
   6   1  11    7.84    0.38
   6  -1  11    8.21    0.36
   6  -1  12    0.69    0.19
   6   1  12    0.72    0.19
   6   1  13   33.27    0.98
   6  -1  13   33.59    0.96
   6   1  14    2.97    0.29
   6  -1  14    2.95    0.26
   6   1  15   14.94    0.59
   6  -1  15   15.71    0.57
   6   1  16    6.08    0.38
   6  -1  16    4.97    0.34
   6   1  17   27.34    0.90
   6  -1  17   28.05    0.87
   6   1  18    5.16    0.39
   6  -1  18    5.60    0.36
   6   1  19    0.84    0.27
   6  -1  19    0.66    0.24
   6   1  20   13.49    0.60
   6  -1  20   12.80    0.58
   6   1  21   16.27    0.69
   6  -1  21   16.18    0.66
   6   1  22    6.60    0.48
   6  -1  22    6.21    0.44
   6   1  23   44.15    1.33
   6  -1  23   42.72    1.29
   6   1  24    1.36    0.35
   6  -1  24    1.79    0.36
   6   1  25    5.62    0.48
   6  -1  25    6.82    0.47
   6   1  26   47.48    1.45
   6  -1  26   45.71    1.40
  -6  -2  32    8.89    0.55
  -6  -2  31    1.16    0.32
  -6   2  31    1.02    0.34
  -6  -2  30    5.71    0.45
  -6   2  30    5.31    0.45
  -6  -2  29    0.33    0.27
  -6   2  29    0.41    0.32
  -6   2  28    8.53    0.51
  -6  -2  28    9.57    0.51
  -6  -2  27    6.08    0.41
  -6   2  27    6.47    0.44
  -6  -2  26    1.86    0.28
  -6  -2  26    2.34    0.25
  -6   2  26    2.45    0.33
  -6   2  25    0.76    0.27
  -6  -2  25    0.69    0.25
  -6  -2  25    0.66    0.19
  -6  -2  24   23.03    0.70
  -6  -2  24   22.35    0.74
  -6  -2  23    6.98    0.34
  -6  -2  23    7.39    0.40
  -6  -2  22   15.26    0.52
  -6  -2  22   15.33    0.57
  -6  -2  21    2.62    0.22
  -6  -2  21    2.08    0.24
  -6  -2  20   49.56    1.24
  -6  -2  20   49.31    1.28
  -6  -2  19    4.29    0.28
  -6  -2  19    4.54    0.25
  -6  -2  18    0.46    0.14
  -6  -2  18    0.32    0.16
  -6  -2  17    0.13    0.13
  -6  -2  17   -0.04    0.15
  -6  -2  16    0.30    0.12
  -6  -2  16    0.24    0.15
  -6   2  16    0.38    0.16
  -6  -2  15    4.01    0.24
  -6  -2  15    3.61    0.20
  -6   2  15    4.00    0.25
  -6  -2  14   17.30    0.52
  -6  -2  14   16.48    0.48
  -6   2  14   16.71    0.54
  -6  -2  13  222.74    5.03
  -6   2  13  231.69    5.09
  -6  -2  13  237.88    5.08
  -6  -2  12  154.24    3.46
  -6  -2  12  151.57    3.40
  -6   2  12  157.13    3.46
  -6  -2  11  160.26    3.62
  -6  -2  11  162.07    3.57
  -6   2  11  164.08    3.63
  -6  -2  10   60.17    1.45
  -6  -2  10   60.86    1.40
  -6   2  10   61.25    1.45
  -6  -2   9   12.22    0.40
  -6  -2   9   11.97    0.35
  -6   2   9   12.31    0.40
  -6  -2   8   22.49    0.62
  -6   2   8   22.96    0.62
  -6  -2   8   21.77    0.56
  -6  -2   7   15.29    0.47
  -6  -2   7   15.84    0.42
  -6   2   7   15.32    0.46
  -6  -2   6    0.05    0.10
  -6  -2   6    0.10    0.07
  -6   2   6    0.05    0.10
  -6  -2   5   51.19    1.25
  -6   2   5   51.29    1.23
  -6  -2   5   52.00    1.19
  -6  -2   4   19.58    0.55
  -6   2   4   19.01    0.53
  -6  -2   4   18.70    0.49
  -6   2   3   29.91    0.75
  -6  -2   3   30.61    0.72
  -6   2   3   28.47    0.64
  -6  -2   3   30.17    0.78
  -6   2   2  198.64    4.34
  -6  -2   2  197.57    4.30
  -6   2   2  195.41    4.24
  -6  -2   2  199.46    4.38
  -6   2   1    6.60    0.26
  -6  -2   1    6.47    0.23
  -6   2   1    6.70    0.19
  -6  -2   1    6.05    0.27
  -6   2   0   82.89    1.90
  -6   2   0   84.00    1.83
  -6  -2   0   82.13    1.87
  -6  -2   0   79.52    1.94
  -6   2  -1   10.92    0.31
   6  -2   1   11.40    0.32
  -6   2  -1   11.38    0.37
  -6   2  -2  106.45    2.33
   6  -2   2  102.80    2.33
  -6   2  -2  105.96    2.39
   6  -2   3    4.86    0.20
  -6   2  -3    4.66    0.23
   6  -2   4   21.87    0.58
  -6   2  -4   22.00    0.62
   6  -2   5   51.90    1.25
  -6   2  -5   52.74    1.28
   6  -2   6  300.60    6.58
   6  -2   6  298.79    6.54
   6  -2   7   61.48    1.51
   6  -2   7   64.60    1.50
   6  -2   8  159.45    3.52
   6  -2   8  152.83    3.50
   6   2   9    0.91    0.20
   6  -2   9    0.89    0.16
   6  -2   9    0.92    0.15
   6  -2  10   74.80    1.81
   6   2  10   75.65    1.86
   6  -2  10   75.44    1.80
   6  -2  11   17.36    0.56
   6   2  11   17.41    0.61
   6  -2  11   17.38    0.56
   6  -2  12    2.09    0.21
   6   2  12    1.99    0.24
   6  -2  12    1.73    0.20
   6   2  13   14.86    0.58
   6  -2  13   15.10    0.53
   6  -2  13   14.66    0.52
   6   2  14    1.53    0.23
   6  -2  14    1.58    0.22
   6  -2  14    1.39    0.21
   6   2  15    1.70    0.25
   6  -2  15    1.97    0.22
   6  -2  15    1.61    0.23
   6   2  16   20.98    0.75
   6  -2  16   21.35    0.70
   6   2  17   40.76    1.20
   6  -2  17   40.36    1.14
   6   2  18   13.98    0.60
   6  -2  18   13.04    0.54
   6  -2  19   29.78    0.94
   6   2  19   29.85    0.99
   6   2  20   14.68    0.65
   6  -2  20   13.57    0.59
   6  -2  21   -0.17    0.26
   6   2  21    0.27    0.29
   6   2  22   28.57    1.00
   6  -2  22   29.50    0.96
   6   2  23    7.89    0.52
   6  -2  23    7.09    0.46
   6   2  24    1.53    0.36
   6   2  25    0.53    0.31
  -6  -3  29    3.05    0.36
  -6  -3  28   15.35    0.63
  -6  -3  27    2.30    0.33
  -6  -3  27    2.49    0.29
  -6  -3  26   13.19    0.53
  -6  -3  25   10.19    0.46
  -6  -3  25   10.02    0.48
  -6  -3  24   16.55    0.59
  -6  -3  24   16.17    0.61
  -6   3  24   17.73    0.68
  -6  -3  23    1.39    0.25
  -6   3  23    1.92    0.29
  -6  -3  23    1.54    0.23
  -6  -3  22    5.02    0.30
  -6  -3  22    5.22    0.33
  -6   3  22    5.49    0.37
  -6  -3  21    4.94    0.29
  -6  -3  21    4.61    0.31
  -6   3  21    5.13    0.34
  -6  -3  20    6.26    0.32
  -6  -3  20    5.86    0.32
  -6   3  20    6.00    0.35
  -6  -3  19    3.22    0.24
  -6  -3  19    3.04    0.24
  -6   3  19    3.01    0.27
  -6  -3  18    7.31    0.32
  -6  -3  18    7.63    0.35
  -6   3  18    7.56    0.37
  -6  -3  17   15.98    0.52
  -6  -3  17   15.29    0.50
  -6   3  17   15.85    0.55
  -6  -3  16   43.32    1.13
  -6   3  16   45.01    1.19
  -6  -3  15    8.78    0.35
  -6  -3  15    9.22    0.34
  -6   3  15    8.11    0.36
  -6  -3  14   -0.03    0.12
  -6  -3  14    0.13    0.13
  -6   3  14    0.10    0.15
  -6  -3  13   23.39    0.64
  -6   3  13   22.48    0.65
  -6  -3  12   77.94    1.78
  -6  -3  12   74.34    1.75
  -6   3  12   74.40    1.78
  -6  -3  11   43.45    1.08
  -6  -3  11   42.69    1.05
  -6   3  11   42.98    1.09
  -6  -3  10  315.83    6.88
  -6  -3  10  313.68    6.91
  -6   3  10  318.21    6.91
  -6  -3   9   78.10    1.81
  -6  -3   9   75.63    1.78
  -6   3   9   79.69    1.81
  -6  -3   8   66.51    1.54
  -6  -3   8   62.33    1.49
  -6   3   8   66.16    1.53
  -6  -3   7  176.00    3.97
  -6  -3   7  178.66    3.94
  -6   3   7  181.74    3.96
  -6  -3   6   99.14    2.31
  -6  -3   6   98.50    2.26
  -6   3   6  105.45    2.30
  -6  -3   5   83.27    1.90
  -6  -3   5   79.12    1.85
  -6   3   5   83.06    1.87
  -6   3   4   59.51    1.25
  -6  -3   4   55.93    1.22
  -6  -3   4   59.19    1.28
  -6  -3   3    3.40    0.17
  -6   3   3    3.05    0.10
  -6   3   3    2.90    0.17
   6  -3  -3    2.75    0.10
  -6  -3   3    3.06    0.20
  -6   3   2    6.44    0.25
  -6   3   2    7.12    0.19
   6  -3  -2    6.12    0.19
  -6  -3   2    6.82    0.29
  -6  -3   2    6.75    0.25
  -6   3   1    8.34    0.29
  -6  -3   1    8.36    0.29
  -6   3   1    8.55    0.24
   6  -3  -1    8.89    0.25
  -6  -3   1    8.16    0.33
  -6   3   0   53.08    1.27
  -6  -3   0   52.91    1.27
  -6   3   0   54.61    1.21
   6  -3   0   53.84    1.22
  -6  -3   0   51.83    1.32
  -6  -3  -1    0.01    0.10
   6   3   1    0.06    0.12
  -6   3  -1   -0.02    0.09
  -6   3  -1    0.04    0.08
   6  -3   1    0.00    0.07
  -6  -3  -2   76.29    1.76
   6   3   2   75.70    1.81
   6  -3   2   76.08    1.72
  -6   3  -2   75.58    1.75
   6  -3   3    7.84    0.27
   6   3   3    7.55    0.33
  -6   3  -3    8.58    0.30
   6   3   4    3.27    0.22
   6  -3   4    2.84    0.17
  -6   3  -4    3.02    0.19
   6  -3   5    5.44    0.24
  -6   3  -5    5.41    0.25
  -6   3  -6    0.80    0.14
   6  -3   6    0.74    0.13
   6   3   6    0.65    0.16
   6  -3   7    2.82    0.19
  -6   3  -7    2.24    0.19
   6   3   7    2.48    0.22
   6  -3   8    1.13    0.17
   6   3   8    0.91    0.19
   6  -3   8    0.90    0.15
   6  -3   9    4.70    0.25
   6  -3   9    4.70    0.25
   6  -3  10   20.67    0.62
   6  -3  10   19.88    0.60
   6  -3  11   24.79    0.71
   6  -3  11   25.09    0.73
   6  -3  12    1.08    0.18
   6  -3  12    0.70    0.17
   6  -3  13    1.72    0.21
   6  -3  13    1.36    0.21
   6  -3  14    7.69    0.36
   6  -3  14    8.33    0.39
   6  -3  15   17.27    0.59
   6  -3  15   17.59    0.61
   6   3  16    0.22    0.22
   6  -3  16    0.16    0.20
   6  -3  16    0.15    0.20
   6  -3  17   22.15    0.71
   6   3  17   21.53    0.79
   6  -3  17   20.96    0.72
   6   3  18    0.72    0.26
   6  -3  18    1.43    0.24
   6  -3  18    1.25    0.27
   6  -3  19    6.86    0.40
   6  -3  19    7.84    0.44
   6   3  20    0.58    0.29
   6  -3  20    0.18    0.24
   6   3  22    9.12    0.55
   6   3  23    0.21    0.32
   6   3  24   15.39    0.73
   6   3  25    6.69    0.52
  -6   4  29   10.85    0.62
  -6   4  28   30.91    1.06
  -6   4  27   15.29    0.69
  -6  -4  27   15.10    0.61
  -6   4  26    3.61    0.37
  -6  -4  26    4.48    0.34
  -6  -4  26    3.56    0.33
  -6  -4  25    6.70    0.39
  -6  -4  25    7.06    0.41
  -6   4  25    6.82    0.45
  -6   4  24    2.59    0.31
  -6  -4  24    2.78    0.29
  -6  -4  24    2.62    0.28
  -6  -4  23    1.77    0.26
  -6   4  23    1.92    0.29
  -6  -4  23    1.60    0.25
  -6  -4  22   11.98    0.49
  -6  -4  22   10.95    0.46
  -6   4  21    0.82    0.24
  -6  -4  21    0.41    0.19
  -6  -4  21    0.87    0.22
  -6   4  20    2.40    0.27
  -6  -4  20    2.79    0.25
  -6  -4  20    2.52    0.24
  -6  -4  19    5.75    0.32
  -6  -4  19    5.23    0.30
  -6   4  19    4.94    0.33
  -6  -4  18    5.03    0.30
  -6  -4  18    4.87    0.28
  -6   4  18    4.88    0.31
  -6  -4  17   47.26    1.22
  -6  -4  17   48.84    1.20
  -6   4  17   46.76    1.25
  -6  -4  16   21.51    0.66
  -6  -4  16   22.44    0.65
  -6   4  16   22.36    0.69
  -6  -4  15   13.57    0.45
  -6  -4  15   13.26    0.45
  -6   4  15   13.22    0.49
  -6  -4  14    0.50    0.14
  -6  -4  14    0.57    0.14
  -6   4  14    0.47    0.16
  -6  -4  13    0.43    0.13
  -6  -4  13    0.47    0.15
  -6   4  13    0.53    0.16
  -6  -4  12    1.77    0.17
  -6  -4  12    1.39    0.15
  -6   4  12    2.01    0.19
  -6  -4  11    0.60    0.13
  -6  -4  11    0.74    0.13
  -6   4  11    0.70    0.15
  -6  -4  10    3.39    0.20
  -6  -4  10    3.20    0.20
  -6   4  10    3.28    0.20
  -6  -4   9   12.17    0.40
  -6  -4   9   12.25    0.40
  -6   4   9   11.94    0.40
  -6  -4   8   23.25    0.65
  -6  -4   8   24.56    0.65
  -6   4   8   23.25    0.64
  -6  -4   7    0.65    0.13
  -6  -4   7    0.56    0.12
  -6   4   7    0.44    0.12
  -6  -4   6    1.43    0.16
  -6  -4   6    1.64    0.14
  -6   4   6    1.46    0.14
  -6  -4   5    4.29    0.23
  -6  -4   5    4.03    0.20
  -6   4   5    4.13    0.20
   6  -4  -5    3.99    0.12
  -6   4   4    2.10    0.09
  -6  -4   4    2.25    0.16
  -6   4   4    2.28    0.15
   6  -4  -4    2.23    0.10
  -6  -4   4    2.26    0.18
  -6  -4   3    2.56    0.17
  -6   4   3    2.53    0.15
   6  -4  -3    2.32    0.11
  -6  -4   3    2.67    0.20
  -6   4   3    2.30    0.10
  -6   4   2  136.76    2.91
  -6   4   2  132.54    2.97
   6  -4  -2  128.67    2.92
  -6  -4   2  128.32    3.03
  -6  -4   1   23.20    0.65
  -6   4   1   24.01    0.62
   6  -4  -1   22.82    0.59
  -6  -4   1   23.17    0.68
  -6   4   0   11.54    0.35
  -6  -4   0   11.71    0.38
   6  -4   0   10.85    0.32
  -6  -4   0   11.00    0.41
  -6   4  -1   10.40    0.33
  -6  -4  -1   10.43    0.36
   6  -4   1   10.10    0.31
   6   4   1   10.08    0.40
  -6   4  -2   49.19    1.14
  -6  -4  -2   46.00    1.17
   6   4   2   46.74    1.22
   6  -4   2   48.03    1.13
  -6  -4  -3    0.43    0.13
  -6   4  -3    0.43    0.10
   6  -4   3    0.66    0.11
   6   4   3    0.71    0.16
  -6   4  -4    8.60    0.30
  -6  -4  -4    8.52    0.33
   6   4   4    8.26    0.36
   6  -4   4    8.25    0.30
  -6   4  -5    0.12    0.11
  -6  -4  -5    0.12    0.13
   6   4   5    0.12    0.16
   6  -4   5    0.17    0.12
   6   4   6   68.31    1.66
   6  -4   6   66.53    1.58
  -6   4  -6   65.00    1.56
   6  -4   7    6.24    0.29
  -6   4  -7    6.68    0.28
   6   4   7    6.68    0.34
   6  -4   8   21.50    0.63
   6   4   8   20.10    0.69
  -6   4  -8   22.26    0.61
   6  -4   9   19.30    0.60
   6   4   9   20.73    0.69
  -6   4  -9   19.78    0.58
   6   4  10  111.80    2.67
   6  -4  10  111.60    2.60
  -6   4 -10  111.36    2.56
   6   4  11   39.33    1.12
   6  -4  11   38.59    1.05
   6  -4  12    0.12    0.15
   6   4  12    0.23    0.19
   6  -4  12    0.13    0.16
   6  -4  13    0.03    0.17
   6   4  13    0.04    0.21
   6  -4  13    0.18    0.18
   6   4  14    1.83    0.26
   6  -4  14    2.16    0.25
   6  -4  14    2.33    0.22
   6   4  15    2.23    0.29
   6  -4  15    2.90    0.27
   6  -4  15    2.39    0.23
   6   4  16    0.71    0.26
   6  -4  16    0.74    0.23
   6  -4  17    0.29    0.21
   6  -4  18   -0.02    0.24
   6  -4  19   22.29    0.79
   6  -4  20   11.00    0.54
   6  -4  21   23.79    0.84
   6  -4  22   18.14    0.73
   6   4  23    6.91    0.53
   6   4  24    3.77    0.43
  -6   5  28   10.99    0.61
  -6  -5  28   11.86    0.56
  -6   5  27    1.43    0.35
  -6  -5  27    1.19    0.29
  -6   5  26   18.10    0.74
  -6  -5  26   17.36    0.68
  -6   5  25    2.86    0.35
  -6  -5  25    2.90    0.32
  -6   5  24    1.94    0.32
  -6  -5  24    1.76    0.28
  -6   5  23    1.56    0.29
  -6  -5  23    1.72    0.26
  -6   5  22    1.21    0.26
  -6  -5  22    1.23    0.24
  -6  -5  21    3.92    0.31
  -6  -5  21    3.75    0.28
  -6   5  21    4.26    0.36
  -6   5  20    0.10    0.23
  -6  -5  20    0.07    0.20
  -6  -5  20   -0.12    0.18
  -6  -5  19   10.27    0.44
  -6  -5  19   10.03    0.40
  -6   5  19   10.77    0.47
  -6  -5  18    8.65    0.40
  -6  -5  18    9.10    0.38
  -6   5  18    9.33    0.43
  -6   5  17    0.63    0.20
  -6  -5  17    0.64    0.18
  -6  -5  17    0.68    0.17
  -6  -5  16    3.86    0.27
  -6  -5  16    3.90    0.24
  -6   5  16    3.84    0.28
  -6   5  15    1.91    0.22
  -6  -5  15    2.13    0.20
  -6  -5  15    1.92    0.18
  -6  -5  14    0.83    0.17
  -6  -5  14    0.42    0.15
  -6   5  14    0.62    0.16
  -6  -5  13    5.54    0.26
  -6  -5  13    5.27    0.28
  -6   5  13    5.39    0.28
  -6  -5  12   15.37    0.48
  -6  -5  12   15.85    0.51
  -6   5  12   14.98    0.50
  -6  -5  11   12.71    0.41
  -6  -5  11   12.98    0.44
  -6   5  11   12.18    0.43
  -6  -5  10    5.08    0.25
  -6  -5  10    5.23    0.27
  -6   5  10    5.64    0.27
  -6  -5   9    1.68    0.17
  -6  -5   9    1.27    0.15
  -6   5   9    1.59    0.17
  -6  -5   8   29.00    0.78
  -6  -5   8   28.67    0.79
  -6   5   8   30.31    0.77
  -6  -5   7    1.20    0.15
  -6  -5   7    1.21    0.16
   6  -5  -7    1.09    0.08
  -6   5   7    1.42    0.15
  -6  -5   6    4.02    0.22
  -6  -5   6    4.26    0.23
   6  -5  -6    4.05    0.14
  -6   5   6    4.31    0.21
  -6  -5   5   79.39    1.89
  -6  -5   5   81.50    1.89
  -6   5   5   84.19    1.85
   6  -5  -5   79.18    1.79
  -6  -5   4   90.69    2.10
  -6   5   4   91.87    2.05
   6  -5  -4   88.87    2.00
  -6  -5   4   91.98    2.10
  -6  -5   3   42.26    1.06
  -6   5   3   41.67    1.00
   6  -5  -3   40.56    0.96
  -6  -5   3   41.91    1.06
  -6  -5   2   14.89    0.47
  -6   5   2   14.47    0.42
   6  -5  -2   14.33    0.40
  -6  -5   2   15.04    0.48
  -6  -5   1   21.26    0.62
  -6   5   1   21.90    0.56
   6  -5  -1   21.43    0.56
  -6  -5   1   20.87    0.63
  -6  -5   0   57.50    1.40
  -6   5   0   58.54    1.33
   6  -5   0   56.91    1.34
  -6  -5   0   57.26    1.43
  -6  -5  -1    1.82    0.17
  -6   5  -1    1.90    0.13
   6  -5   1    1.58    0.15
  -6  -5  -2   18.20    0.56
  -6   5  -2   18.99    0.49
   6   5   2   18.25    0.60
   6  -5   2   18.17    0.52
  -6  -5  -3    0.58    0.15
   6   5   3    0.17    0.15
  -6   5  -3    0.38    0.10
   6  -5   3    0.42    0.11
  -6  -5  -4    2.29    0.20
  -6   5  -4    2.23    0.14
   6  -5   4    2.02    0.17
   6   5   4    2.44    0.22
  -6   5  -5   17.73    0.48
  -6  -5  -5   18.07    0.57
   6  -5   5   16.90    0.53
   6   5   5   17.26    0.59
  -6   5  -6   21.17    0.56
   6   5   6   20.99    0.69
   6  -5   6   19.84    0.61
  -6   5  -7  113.21    2.49
  -6  -5  -7  109.47    2.59
   6   5   7  106.93    2.63
   6  -5   7  112.41    2.56
  -6   5  -8    0.93    0.13
  -6  -5  -8    1.03    0.18
   6   5   8    1.10    0.22
   6  -5   8    0.93    0.17
  -6   5  -9    1.02    0.14
   6   5   9    1.30    0.23
   6  -5   9    1.29    0.20
   6  -5  10    7.41    0.36
   6   5  10    7.95    0.41
   6  -5  11   46.80    1.24
   6   5  11   48.50    1.33
   6  -5  12    0.35    0.20
   6   5  12    0.76    0.24
   6   5  13    2.70    0.30
   6  -5  13    2.97    0.28
   6   5  14   45.48    1.34
   6  -5  14   48.14    1.28
   6   5  15    1.71    0.30
   6  -5  15    1.22    0.24
   6   5  16   10.32    0.53
   6  -5  16    9.82    0.47
   6   5  17    1.46    0.30
   6  -5  17    1.59    0.26
   6   5  18    0.26    0.27
   6  -5  18    0.56    0.26
   6   5  19    2.33    0.35
   6  -5  19    1.24    0.28
   6   5  20   10.17    0.58
   6  -5  20   10.37    0.53
   6   5  21    0.60    0.30
   6  -5  21    0.08    0.27
   6   5  22    0.16    0.32
   6  -5  22   -0.11    0.28
   6   5  23   -0.39    0.32
   6  -5  23    0.27    0.31
  -6  -6  28    9.91    0.54
  -6   6  27    0.49    0.28
  -6  -6  27    0.74    0.29
  -6   6  26    4.77    0.42
  -6  -6  26    5.14    0.41
  -6   6  25   -0.07    0.27
  -6  -6  25    0.02    0.26
  -6   6  24    0.19    0.28
  -6  -6  24    0.23    0.26
  -6  -6  23    2.90    0.32
  -6   6  22    9.90    0.51
  -6  -6  22   10.02    0.49
  -6  -6  21    5.23    0.37
  -6   6  21    5.75    0.39
  -6  -6  20   34.15    1.01
  -6   6  20   34.06    1.03
  -6  -6  19   16.80    0.61
  -6   6  19   15.89    0.62
  -6   6  18    0.96    0.23
  -6  -6  18    0.92    0.22
  -6  -6  17    9.76    0.45
  -6  -6  16    3.15    0.26
  -6  -6  16    3.17    0.21
  -6  -6  15    3.61    0.27
  -6  -6  15    3.42    0.22
  -6   6  15    3.30    0.26
  -6  -6  14    2.51    0.24
  -6  -6  14    2.47    0.20
  -6   6  14    2.10    0.22
  -6  -6  13    3.96    0.27
  -6  -6  13    4.62    0.24
  -6   6  13    4.47    0.27
  -6  -6  12    3.44    0.22
  -6  -6  12    3.68    0.25
  -6   6  12    3.59    0.25
  -6  -6  11   13.58    0.42
  -6  -6  11   12.30    0.46
  -6   6  11   12.17    0.44
  -6  -6  10   46.93    1.15
  -6  -6  10   47.31    1.20
  -6   6  10   45.89    1.17
  -6  -6   9    9.48    0.34
  -6  -6   9    9.70    0.38
  -6   6   9    9.27    0.35
  -6  -6   8    0.44    0.13
  -6  -6   8    0.68    0.16
  -6   6   8    0.84    0.15
  -6  -6   7   12.71    0.43
  -6  -6   7   12.92    0.46
  -6   6   7   13.51    0.42
  -6  -6   6    0.17    0.13
  -6  -6   6    0.25    0.14
   6  -6  -6    0.28    0.09
  -6   6   6    0.19    0.12
  -6  -6   5   13.59    0.44
  -6  -6   5   13.22    0.46
   6  -6  -5   13.07    0.37
  -6   6   5   13.27    0.40
  -6  -6   4    0.27    0.14
  -6  -6   4    0.36    0.14
   6  -6  -4    0.20    0.09
  -6   6   4    0.10    0.11
  -6  -6   3   33.77    0.92
   6  -6  -3   34.05    0.84
  -6   6   3   34.77    0.84
  -6  -6   3   36.33    0.93
  -6  -6   2   67.89    1.61
  -6   6   2   65.98    1.50
   6  -6  -2   64.00    1.51
  -6  -6   2   65.64    1.59
  -6  -6   1    1.23    0.17
  -6  -6   1    1.24    0.18
   6  -6  -1    1.36    0.14
  -6   6   1    1.22    0.12
  -6  -6   0   22.85    0.67
  -6   6   0   21.72    0.56
   6  -6   0   22.73    0.61
  -6  -6   0   22.02    0.67
  -6   6  -1    5.29    0.20
   6  -6   1    5.64    0.25
  -6  -6  -1    6.24    0.30
  -6  -6  -1    6.13    0.31
  -6  -6  -2   11.11    0.42
  -6   6  -2   11.08    0.32
   6  -6   2   10.75    0.37
   6   6   2   10.79    0.43
  -6  -6  -3    7.71    0.35
   6   6   3    7.99    0.36
   6  -6   3    7.66    0.31
   6   6   4    0.12    0.17
   6  -6   4    0.27    0.14
  -6  -6  -4    0.22    0.15
  -6  -6  -5   37.35    1.01
   6   6   5   36.63    1.02
   6  -6   5   35.42    0.95
   6   6   6    9.61    0.43
  -6  -6  -6   10.38    0.42
   6  -6   6    9.03    0.37
  -6  -6  -7   18.33    0.62
   6  -6   7   18.24    0.59
   6   6   7   19.54    0.66
   6   6   8    9.90    0.46
  -6  -6  -8   10.12    0.43
   6  -6   8   10.79    0.43
   6   6   9   38.16    1.10
  -6  -6  -9   39.48    1.08
   6  -6   9   36.48    1.03
  -6  -6 -10   12.59    0.51
   6  -6  10   12.86    0.50
   6   6  10   13.65    0.56
   6   6  11    1.09    0.26
   6  -6  11    1.02    0.21
   6  -6  12    4.38    0.31
   6   6  12    4.21    0.35
   6   6  13    2.84    0.32
   6  -6  13    3.56    0.30
   6   6  14    0.60    0.26
   6  -6  14    1.50    0.26
   6  -6  15    2.44    0.29
   6   6  15    2.78    0.34
   6  -6  16    1.04    0.27
   6   6  16    0.74    0.28
   6   6  17    4.96    0.42
   6  -6  17    5.03    0.39
   6   6  18    9.67    0.55
   6  -6  18    8.97    0.50
   6   6  19    1.97    0.35
   6  -6  19    1.74    0.31
   6   6  20    0.57    0.32
   6  -6  20    0.12    0.26
   6   6  21    4.32    0.44
   6  -6  22    1.39    0.31
  -6   7  26    5.74    0.45
  -6   7  25    0.29    0.30
  -6   7  24    5.66    0.44
  -6  -7  24    5.20    0.40
  -6   7  23    2.27    0.34
  -6  -7  23    2.86    0.34
  -6   7  22    8.87    0.50
  -6  -7  22    9.56    0.50
  -6   7  21   12.44    0.56
  -6  -7  21   10.38    0.53
  -6   7  20    0.82    0.27
  -6  -7  20    0.95    0.25
  -6   7  19    8.38    0.45
  -6  -7  19    7.41    0.43
  -6   7  18   55.53    1.47
  -6  -7  18   55.36    1.49
  -6  -7  17    5.71    0.37
  -6   7  17    6.12    0.38
  -6   7  16    2.26    0.25
  -6  -7  16    2.36    0.26
  -6   7  15    1.15    0.24
  -6  -7  15    0.97    0.22
  -6   7  14    2.33    0.24
  -6  -7  14    2.73    0.27
  -6  -7  13    3.23    0.27
  -6   7  13    2.66    0.25
  -6  -7  12   11.43    0.47
  -6   7  12   11.58    0.44
  -6  -7  11   28.03    0.84
  -6   7  11   28.54    0.79
  -6  -7  10    2.40    0.23
  -6   7  10    2.11    0.20
  -6  -7   9   11.28    0.38
  -6  -7   9   11.00    0.44
  -6   7   9   10.65    0.39
  -6   7   8    0.65    0.16
  -6  -7   8    0.78    0.16
  -6  -7   8    0.83    0.18
  -6  -7   7    2.12    0.19
  -6  -7   7    2.17    0.22
  -6   7   7    2.24    0.18
  -6  -7   6    1.69    0.17
  -6  -7   6    2.22    0.23
  -6   7   6    1.91    0.16
  -6   7   5    0.71    0.13
  -6  -7   5    0.80    0.16
  -6  -7   5    0.98    0.19
  -6  -7   4    0.16    0.16
  -6  -7   4    0.06    0.13
  -6  -7   3   24.81    0.75
   6  -7  -3   24.81    0.66
  -6  -7   3   25.29    0.71
  -6  -7   2    0.63    0.17
  -6  -7   2    0.27    0.16
   6  -7  -2    0.25    0.13
   6  -7  -1   19.75    0.57
  -6  -7   1   18.99    0.61
  -6  -7   0   11.89    0.46
   6  -7   0   12.17    0.41
  -6  -7   0   12.53    0.46
  -6  -7  -1   15.22    0.53
   6  -7   1   14.19    0.46
  -6  -7  -1   14.44    0.51
   6  -7   2    2.79    0.21
  -6  -7  -2    2.74    0.24
  -6  -7  -2    2.47    0.23
   6   7   3    0.79    0.20
   6  -7   3    0.52    0.15
  -6  -7  -3    0.27    0.18
  -6  -7  -4   25.74    0.79
   6  -7   4   26.53    0.75
   6   7   4   26.48    0.80
  -6  -7  -5   17.61    0.60
   6  -7   5   16.69    0.57
   6   7   5   17.08    0.61
  -6  -7  -6   23.94    0.74
   6  -7   6   22.80    0.70
   6   7   6   22.41    0.74
  -6  -7  -7    2.18    0.25
   6   7   7    2.37    0.27
   6  -7   7    2.06    0.23
  -6  -7  -8   17.60    0.64
   6   7   8   18.56    0.67
   6  -7   8   19.05    0.63
   6   7   9    5.65    0.38
   6  -7   9    5.39    0.34
   6  -7  10    0.78    0.24
   6   7  10    1.02    0.25
   6  -7  11    0.29    0.23
   6   7  11    0.17    0.25
   6  -7  12    4.84    0.35
   6   7  12    5.38    0.39
   6  -7  13    3.49    0.32
   6   7  13    4.04    0.37
   6  -7  14   31.05    0.97
   6   7  14   32.37    1.04
  -6  -7 -15    2.46    0.29
   6   7  15    2.49    0.36
   6  -7  15    2.59    0.30
  -6  -7 -16    1.51    0.28
   6   7  16    0.81    0.31
   6  -7  16    1.47    0.28
  -6  -7 -17   17.27    0.69
   6  -7  17   19.32    0.72
   6   7  17   19.10    0.78
  -6  -7 -18   11.74    0.54
   6  -7  18   11.36    0.57
   6   7  18   10.70    0.60
   6   7  19    1.66    0.35
  -6  -7 -19    1.14    0.28
   6  -7  19    1.32    0.31
  -6  -7 -20    3.45    0.35
   6   7  20    3.95    0.46
   6  -7  20    3.85    0.38
  -6  -8  24   -0.22    0.28
  -6   8  23    1.54    0.33
  -6  -8  23    0.91    0.29
  -6   8  22    1.78    0.33
  -6  -8  22    1.28    0.31
  -6   8  21    2.42    0.32
  -6  -8  21    2.72    0.34
  -6  -8  20    7.11    0.45
  -6   8  19    2.72    0.33
  -6  -8  19    2.73    0.33
  -6   8  18   11.11    0.51
  -6  -8  18   11.60    0.54
  -6   8  17    4.32    0.34
  -6  -8  17    4.26    0.35
  -6  -8  16   13.12    0.56
  -6   8  15   17.28    0.62
  -6  -8  15   18.12    0.67
  -6   8  14    0.06    0.20
  -6  -8  14   -0.26    0.21
  -6   8  13    7.31    0.36
  -6  -8  13    7.27    0.40
  -6  -8  12   18.18    0.65
  -6  -8  11    5.59    0.35
  -6  -8  10    1.64    0.25
  -6  -8   9   10.06    0.45
  -6  -8   8    4.19    0.31
  -6  -8   7   14.49    0.55
  -6  -8   6    0.07    0.20
  -6  -8   5    0.92    0.20
  -6  -8   4    1.26    0.22
  -6  -8   3    1.42    0.22
  -6  -8   2   16.65    0.59
  -6  -8   2   16.00    0.53
  -6  -8   1    3.80    0.29
  -6  -8   1    4.88    0.28
  -6  -8   0    0.13    0.17
  -6  -8   0    0.49    0.19
   6  -8   0    0.13    0.16
  -6  -8  -1    9.63    0.43
   6  -8   1    9.52    0.37
  -6  -8  -1    8.47    0.39
  -6  -8  -2    0.23    0.19
  -6  -8  -2    0.24    0.19
   6  -8   2    0.38    0.17
  -6  -8  -3    1.33    0.22
   6  -8   3    1.10    0.20
  -6  -8  -3    1.63    0.22
  -6  -8  -4    9.53    0.44
   6  -8   4    9.57    0.40
  -6  -8  -5   -0.06    0.21
   6   8   5   -0.09    0.20
   6  -8   5   -0.11    0.20
   6   8   6   24.07    0.80
   6  -8   6   25.47    0.77
   6  -8   7    8.00    0.40
   6   8   7    7.40    0.42
   6  -8   8    7.34    0.39
   6   8   8    7.77    0.42
   6   8   9    3.74    0.32
   6  -8   9    3.68    0.31
   6   8  10    8.82    0.47
   6  -8  10    7.68    0.41
   6   8  11    1.78    0.29
   6  -8  11    2.29    0.28
   6   8  12    0.99    0.28
  -6  -8 -12    1.22    0.25
   6  -8  12    1.36    0.27
  -6  -8 -13    0.43    0.24
   6  -8  13    0.54    0.25
   6   8  13    0.61    0.28
   6   8  14    5.35    0.44
  -6  -8 -14    5.91    0.41
   6  -8  14    5.96    0.41
   6  -8  15    3.14    0.36
   6   8  15    3.28    0.37
  -6  -8 -15    2.91    0.33
  -6  -8 -16   12.79    0.57
   6  -8  16   11.26    0.57
   6   8  16   12.49    0.62
  -6  -8 -17    0.14    0.25
   6   8  17    0.44    0.33
   6  -8  17   -0.04    0.27
  -6  -8 -18    0.02    0.26
   6   8  18    0.23    0.32
   6  -8  18    0.02    0.30
  -6  -9  21    0.24    0.28
  -6  -9  20    0.19    0.26
  -6  -9  19    0.21    0.26
  -6  -9  18    4.78    0.40
  -6  -9  17   -0.24    0.29
  -6  -9  16   17.31    0.69
  -6  -9  15    2.29    0.30
  -6  -9  14    6.29    0.42
  -6  -9  13    1.32    0.27
  -6  -9  12   24.52    0.82
  -6  -9  11   26.26    0.86
  -6  -9  10   27.64    0.89
  -6  -9   9    4.84    0.35
  -6  -9   8   13.52    0.56
  -6  -9   7    9.18    0.46
  -6  -9   6   20.50    0.71
  -6  -9   5    2.08    0.26
  -6  -9   4    0.08    0.22
  -6  -9   3    2.00    0.26
  -6  -9   2    1.06    0.24
  -6  -9   1    1.76    0.26
  -6  -9   0    5.13    0.36
  -6  -9  -1    0.13    0.22
  -6  -9  -2    1.74    0.27
  -6  -9  -3   44.92    1.26
   6  -9   5    4.67    0.33
   6  -9   6    0.50    0.23
   6   9   7   14.23    0.59
   6  -9   7   15.27    0.59
   6   9   8   -0.09    0.24
   6  -9   8   -0.05    0.23
   6   9   9    0.20    0.23
   6  -9   9   -0.10    0.23
  -6  -9 -10    0.36    0.24
   6  -9  10    0.81    0.26
   6   9  10    0.71    0.26
  -6  -9 -11    0.11    0.25
   6   9  11    0.74    0.27
   6  -9  11    0.33    0.25
  -6  -9 -12    5.33    0.40
   6   9  12    4.65    0.40
   6  -9  12    4.95    0.38
  -6  -9 -13    8.15    0.46
   6   9  13    8.31    0.50
   6  -9  13    7.88    0.47
  -6  -9 -14   10.88    0.54
   6   9  14   11.86    0.59
   6  -9  14   10.08    0.54
   6   9  15    0.23    0.29
  -6  -9 -15    0.16    0.25
   6  -9  15    0.58    0.29
   6  -9  16   -0.06    0.29
  -6 -10  17    0.85    0.30
  -6 -10  16    5.65    0.44
  -6 -10  15    7.40    0.47
  -6 -10  14    3.29    0.35
  -6 -10  13    5.61    0.42
  -6 -10  12    3.74    0.36
  -6 -10  11    8.57    0.49
  -6 -10  10   25.02    0.86
  -6 -10   9   15.72    0.65
  -6 -10   8   37.33    1.13
  -6 -10   7   12.34    0.56
  -6 -10   6    6.51    0.40
  -6 -10   5    0.11    0.23
  -6 -10   4    0.33    0.25
  -6 -10   3    4.46    0.37
  -6 -10   2    3.49    0.32
  -6 -10   1    0.69    0.26
  -6 -10   0    0.69    0.25
  -6 -10  -7    1.70    0.28
  -6 -10  -8    6.87    0.44
  -6 -10  -9    2.42    0.31
  -6 -10 -10    5.30    0.39
  -6 -10 -11    6.01    0.42
  -6 -11  11   -0.41    0.30
  -6 -11  10    2.96    0.36
  -6 -11   9    0.31    0.26
  -6 -11   8    3.89    0.37
  -6 -11   7    0.82    0.29
  -6 -11   6    0.19    0.25
  -6 -11   4   40.49    1.21
  -6 -11   3    4.83    0.41
  -6 -11   2    5.21    0.41
  -6 -11  -4    3.40    0.37
  -6 -11  -5    0.27    0.28
  -7   0  31    0.50    0.33
  -7   0  30    8.71    0.53
  -7   0  29    0.13    0.29
  -7   0  28    0.66    0.30
  -7   0  27   -0.08    0.27
  -7   0  26   50.51    1.40
  -7   0  25    0.11    0.26
  -7   0  24   14.23    0.58
  -7   0  23   -0.15    0.23
  -7   0  22   40.12    1.13
  -7   0  21    0.06    0.21
  -7   0  20    2.34    0.25
  -7   0  19   -0.05    0.19
  -7   0  18    6.02    0.33
  -7   0  18    6.66    0.24
  -7   0  17    0.11    0.15
  -7   0  17    0.02    0.09
  -7   0  16   59.52    1.50
  -7   0  16   60.83    1.38
  -7   0  15    0.19    0.18
  -7   0  15   -0.02    0.09
  -7   0  14  622.73   13.27
  -7   0  14  607.70   13.13
  -7   0  13    0.25    0.17
  -7   0  13   -0.10    0.07
  -7   0  12    1.07    0.16
  -7   0  12    1.01    0.07
  -7   0  11    0.14    0.13
  -7   0  11    0.03    0.04
  -7   0  10   57.68    1.27
  -7   0   9    0.01    0.03
  -7   0   8    0.39    0.04
  -7   0   7    0.18    0.04
  -7   0   6   43.44    0.95
  -7   0   6   41.21    0.95
  -7   0   5   -0.02    0.05
  -7   0   5    0.02    0.05
  -7   0   4   80.18    1.77
  -7   0   4   81.52    1.78
  -7   0   3    0.16    0.12
  -7   0   3    0.05    0.05
  -7   0   3   -0.06    0.07
  -7   0   2   46.26    1.06
  -7   0   2   45.60    1.15
  -7   0   1   -0.14    0.13
  -7   0   1   -0.06    0.08
  -7   0   0  369.19    8.08
  -7   0  -1   -0.24    0.15
  -7   0  -2   20.86    0.63
  -7   0  -3    0.01    0.14
   7   0   4  551.10   11.99
   7   0   5    0.09    0.15
   7   0   6  285.06    6.32
   7   0   7   -0.05    0.14
   7   0   8   30.38    0.87
   7   0   9   -0.03    0.17
   7   0  10   10.77    0.45
   7   0  11   -0.07    0.17
   7   0  12    4.83    0.32
   7   0  13   -0.05    0.19
   7   0  14    7.91    0.41
   7   0  15   -0.04    0.23
   7   0  16  144.10    3.41
   7   0  17   -0.21    0.25
   7   0  18    8.62    0.48
   7   0  19    0.08    0.28
   7   0  20   54.62    1.54
   7   0  21    0.04    0.28
   7   0  22    0.71    0.31
   7   0  23   -0.35    0.32
   7   0  24   21.96    0.87
   7   0  25    0.07    0.33
  -7  -1  31   13.04    0.63
  -7  -1  30    2.99    0.38
  -7   1  30    2.87    0.38
  -7   1  29    3.56    0.39
  -7  -1  29    3.87    0.40
  -7   1  28   -0.02    0.27
  -7  -1  27   29.36    0.97
  -7   1  27   29.28    0.97
  -7   1  26   -0.19    0.28
  -7  -1  26    0.23    0.26
  -7  -1  25   10.24    0.50
  -7   1  25   10.27    0.50
  -7  -1  24    0.16    0.23
  -7   1  24    0.05    0.23
  -7   1  23    1.80    0.29
  -7  -1  23    1.98    0.27
  -7  -1  22    2.17    0.27
  -7   1  22    1.78    0.26
  -7  -1  21    1.09    0.23
  -7   1  21    1.25    0.24
  -7   1  20   18.96    0.66
  -7  -1  20   19.59    0.57
  -7  -1  19    2.71    0.25
  -7  -1  19    2.21    0.17
  -7   1  19    2.19    0.24
  -7  -1  18   10.43    0.41
  -7  -1  18    9.98    0.33
  -7  -1  17   33.73    0.91
  -7  -1  17   31.74    0.81
  -7  -1  16   11.55    0.43
  -7  -1  16   11.54    0.35
  -7  -1  15    1.92    0.20
  -7  -1  15    1.73    0.14
  -7  -1  14   57.86    1.44
  -7  -1  14   58.76    1.35
  -7  -1  13   79.75    1.94
  -7  -1  13   83.27    1.84
  -7  -1  12  142.78    3.08
  -7  -1  12  132.01    2.97
  -7  -1  11   93.36    2.28
  -7   1  11   91.16    2.27
  -7  -1  10  128.46    2.88
  -7   1  10  121.23    2.87
  -7  -1  10  127.80    2.77
  -7  -1   9   38.61    0.99
  -7   1   9   38.10    0.99
  -7  -1   9   38.52    0.89
  -7  -1   8    3.03    0.20
  -7   1   8    3.08    0.20
  -7  -1   8    3.34    0.13
  -7  -1   7    2.06    0.17
  -7   1   7    2.30    0.18
  -7  -1   7    1.83    0.10
  -7  -1   6  130.44    2.98
  -7  -1   6  131.77    2.87
  -7   1   6  130.04    2.97
  -7  -1   5   -0.01    0.12
  -7  -1   5    0.06    0.06
  -7   1   5    0.23    0.11
  -7   1   4    0.66    0.04
  -7  -1   4    0.45    0.12
  -7  -1   4    0.59    0.08
  -7   1   4    0.54    0.04
  -7   1   3    5.70    0.16
  -7  -1   3    5.72    0.20
  -7   1   3    6.08    0.17
  -7   1   2   96.89    2.23
  -7   1   2  101.66    2.12
  -7  -1   1    6.17    0.22
  -7   1   1    6.58    0.21
  -7   1   1    6.31    0.28
  -7   1   0    0.87    0.15
  -7   1   0    0.60    0.10
  -7   1  -1  181.03    4.06
  -7   1  -2  271.56    6.00
   7   1   3   36.53    0.98
  -7   1  -3   36.29    0.97
   7   1   4  128.66    2.96
  -7   1  -4  128.25    2.95
   7   1   5   17.25    0.57
   7  -1   6   16.65    0.54
   7   1   6   15.98    0.55
   7   1   7    0.52    0.16
   7  -1   7    0.30    0.14
   7   1   8   85.91    2.05
   7  -1   8   82.42    2.02
   7   1   9   11.15    0.46
   7  -1   9   10.94    0.43
   7  -1  10    2.01    0.22
   7   1  10    1.60    0.21
   7  -1  11    9.84    0.43
   7   1  11    9.41    0.44
   7  -1  12   30.07    0.89
   7   1  12   30.08    0.92
   7  -1  13    1.83    0.23
   7   1  13    2.05    0.26
   7  -1  14    7.70    0.40
   7   1  14    7.86    0.43
   7  -1  15   31.24    0.95
   7   1  15   31.75    0.98
   7   1  16   11.06    0.53
   7  -1  16   11.55    0.51
   7   1  17   14.00    0.61
   7  -1  17   14.08    0.58
   7   1  18    2.57    0.33
   7  -1  18    2.61    0.32
   7   1  19   14.16    0.64
   7  -1  19   13.01    0.59
   7   1  20   49.02    1.44
   7  -1  20   49.91    1.42
   7   1  21   -0.09    0.32
   7  -1  21    0.83    0.31
   7   1  22   28.71    1.02
   7  -1  22   28.37    0.97
   7   1  23    0.15    0.31
   7  -1  23    0.09    0.30
   7   1  24   47.35    1.43
   7  -1  24   45.22    1.38
   7  -1  25    0.80    0.35
  -7  -2  31   30.03    1.02
  -7   2  30   12.82    0.65
  -7  -2  30   12.93    0.62
  -7  -2  29   24.68    0.87
  -7   2  29   21.90    0.85
  -7   2  28    2.66    0.36
  -7  -2  27   14.75    0.62
  -7   2  27   13.37    0.62
  -7  -2  26    0.02    0.25
  -7   2  26   -0.02    0.25
  -7  -2  25   18.82    0.67
  -7   2  25   16.13    0.66
  -7  -2  24    0.33    0.25
  -7  -2  23    3.93    0.32
  -7  -2  22    1.87    0.20
  -7  -2  22    1.92    0.26
  -7  -2  21   20.49    0.69
  -7  -2  21   21.78    0.63
  -7  -2  20    3.66    0.29
  -7  -2  20    3.71    0.23
  -7  -2  19    0.14    0.14
  -7  -2  19    0.04    0.19
  -7  -2  18   30.43    0.84
  -7  -2  18   28.62    0.78
  -7   2  18   28.96    0.86
  -7  -2  17    0.98    0.14
  -7  -2  17    1.13    0.19
  -7   2  17    0.87    0.19
  -7  -2  16    0.14    0.16
  -7  -2  16    0.10    0.12
  -7   2  16    0.15    0.17
  -7   2  15   11.47    0.44
  -7  -2  15   10.91    0.37
  -7  -2  14    0.07    0.15
  -7  -2  14    0.03    0.10
  -7   2  14    0.14    0.16
  -7  -2  13   12.60    0.45
  -7   2  13   13.39    0.46
  -7  -2  13   13.37    0.40
  -7  -2  12    9.32    0.36
  -7   2  12    9.20    0.36
  -7  -2  12    9.24    0.30
  -7  -2  11    2.32    0.19
  -7   2  11    2.20    0.19
  -7  -2  11    2.00    0.14
  -7  -2  10    0.14    0.12
  -7  -2  10    0.52    0.09
  -7   2  10    0.30    0.13
  -7  -2   9   -0.02    0.12
  -7  -2   9    0.01    0.08
  -7   2   9   -0.10    0.13
  -7  -2   8   49.64    1.25
  -7   2   8   51.45    1.24
  -7  -2   8   50.04    1.17
  -7  -2   7   31.28    0.84
  -7   2   7   32.31    0.84
  -7  -2   7   31.26    0.76
  -7  -2   6    0.13    0.12
  -7  -2   6    0.19    0.08
  -7   2   6    0.17    0.12
  -7  -2   5    2.28    0.19
  -7   2   5    2.43    0.17
  -7  -2   5    2.27    0.13
  -7  -2   4   26.50    0.74
  -7   2   4   26.78    0.72
  -7  -2   4   25.93    0.66
  -7   2   3   41.53    1.03
  -7  -2   3   39.90    0.97
  -7   2   3   40.59    0.90
  -7  -2   3   42.64    1.07
  -7   2   2   26.47    0.71
  -7  -2   2   25.18    0.65
  -7   2   2   25.60    0.59
  -7  -2   2   26.01    0.73
  -7   2   1   74.79    1.77
  -7  -2   1   71.06    1.71
  -7   2   1   77.81    1.66
  -7  -2   1   75.03    1.80
  -7  -2   0    0.25    0.14
  -7  -2   0    0.61    0.10
  -7   2   0    0.37    0.13
  -7   2   0    0.43    0.08
  -7   2  -1    3.82    0.16
  -7  -2  -1    3.31    0.24
  -7   2  -1    3.56    0.22
  -7  -2  -2   15.70    0.55
  -7   2  -2   17.49    0.53
  -7   2  -3   58.71    1.44
  -7   2  -4   54.86    1.36
  -7   2  -5    1.15    0.16
  -7   2  -6    0.35    0.13
   7   2   8   15.55    0.56
   7  -2   8   14.87    0.52
   7   2   9    4.73    0.32
   7  -2   9    4.86    0.29
   7   2  10   44.60    1.23
   7  -2  10   44.11    1.16
   7  -2  11   40.93    1.09
   7   2  11   39.36    1.15
   7  -2  12   16.00    0.57
   7   2  12   16.18    0.62
   7  -2  13    0.58    0.19
   7   2  13    0.38    0.22
   7  -2  14    7.83    0.40
   7   2  14    7.97    0.44
   7  -2  15    0.58    0.22
   7   2  15    0.30    0.23
   7   2  16   -0.23    0.25
   7  -2  16    0.18    0.21
   7   2  17    2.92    0.34
   7  -2  17    3.06    0.30
   7  -2  18    7.83    0.43
   7  -2  19   79.91    2.01
   7   2  19   77.14    2.07
   7   2  20    1.00    0.31
   7  -2  20    0.72    0.28
   7  -2  21   95.57    2.40
   7   2  22    1.51    0.36
   7  -2  22    1.63    0.31
   7   2  23    5.95    0.47
   7   2  24    3.24    0.43
  -7  -3  30   -0.12    0.30
  -7  -3  29    1.58    0.33
  -7  -3  28   14.56    0.63
  -7  -3  27    1.20    0.29
  -7   3  26    3.32    0.38
  -7  -3  26    3.88    0.35
  -7  -3  25    1.10    0.27
  -7   3  25    0.74    0.27
  -7  -3  24    0.40    0.24
  -7   3  24    0.21    0.26
  -7  -3  24    0.21    0.20
  -7  -3  23    7.60    0.37
  -7  -3  23    7.81    0.40
  -7   3  23    7.69    0.45
  -7   3  22    0.40    0.25
  -7  -3  22    0.30    0.19
  -7  -3  22    0.28    0.22
  -7  -3  21   41.16    1.08
  -7  -3  21   40.15    1.11
  -7   3  21   41.18    1.16
  -7  -3  20   37.68    1.02
  -7  -3  20   36.41    0.99
  -7   3  20   36.19    1.06
  -7  -3  19    6.66    0.35
  -7  -3  19    6.39    0.32
  -7   3  19    6.63    0.37
  -7  -3  18    0.24    0.15
  -7  -3  18    0.62    0.19
  -7   3  18    0.63    0.21
  -7  -3  17    9.71    0.38
  -7   3  17    9.40    0.41
  -7  -3  16   40.50    1.05
  -7  -3  16   38.48    1.01
  -7   3  16   41.04    1.08
  -7  -3  15   19.13    0.58
  -7  -3  15   18.01    0.54
  -7   3  15   17.33    0.59
  -7  -3  14   23.41    0.69
  -7  -3  14   22.99    0.64
  -7   3  14   23.13    0.69
  -7  -3  13   33.54    0.90
  -7  -3  13   34.33    0.86
  -7   3  13   33.12    0.91
  -7  -3  12   30.50    0.82
  -7  -3  12   29.87    0.78
  -7   3  12   30.25    0.83
  -7  -3  11    2.96    0.21
  -7  -3  11    2.83    0.18
  -7   3  11    2.75    0.20
  -7  -3  10   18.71    0.56
  -7  -3  10   17.43    0.50
  -7   3  10   18.34    0.56
  -7  -3   9   -0.08    0.12
  -7  -3   9    0.11    0.10
  -7   3   9   -0.04    0.13
  -7  -3   8    4.23    0.24
  -7  -3   8    4.19    0.20
  -7   3   8    4.53    0.24
  -7  -3   7  139.17    3.15
  -7  -3   7  139.46    3.09
  -7   3   7  138.73    3.14
  -7  -3   6   49.95    1.27
  -7  -3   6   51.33    1.21
  -7   3   6   51.58    1.25
  -7  -3   5   90.82    2.14
  -7  -3   5   90.75    2.07
  -7   3   5   93.02    2.12
  -7  -3   4    0.10    0.13
  -7  -3   4    0.28    0.10
  -7   3   4    0.10    0.11
  -7  -3   3   48.25    1.11
  -7   3   3   49.24    1.14
  -7  -3   3   49.54    1.19
  -7   3   2   45.87    1.10
  -7  -3   2   43.79    1.07
  -7   3   2   44.34    1.00
  -7  -3   2   44.57    1.14
  -7   3   1   31.90    0.82
  -7   3   1   32.40    0.73
  -7  -3   1   33.87    0.89
  -7  -3   0    0.43    0.15
  -7  -3   0    0.32    0.11
  -7   3   0    0.70    0.13
   7  -3   0    0.47    0.08
  -7   3  -1    4.26    0.23
  -7  -3  -1    4.42    0.22
   7  -3   1    4.28    0.17
  -7  -3  -1    3.88    0.26
  -7  -3  -2    0.01    0.11
  -7   3  -2    0.20    0.12
   7  -3   2    0.07    0.09
   7   3   3   38.15    1.02
   7  -3   3   36.62    0.90
  -7   3  -3   35.81    0.95
   7   3   4   85.80    2.02
   7  -3   4   82.44    1.91
  -7   3  -4   82.75    1.95
   7   3   5   68.15    1.70
   7  -3   5   67.82    1.60
  -7   3  -5   68.44    1.63
   7   3   6   19.79    0.68
   7  -3   6   21.26    0.60
  -7   3  -6   21.99    0.63
   7   3   7    6.96    0.37
   7  -3   7    7.43    0.31
  -7   3  -7    7.86    0.33
   7  -3   8   85.59    2.01
  -7   3  -8   85.00    2.02
   7  -3   9    0.32    0.14
  -7   3  -9    0.27    0.15
   7  -3  10    7.18    0.34
   7  -3  10    7.01    0.33
   7  -3  11   37.72    1.04
   7  -3  11   38.61    1.04
   7  -3  12    0.90    0.20
   7  -3  12    0.92    0.20
   7  -3  13   43.82    1.19
   7  -3  13   46.15    1.21
   7   3  14   15.37    0.64
   7  -3  14   16.76    0.59
   7  -3  14   15.67    0.57
   7   3  15    2.19    0.31
   7  -3  15    2.24    0.26
   7  -3  15    2.20    0.26
   7   3  16    0.19    0.26
   7  -3  16    0.62    0.22
   7  -3  16    0.12    0.22
   7   3  17   -0.27    0.27
   7  -3  17    0.43    0.22
   7  -3  18    3.78    0.32
   7   3  19    2.24    0.33
   7   3  20    0.85    0.30
   7   3  22    4.77    0.45
   7   3  23    3.18    0.41
  -7   4  29    6.63    0.51
  -7   4  28    1.66    0.34
  -7   4  27   -0.04    0.28
  -7  -4  26    0.41    0.24
  -7   4  26    0.24    0.28
  -7  -4  25    0.28    0.25
  -7   4  25    0.10    0.27
  -7  -4  24    0.66    0.26
  -7   4  24    0.32    0.27
  -7  -4  24    0.18    0.21
  -7  -4  23   14.29    0.54
  -7  -4  23   14.05    0.55
  -7   4  23   13.99    0.60
  -7  -4  22   50.50    1.33
  -7  -4  22   52.07    1.34
  -7   4  22   49.30    1.39
  -7   4  21    1.35    0.27
  -7  -4  21    1.12    0.23
  -7  -4  21    0.73    0.21
  -7  -4  20   26.31    0.80
  -7  -4  20   27.81    0.81
  -7   4  20   27.74    0.86
  -7   4  19    0.95    0.23
  -7  -4  19    0.70    0.19
  -7  -4  19    1.02    0.21
  -7  -4  18   -0.09    0.16
  -7  -4  18   -0.13    0.18
  -7   4  18    0.38    0.21
  -7  -4  17    2.50    0.23
  -7  -4  17    2.23    0.21
  -7   4  17    2.49    0.26
  -7  -4  16    1.05    0.18
  -7  -4  16    0.94    0.17
  -7   4  16    0.81    0.19
  -7  -4  15    2.15    0.21
  -7  -4  15    1.84    0.18
  -7   4  15    2.13    0.23
  -7  -4  14    5.13    0.27
  -7  -4  14    4.74    0.26
  -7   4  14    5.04    0.28
  -7  -4  13    0.50    0.13
  -7  -4  13    0.27    0.15
  -7   4  13    0.39    0.17
  -7  -4  12   34.84    0.90
  -7  -4  12   32.53    0.88
  -7   4  12   34.82    0.92
  -7  -4  11    0.53    0.15
  -7  -4  11    0.33    0.14
  -7   4  11    0.24    0.15
  -7  -4  10    0.01    0.14
  -7  -4  10    0.01    0.11
  -7   4  10    0.28    0.14
  -7  -4   9    2.72    0.20
  -7  -4   9    2.35    0.17
  -7   4   9    2.81    0.20
  -7  -4   8    1.52    0.15
  -7   4   8    1.74    0.17
  -7  -4   8    1.66    0.18
  -7  -4   7   15.19    0.49
  -7  -4   7   15.06    0.46
  -7   4   7   14.96    0.47
  -7  -4   6   10.16    0.38
  -7  -4   6    9.80    0.34
  -7   4   6   10.19    0.36
  -7  -4   5    0.53    0.16
  -7  -4   5    0.25    0.12
  -7   4   5    0.55    0.14
  -7  -4   4  167.27    3.71
  -7   4   4  168.08    3.71
  -7  -4   4  163.42    3.76
  -7  -4   3   10.36    0.35
  -7   4   3    9.92    0.35
   7  -4  -3    9.37    0.26
  -7  -4   3   10.89    0.41
  -7  -4   2    1.19    0.16
  -7  -4   2    1.17    0.15
  -7   4   2    1.06    0.14
   7  -4  -2    1.20    0.09
  -7  -4   1   43.52    1.09
  -7   4   1   43.56    1.08
   7  -4  -1   44.19    1.02
  -7  -4   1   44.91    1.15
  -7  -4   0    9.82    0.36
  -7   4   0   10.29    0.34
   7  -4   0    9.95    0.30
  -7  -4   0    9.62    0.40
  -7  -4  -1    0.31    0.13
  -7   4  -1    0.30    0.11
   7  -4   1    0.21    0.09
  -7  -4  -1    0.30    0.17
  -7  -4  -2    0.25    0.13
  -7   4  -2    0.24    0.11
   7  -4   2    0.14    0.09
  -7   4  -3   52.19    1.26
   7   4   3   52.00    1.35
  -7  -4  -3   54.08    1.30
   7  -4   3   50.76    1.24
  -7  -4  -4    0.23    0.14
   7   4   4    0.59    0.18
  -7   4  -4    0.26    0.12
   7  -4   4    0.59    0.13
  -7  -4  -5   25.12    0.73
   7  -4   5   25.63    0.69
   7   4   5   25.00    0.79
  -7   4  -5   24.93    0.69
   7   4   6   46.56    1.28
   7  -4   6   47.79    1.18
  -7   4  -6   48.25    1.18
  -7   4  -7    0.28    0.14
   7   4   7    0.21    0.18
   7  -4   7    0.29    0.13
   7   4   8   24.34    0.78
   7  -4   8   23.05    0.68
  -7   4  -8   23.36    0.67
   7   4   9   33.35    1.01
   7  -4   9   33.45    0.92
  -7   4  -9   34.93    0.91
   7   4  10   31.02    0.97
   7  -4  10   32.40    0.89
  -7   4 -10   31.34    0.87
   7  -4  11    7.00    0.35
  -7   4 -11    7.80    0.35
   7   4  11    6.49    0.40
   7   4  12    1.00    0.24
   7  -4  12    1.12    0.20
  -7   4 -12    1.25    0.19
   7   4  13    0.08    0.24
   7  -4  13   -0.18    0.19
  -7   4 -13    0.17    0.18
   7  -4  14    8.49    0.42
   7   4  14    8.29    0.48
   7  -4  15   32.64    0.97
   7  -4  16    0.82    0.25
   7  -4  17   23.65    0.80
   7  -4  18    7.98    0.45
   7  -4  19    3.90    0.38
   7   4  21    0.29    0.33
   7   4  22    1.10    0.37
  -7   5  28    4.75    0.44
  -7   5  27    0.05    0.30
  -7   5  26    0.16    0.27
  -7   5  25   -0.08    0.27
  -7  -5  25    0.14    0.22
  -7  -5  24    9.18    0.46
  -7   5  24    9.27    0.50
  -7   5  23   18.08    0.71
  -7  -5  22    1.28    0.25
  -7  -5  22    1.62    0.25
  -7   5  21    0.90    0.26
  -7  -5  21    0.57    0.22
  -7  -5  21    1.01    0.23
  -7  -5  20   21.55    0.71
  -7  -5  20   20.61    0.67
  -7   5  20   21.42    0.74
  -7  -5  19    9.49    0.43
  -7  -5  19    9.35    0.41
  -7   5  19    9.69    0.46
  -7  -5  18   17.76    0.61
  -7  -5  18   18.99    0.60
  -7   5  18   18.66    0.65
  -7   5  17    0.06    0.20
  -7  -5  17   -0.16    0.18
  -7  -5  17    0.21    0.18
  -7  -5  16   16.96    0.57
  -7  -5  16   17.94    0.56
  -7   5  16   16.87    0.60
  -7  -5  15    0.51    0.16
  -7  -5  15    0.73    0.18
  -7   5  15    0.19    0.17
  -7  -5  14    0.14    0.15
  -7  -5  14    0.14    0.15
  -7   5  14    0.07    0.17
  -7  -5  13    9.07    0.36
  -7  -5  13    8.60    0.36
  -7   5  13    9.36    0.38
  -7  -5  12   -0.02    0.14
  -7  -5  12    0.13    0.14
  -7   5  12    0.03    0.16
  -7  -5  11   19.38    0.59
  -7  -5  11   19.63    0.60
  -7   5  11   19.66    0.60
  -7  -5  10    1.46    0.18
  -7  -5  10    1.56    0.18
  -7   5  10    1.49    0.19
  -7  -5   9   18.23    0.56
  -7  -5   9   17.98    0.55
  -7   5   9   18.60    0.55
  -7  -5   8   52.40    1.29
  -7  -5   8   51.69    1.28
  -7   5   8   50.97    1.26
  -7  -5   7   13.79    0.47
  -7  -5   7   14.29    0.47
  -7   5   7   14.52    0.45
  -7  -5   6    4.51    0.26
  -7  -5   6    4.29    0.23
  -7   5   6    4.49    0.23
  -7  -5   5    2.41    0.20
  -7  -5   5    2.57    0.19
  -7   5   5    2.42    0.18
  -7  -5   4   28.58    0.82
  -7  -5   4   30.14    0.80
  -7   5   4   29.93    0.77
  -7  -5   3   19.30    0.58
  -7   5   3   20.57    0.56
   7  -5  -3   18.84    0.49
  -7  -5   3   20.54    0.62
  -7  -5   2   11.15    0.40
   7  -5  -2   10.26    0.31
  -7  -5   2   10.57    0.42
  -7  -5   1    7.68    0.33
  -7   5   1    8.13    0.29
   7  -5  -1    7.72    0.26
  -7  -5   1    7.93    0.36
  -7  -5   0   32.67    0.87
  -7   5   0   32.63    0.81
   7  -5   0   32.33    0.79
  -7  -5   0   30.13    0.90
  -7  -5  -1    2.77    0.21
  -7   5  -1    2.69    0.17
   7  -5   1    2.49    0.16
  -7  -5  -1    2.89    0.23
  -7  -5  -2   16.88    0.55
  -7   5  -2   17.95    0.49
   7  -5   2   16.68    0.49
  -7  -5  -2   17.42    0.59
  -7   5  -3    6.88    0.26
  -7  -5  -3    7.51    0.33
   7   5   3    6.90    0.36
   7  -5   3    6.80    0.28
  -7   5  -4    1.60    0.14
   7   5   4    1.55    0.22
   7  -5   4    1.87    0.17
  -7  -5  -4    1.76    0.20
  -7   5  -5    3.14    0.19
  -7  -5  -5    3.21    0.24
   7  -5   5    2.91    0.20
   7   5   5    3.25    0.27
  -7   5  -6    7.09    0.28
  -7  -5  -6    7.46    0.35
   7   5   6    7.43    0.38
   7  -5   6    6.41    0.30
  -7   5  -7    7.41    0.29
  -7  -5  -7    7.51    0.36
   7   5   7    7.26    0.39
   7  -5   7    6.72    0.32
  -7  -5  -8    0.61    0.19
  -7   5  -8    0.62    0.14
   7   5   8    0.64    0.22
   7  -5   8    0.52    0.18
  -7  -5  -9    1.70    0.23
   7   5   9    1.53    0.26
   7  -5   9    1.60    0.21
   7   5  10   15.48    0.62
   7  -5  10   15.62    0.55
   7   5  11    3.28    0.34
   7  -5  11    3.65    0.28
   7  -5  12   11.97    0.49
   7   5  12   11.96    0.56
   7  -5  13   19.70    0.68
   7   5  13   20.50    0.77
   7   5  14    2.56    0.33
   7  -5  14    2.27    0.27
   7   5  15    3.67    0.38
   7  -5  15    2.49    0.29
   7  -5  16   38.07    1.11
   7   5  16   38.55    1.21
   7   5  17    1.09    0.32
   7  -5  17    1.73    0.29
   7   5  18    0.10    0.30
   7  -5  18   -0.15    0.24
   7   5  19   12.50    0.66
   7  -5  19   12.03    0.58
   7   5  20    0.94    0.34
   7  -5  20    1.44    0.30
   7   5  21    1.75    0.37
   7  -5  21    1.22    0.32
   7  -5  22   11.69    0.61
  -7   6  27    1.72    0.33
  -7   6  26    0.30    0.30
  -7   6  25    3.25    0.38
  -7  -6  25    4.27    0.37
  -7   6  24    0.06    0.28
  -7  -6  24    0.08    0.25
  -7   6  23    1.07    0.30
  -7  -6  23    1.74    0.28
  -7   6  22    2.23    0.32
  -7  -6  22    2.34    0.30
  -7  -6  21   11.26    0.50
  -7   6  21   11.11    0.55
  -7  -6  20   26.63    0.84
  -7   6  20   25.86    0.86
  -7   6  19   -0.10    0.23
  -7  -6  19    0.35    0.22
  -7  -6  18   46.11    1.24
  -7   6  18   44.46    1.25
  -7  -6  17    3.66    0.29
  -7  -6  17    3.77    0.25
  -7   6  17    3.99    0.32
  -7  -6  16   11.37    0.47
  -7  -6  16   11.99    0.43
  -7   6  16   11.20    0.47
  -7   6  15    0.80    0.21
  -7  -6  15    0.57    0.19
  -7  -6  15    0.87    0.18
  -7  -6  14    5.60    0.32
  -7  -6  14    5.68    0.29
  -7   6  14    5.46    0.32
  -7  -6  13   19.51    0.58
  -7  -6  13   17.64    0.60
  -7   6  13   18.12    0.60
  -7  -6  12    0.46    0.17
  -7  -6  12    0.40    0.17
  -7   6  12    0.36    0.18
  -7  -6  11   19.89    0.65
  -7   6  11   21.23    0.65
  -7  -6  10    0.62    0.17
  -7  -6  10    0.51    0.16
  -7   6  10    0.63    0.16
  -7  -6   9   13.33    0.45
  -7  -6   9   12.88    0.46
  -7   6   9   12.75    0.44
  -7  -6   8   -0.06    0.14
  -7  -6   8    0.01    0.14
  -7   6   8    0.02    0.14
  -7  -6   7    0.15    0.15
  -7  -6   7    0.61    0.16
  -7   6   7    0.28    0.14
  -7  -6   6    0.92    0.16
  -7  -6   6    1.20    0.18
  -7   6   6    1.00    0.15
  -7  -6   5   11.63    0.43
  -7  -6   5   12.33    0.44
  -7   6   5   12.29    0.39
  -7  -6   4   29.34    0.83
  -7  -6   4   29.27    0.83
  -7   6   4   30.63    0.77
  -7  -6   3    0.35    0.16
  -7  -6   3    0.13    0.16
  -7   6   3    0.10    0.11
  -7  -6   2    1.45    0.18
  -7   6   2    1.72    0.15
  -7  -6   2    1.68    0.20
  -7  -6   1    0.21    0.15
  -7  -6   1    0.21    0.15
  -7   6   1    0.33    0.12
   7  -6  -1    0.37    0.11
  -7  -6   0   30.75    0.85
  -7   6   0   29.77    0.75
   7  -6   0   29.67    0.76
  -7  -6   0   28.76    0.85
  -7  -6  -1    0.46    0.19
  -7  -6  -1    0.29    0.16
  -7   6  -1    0.24    0.11
   7  -6   1    0.08    0.11
  -7  -6  -2    7.95    0.37
   7  -6   2    9.24    0.33
  -7  -6  -2    8.89    0.41
  -7  -6  -3    0.52    0.17
   7  -6   3    0.66    0.14
  -7  -6  -4   17.76    0.59
   7   6   4   17.08    0.62
   7  -6   4   17.20    0.53
  -7  -6  -5   -0.25    0.19
   7   6   5   -0.19    0.20
   7  -6   5    0.05    0.15
  -7  -6  -6    1.70    0.23
   7  -6   6    2.30    0.22
   7   6   6    2.20    0.27
  -7  -6  -7   18.40    0.63
   7   6   7   16.82    0.64
   7  -6   7   16.34    0.56
  -7  -6  -8   69.74    1.74
   7   6   8   66.76    1.78
   7  -6   8   70.10    1.70
  -7  -6  -9    4.23    0.32
   7   6   9    4.16    0.35
   7  -6   9    4.07    0.28
  -7  -6 -10   12.68    0.52
   7   6  10   11.85    0.55
   7  -6  10   12.27    0.49
   7   6  11    0.20    0.23
  -7  -6 -11    0.22    0.22
   7  -6  11    0.19    0.20
  -7  -6 -12    2.60    0.28
   7  -6  12    2.66    0.28
   7   6  12    2.13    0.31
  -7  -6 -13    2.02    0.28
   7  -6  13    1.34    0.25
   7   6  13    1.46    0.29
  -7  -6 -14   -0.05    0.24
   7   6  14    0.05    0.26
   7  -6  14   -0.03    0.23
  -7  -6 -15    5.43    0.38
   7  -6  15    4.92    0.35
   7   6  15    4.42    0.41
  -7  -6 -16   -0.02    0.24
   7   6  16    0.31    0.28
   7  -6  16    0.02    0.25
   7  -6  17   20.72    0.75
   7  -6  18    5.34    0.40
   7   6  18    4.89    0.46
   7   6  19    2.23    0.39
   7  -6  19    1.82    0.32
   7   6  20    2.34    0.40
   7  -6  20    2.51    0.33
  -7  -7  26    0.02    0.28
  -7   7  25    0.42    0.29
  -7  -7  25    0.43    0.28
  -7   7  24    0.92    0.30
  -7  -7  24    0.86    0.29
  -7   7  23    0.04    0.28
  -7  -7  23    0.25    0.26
  -7   7  22    0.61    0.29
  -7  -7  22    0.24    0.25
  -7   7  21    3.26    0.34
  -7  -7  21    3.24    0.33
  -7   7  20    0.53    0.26
  -7  -7  20    0.38    0.25
  -7  -7  19   11.77    0.53
  -7   7  19   12.45    0.54
  -7   7  18    1.19    0.27
  -7  -7  18    1.56    0.27
  -7  -7  17   15.30    0.58
  -7   7  17   14.72    0.58
  -7   7  16    1.50    0.24
  -7  -7  16    1.21    0.24
  -7   7  15    1.35    0.23
  -7  -7  15    1.37    0.23
  -7  -7  14   21.08    0.70
  -7   7  14   20.60    0.67
  -7   7  13    0.64    0.20
  -7  -7  13    1.19    0.22
  -7   7  12    0.68    0.19
  -7  -7  12    0.41    0.20
  -7   7  11    0.90    0.19
  -7  -7  11    1.45    0.22
  -7  -7  10    3.51    0.23
  -7  -7  10    3.49    0.27
  -7   7  10    3.32    0.23
  -7   7   9    0.81    0.17
  -7  -7   9    1.00    0.17
  -7  -7   9    0.82    0.19
  -7  -7   8    6.64    0.30
  -7  -7   8    6.68    0.34
  -7   7   8    6.10    0.28
  -7  -7   7    5.04    0.28
  -7  -7   7    5.89    0.33
  -7   7   7    5.60    0.26
  -7  -7   6    8.28    0.35
  -7  -7   6    8.40    0.38
  -7   7   6    7.57    0.31
  -7  -7   5    0.14    0.15
  -7  -7   5    0.03    0.16
  -7  -7   4   12.07    0.45
  -7  -7   4   13.10    0.48
  -7  -7   3    2.55    0.23
  -7  -7   3    3.27    0.26
  -7  -7   2   11.45    0.45
  -7  -7   2   11.36    0.45
  -7  -7   1    5.65    0.32
  -7  -7   1    4.47    0.29
  -7  -7   0    6.04    0.33
  -7  -7   0    6.53    0.34
  -7  -7  -1    0.76    0.20
  -7  -7  -1    0.60    0.18
  -7  -7  -2    7.25    0.36
   7  -7   2    6.28    0.29
  -7  -7  -2    6.81    0.37
  -7  -7  -3    1.32    0.23
   7  -7   3    1.02    0.18
  -7  -7  -3    1.02    0.23
  -7  -7  -4    8.19    0.40
   7  -7   4    7.89    0.35
  -7  -7  -5    0.03    0.19
   7   7   5   -0.03    0.19
   7  -7   5   -0.21    0.18
  -7  -7  -6    6.49    0.37
   7   7   6    6.17    0.38
   7  -7   6    6.02    0.32
   7   7   7    1.39    0.25
  -7  -7  -7    1.26    0.24
   7  -7   7    1.08    0.21
  -7  -7  -8   10.36    0.47
   7  -7   8    9.40    0.43
   7   7   8    9.34    0.48
  -7  -7  -9    9.46    0.46
   7   7   9    9.00    0.48
   7  -7   9    9.15    0.43
  -7  -7 -10    0.21    0.23
   7   7  10    0.49    0.26
   7  -7  10    0.42    0.20
  -7  -7 -11    7.80    0.43
   7   7  11    7.29    0.46
   7  -7  11    6.94    0.40
  -7  -7 -12   32.80    1.00
   7   7  12   32.04    1.05
   7  -7  12   31.03    0.96
   7   7  13    0.77    0.29
  -7  -7 -13    0.50    0.24
   7  -7  13    0.64    0.27
   7   7  14    3.06    0.36
   7  -7  14    3.63    0.33
   7   7  15    4.91    0.42
   7  -7  15    4.49    0.37
   7  -7  16    1.24    0.30
   7   7  16    2.10    0.35
   7  -7  17   -0.08    0.27
   7   7  17    0.28    0.31
   7   7  18    3.35    0.42
   7  -7  18    2.31    0.34
   7  -7  19    2.04    0.34
  -7   8  24    0.30    0.30
  -7   8  23    4.71    0.40
  -7  -8  23    5.01    0.41
  -7   8  22    2.61    0.35
  -7   8  21    3.04    0.35
  -7  -8  21    2.65    0.33
  -7   8  20    2.79    0.33
  -7  -8  20    2.60    0.33
  -7   8  19    3.53    0.34
  -7  -8  19    3.27    0.34
  -7   8  18    1.19    0.27
  -7  -8  18    0.83    0.27
  -7   8  17   12.62    0.53
  -7  -8  17   11.90    0.54
  -7  -8  16    3.28    0.33
  -7  -8  15    1.02    0.26
  -7  -8  14    6.33    0.38
  -7  -8  13   10.44    0.48
  -7  -8  12   17.59    0.63
  -7  -8  11   16.66    0.62
  -7  -8  10   -0.17    0.22
  -7  -8   9    4.29    0.32
  -7  -8   8   11.31    0.48
  -7  -8   7    1.30    0.23
  -7  -8   6    0.23    0.20
  -7  -8   5    7.65    0.40
  -7  -8   4    4.90    0.33
  -7  -8   3    1.20    0.20
  -7  -8   3    1.24    0.22
  -7  -8   2    4.76    0.29
  -7  -8   2    5.05    0.33
  -7  -8   1    9.64    0.44
  -7  -8   1    8.52    0.41
  -7  -8   0    1.12    0.21
  -7  -8   0    1.02    0.23
  -7  -8  -1   11.79    0.50
  -7  -8  -1   11.45    0.47
  -7  -8  -2   10.30    0.47
  -7  -8  -2   10.83    0.46
  -7  -8  -3    6.59    0.38
  -7  -8  -3    7.27    0.39
  -7  -8  -4    1.87    0.26
  -7  -8  -4    1.90    0.27
  -7  -8  -5    2.74    0.30
  -7  -8  -5    2.75    0.31
  -7  -8  -6   41.52    1.17
   7   8   6   38.64    1.17
   7   8   7    1.12    0.27
  -7  -8  -7    1.38    0.26
   7  -8   7    1.25    0.23
  -7  -8  -8   12.96    0.55
   7   8   8   12.17    0.56
   7  -8   8   11.95    0.49
   7   8   9    0.56    0.26
  -7  -8  -9    1.26    0.27
   7  -8   9    0.71    0.22
  -7  -8 -10   13.50    0.58
   7  -8  10   14.20    0.57
   7   8  10   14.20    0.62
  -7  -8 -11    1.73    0.28
   7   8  11    1.83    0.31
   7   8  12    7.68    0.48
   7  -8  12    7.23    0.42
   7   8  13    4.25    0.40
   7  -8  13    4.13    0.35
   7   8  14    8.03    0.51
   7  -8  14    8.18    0.47
   7   8  15    6.89    0.49
   7  -8  15    6.28    0.43
   7   8  16    5.01    0.45
   7  -8  16    4.73    0.39
   7  -8  17   -0.10    0.31
  -7  -9  20    4.56    0.40
  -7  -9  19   12.48    0.60
  -7  -9  18    2.73    0.36
  -7  -9  17    0.43    0.26
  -7  -9  16    0.60    0.27
  -7  -9  15    1.04    0.29
  -7  -9  14    4.01    0.36
  -7  -9  13   13.65    0.58
  -7  -9  12    4.89    0.36
  -7  -9  11   12.47    0.55
  -7  -9  10   -0.05    0.23
  -7  -9   9   15.03    0.60
  -7  -9   8    1.22    0.26
  -7  -9   7    7.84    0.42
  -7  -9   6    8.94    0.45
  -7  -9   5   55.58    1.49
  -7  -9   4    0.43    0.22
  -7  -9   3    0.29    0.22
  -7  -9   2    8.02    0.43
  -7  -9   1    0.29    0.23
  -7  -9   0    0.88    0.25
  -7  -9  -1    7.18    0.41
  -7  -9  -2    4.85    0.35
  -7  -9  -3    3.23    0.32
  -7  -9  -4    6.81    0.42
  -7  -9  -5    8.26    0.45
  -7  -9  -6    5.55    0.39
  -7  -9  -7    0.32    0.25
  -7  -9  -8    4.10    0.35
   7   9  10    1.03    0.30
   7   9  11    9.31    0.53
   7   9  12   12.26    0.61
   7   9  13    0.45    0.32
   7   9  14    8.28    0.53
  -7 -10  16    0.99    0.31
  -7 -10  15    4.59    0.40
  -7 -10  14    6.81    0.46
  -7 -10  13    0.14    0.27
  -7 -10  11    0.24    0.24
  -7 -10  10    4.50    0.37
  -7 -10   9    0.83    0.27
  -7 -10   8    1.86    0.29
  -7 -10   7    0.51    0.26
  -7 -10   6    0.33    0.24
  -7 -10   5    0.22    0.26
  -7 -10   4   15.78    0.64
  -7 -10   3    0.48    0.27
  -7 -10   2    2.18    0.31
  -7 -10   1    1.35    0.28
  -7 -10   0   -0.27    0.25
  -7 -10  -1    0.70    0.26
  -7 -10  -2    1.44    0.30
  -7 -10  -3    1.80    0.32
  -7 -10  -4   12.86    0.59
  -7 -10  -5    1.81    0.33
  -7 -10  -6   26.65    0.91
  -7 -11   8    6.40    0.45
  -7 -11   7    0.45    0.29
  -7 -11   6   -0.17    0.29
  -7 -11   5    0.34    0.26
  -7 -11   4    3.96    0.37
  -7 -11   3    0.25    0.28
  -7 -11   2    9.32    0.52
  -7 -11   1    1.90    0.32
  -7 -11   0   -0.04    0.26
  -7 -11  -1    8.55    0.51
  -8   0  30   23.90    0.91
  -8   0  29    0.13    0.29
  -8   0  28   24.46    0.88
  -8   0  27   -0.02    0.28
  -8   0  26    3.87    0.38
  -8   0  25   -0.38    0.27
  -8   0  24   14.25    0.60
  -8   0  23   -0.05    0.23
  -8   0  22    3.38    0.31
  -8   0  21   -0.11    0.21
  -8   0  20    9.71    0.44
  -8   0  19   -0.06    0.18
  -8   0  18    5.36    0.32
  -8   0  17    0.04    0.18
  -8   0  16   23.16    0.71
  -8   0  15    0.07    0.17
  -8   0  14    4.87    0.29
  -8   0  13    0.02    0.16
  -8   0   8   37.93    0.84
  -8   0   7    0.01    0.04
  -8   0   6   24.36    0.56
  -8   0   5   -0.06    0.14
  -8   0   5    0.06    0.06
  -8   0   4   42.48    1.08
  -8   0   4   41.03    0.94
  -8   0   3   -0.11    0.13
  -8   0   3    0.02    0.06
  -8   0   2  129.27    2.79
  -8   0   2  117.15    2.64
  -8   0   1   -0.01    0.15
  -8   0   0  123.23    2.85
  -8   0  -1    0.05    0.16
  -8   0  -2  213.28    4.80
  -8   0  -3   -0.12    0.15
  -8   0  -4    0.73    0.18
  -8   0  -5   -0.08    0.17
   8   0   6    1.50    0.21
   8   0   7   -0.07    0.17
   8   0   8    1.77    0.22
   8   0   9   -0.12    0.16
   8   0  10    3.32    0.28
   8   0  11    0.05    0.19
   8   0  12    0.80    0.22
   8   0  13    0.05    0.21
   8   0  14   14.11    0.59
   8   0  15    0.15    0.23
   8   0  16    3.02    0.32
   8   0  17    0.08    0.27
   8   0  18   96.20    2.44
   8   0  19   -0.24    0.32
   8   0  20  107.95    2.71
   8   0  21   -0.12    0.32
   8   0  22    5.10    0.44
   8   0  23    0.05    0.32
  -8  -1  30    8.27    0.53
  -8   1  30    7.29    0.53
  -8  -1  29    0.06    0.28
  -8  -1  28   10.76    0.55
  -8   1  28    9.10    0.52
  -8  -1  27    0.43    0.28
  -8   1  27    0.47    0.29
  -8  -1  26    0.15    0.25
  -8   1  26   -0.16    0.29
  -8   1  25    0.30    0.26
  -8  -1  25   -0.12    0.27
  -8  -1  24   23.08    0.80
  -8   1  24   24.23    0.82
  -8  -1  23    5.54    0.37
  -8   1  23    5.53    0.38
  -8  -1  22    0.58    0.24
  -8   1  22    0.94    0.24
  -8  -1  21    0.42    0.22
  -8   1  21    0.55    0.24
  -8  -1  20    2.83    0.28
  -8   1  20    3.13    0.28
  -8  -1  19   -0.03    0.20
  -8  -1  18    6.53    0.35
  -8  -1  17   -0.12    0.18
  -8  -1  16  132.34    3.06
  -8  -1  15    2.87    0.26
  -8  -1  15    2.58    0.15
  -8  -1  14  185.30    4.20
  -8  -1  14  186.37    4.06
  -8  -1  13   73.16    1.78
  -8  -1  13   73.25    1.64
  -8  -1  12   18.56    0.59
  -8   1  12   19.12    0.59
  -8  -1  12   18.13    0.47
  -8  -1  11   59.96    1.47
  -8   1  11   59.83    1.47
  -8  -1  11   58.93    1.34
  -8  -1  10   29.57    0.84
  -8   1  10   30.59    0.84
  -8  -1  10   30.79    0.72
  -8  -1   9   19.98    0.59
  -8   1   9   19.42    0.58
  -8  -1   8  118.02    2.75
  -8   1   8  113.86    2.74
  -8  -1   8  121.70    2.62
  -8  -1   7   12.04    0.44
  -8   1   7   12.32    0.43
  -8  -1   7   12.68    0.34
  -8  -1   6   43.59    1.13
  -8   1   6   45.28    1.12
  -8  -1   6   42.79    1.00
  -8   1   5   27.32    0.77
  -8  -1   5   27.79    0.67
  -8   1   4   24.90    0.71
  -8   1   4   24.38    0.56
  -8  -1   4   25.66    0.61
  -8   1   4   24.45    0.56
  -8   1   3    0.04    0.05
  -8  -1   3   -0.03    0.07
  -8  -1   2    1.49    0.12
  -8   1   2    1.41    0.17
  -8   1   1   12.65    0.46
  -8  -1   1   12.91    0.37
  -8   1   0    0.15    0.15
  -8   1  -1  170.22    3.85
  -8  -1  -2    7.62    0.36
  -8   1  -2    8.78    0.37
  -8  -1  -3  193.56    4.43
  -8   1  -3  197.96    4.42
  -8  -1  -4   41.15    1.15
  -8   1  -4   43.78    1.14
   8   1   5   18.48    0.63
  -8   1  -5   18.23    0.61
   8   1   6  137.42    3.14
  -8   1  -6  131.37    3.11
   8   1   7    1.01    0.21
   8  -1   8   20.56    0.67
   8   1   8   20.02    0.69
   8  -1   9   22.72    0.72
   8   1   9   20.97    0.73
   8  -1  10    7.37    0.38
   8   1  10    7.03    0.39
   8   1  11    4.48    0.33
   8  -1  11    4.38    0.31
   8   1  12  102.49    2.49
   8  -1  12   99.45    2.45
   8   1  13    0.66    0.25
   8  -1  13    0.63    0.23
   8   1  14   -0.14    0.23
   8  -1  14    0.12    0.20
   8   1  15    0.63    0.24
   8  -1  15    0.07    0.23
   8   1  16    4.86    0.39
   8  -1  16    4.49    0.36
   8   1  17    9.54    0.52
   8  -1  17    9.09    0.49
   8   1  18   61.04    1.69
   8  -1  18   59.59    1.63
   8   1  19    6.23    0.47
   8  -1  19    5.79    0.44
   8   1  20    7.73    0.51
   8  -1  20    6.87    0.46
   8  -1  21    3.05    0.38
   8   1  21    1.99    0.36
   8   1  22   15.74    0.74
   8  -1  22   13.88    0.66
   8  -1  23    3.86    0.41
   8   1  23    4.89    0.46
  -8  -2  30    2.14    0.35
  -8  -2  29    4.48    0.40
  -8  -2  28   16.22    0.68
  -8  -2  27    7.04    0.45
  -8   2  27    6.86    0.47
  -8  -2  26    0.09    0.26
  -8  -2  25    3.85    0.35
  -8  -2  24   36.50    1.08
  -8  -2  23    2.24    0.30
  -8  -2  22   20.33    0.70
  -8  -2  21   -0.10    0.21
  -8  -2  20    0.75    0.23
  -8  -2  19    0.69    0.21
  -8   2  19   -0.01    0.21
  -8  -2  18   18.28    0.60
  -8   2  18   17.29    0.61
  -8  -2  18   16.88    0.52
  -8  -2  17   51.67    1.35
  -8   2  17   53.41    1.37
  -8  -2  17   52.95    1.27
  -8  -2  16   51.98    1.31
  -8   2  16   50.09    1.31
  -8  -2  16   49.97    1.21
  -8  -2  15   75.09    1.77
  -8   2  15   74.15    1.78
  -8  -2  15   69.43    1.66
  -8  -2  14   13.93    0.49
  -8   2  14   13.48    0.49
  -8  -2  14   12.74    0.40
  -8  -2  13    0.25    0.15
  -8  -2  13    0.35    0.11
  -8   2  13    0.60    0.18
  -8  -2  12   20.03    0.62
  -8   2  12   19.52    0.62
  -8  -2  12   19.67    0.53
  -8  -2  11   -0.11    0.14
  -8  -2  11    0.02    0.09
  -8   2  11    0.06    0.14
  -8  -2  10    4.58    0.26
  -8   2  10    4.34    0.25
  -8  -2  10    4.51    0.19
  -8  -2   9   -0.03    0.14
  -8  -2   9    0.03    0.09
  -8   2   9    0.05    0.13
  -8  -2   8    1.95    0.20
  -8   2   8    2.15    0.20
  -8  -2   8    1.99    0.13
  -8  -2   7   19.18    0.59
  -8   2   7   18.27    0.57
  -8  -2   7   17.91    0.49
  -8  -2   6   66.32    1.63
  -8   2   6   66.43    1.61
  -8  -2   6   67.08    1.52
  -8  -2   5   11.93    0.45
  -8   2   5   12.18    0.43
  -8  -2   5   12.58    0.36
  -8  -2   4   29.90    0.85
  -8  -2   4   29.71    0.74
  -8   2   4   30.57    0.82
  -8  -2   3   74.45    1.73
  -8   2   3   75.90    1.81
  -8  -2   3   79.03    1.85
  -8   2   2   66.09    1.59
  -8  -2   2   65.36    1.51
  -8  -2   2   65.34    1.63
  -8   2   1   21.50    0.63
  -8  -2   1   21.02    0.57
  -8  -2   1   19.86    0.65
  -8   2   0    4.00    0.24
  -8  -2   0    3.70    0.19
  -8  -2   0    3.63    0.26
  -8  -2  -1   76.53    1.79
  -8  -2  -1   78.32    1.90
  -8   2  -1   78.16    1.86
  -8  -2  -2   31.28    0.94
  -8   2  -2   35.77    0.93
  -8   2  -3  116.64    2.70
  -8   2  -4   51.93    1.32
  -8   2  -5    5.61    0.30
  -8   2  -6    0.80    0.18
   8   2   6    0.72    0.19
  -8   2  -7    0.07    0.15
   8   2   7    0.14    0.18
   8   2   8    0.15    0.19
  -8   2  -8   -0.01    0.16
   8   2   9    4.15    0.32
  -8   2  -9    3.87    0.29
   8  -2  10    7.28    0.37
   8   2  10    7.29    0.41
   8   2  11    0.54    0.23
   8  -2  11    0.24    0.19
   8   2  12   -0.13    0.23
   8  -2  12    0.21    0.20
   8   2  13    0.81    0.25
   8  -2  13    0.83    0.23
   8   2  14   66.52    1.77
   8  -2  14   65.25    1.70
   8   2  15    0.49    0.27
   8  -2  15    0.09    0.22
   8  -2  16    0.18    0.23
   8   2  16    0.31    0.25
   8   2  17   19.13    0.77
   8  -2  17   18.89    0.71
   8   2  18   28.79    1.01
   8  -2  18   28.02    0.92
   8  -2  19    3.81    0.35
   8   2  19    3.73    0.41
   8  -2  20    0.38    0.26
   8   2  20   -0.10    0.29
   8   2  21    1.11    0.32
   8   2  22   12.69    0.67
  -8  -3  30    0.83    0.34
  -8  -3  28    6.17    0.43
  -8  -3  27    2.81    0.34
  -8   3  27    2.33    0.35
  -8  -3  26    0.85    0.29
  -8   3  26    0.70    0.31
  -8  -3  25   15.49    0.62
  -8   3  25   15.49    0.66
  -8  -3  24    4.53    0.36
  -8   3  24    4.08    0.38
  -8   3  23    0.26    0.26
  -8  -3  23    0.22    0.24
  -8  -3  22   22.56    0.75
  -8   3  22   22.78    0.79
  -8  -3  21    0.09    0.21
  -8   3  21    0.02    0.23
  -8  -3  20   10.98    0.47
  -8  -3  20   11.52    0.44
  -8   3  20   11.68    0.51
  -8  -3  19   47.35    1.28
  -8  -3  19   49.67    1.23
  -8   3  19   49.92    1.32
  -8  -3  18    0.34    0.15
  -8  -3  18    0.39    0.21
  -8   3  18    0.70    0.22
  -8  -3  17    5.10    0.31
  -8  -3  17    5.65    0.27
  -8   3  17    4.76    0.32
  -8  -3  16    1.24    0.16
  -8  -3  16    1.37    0.20
  -8   3  16    1.45    0.22
  -8  -3  15    0.25    0.17
  -8  -3  15    0.18    0.12
  -8  -3  14   12.19    0.46
  -8  -3  14   12.37    0.41
  -8  -3  13    6.24    0.32
  -8  -3  13    6.83    0.28
  -8   3  13    7.03    0.34
  -8  -3  12    4.18    0.26
  -8  -3  12    4.51    0.22
  -8   3  12    4.45    0.27
  -8  -3  11    0.15    0.14
  -8  -3  11    0.29    0.11
  -8   3  11    0.17    0.16
  -8  -3  10    0.20    0.15
  -8  -3  10    0.19    0.11
  -8   3  10    0.15    0.14
  -8  -3   9    5.78    0.29
  -8  -3   9    5.83    0.23
  -8   3   9    5.59    0.28
  -8  -3   8   21.45    0.66
  -8  -3   8   21.96    0.59
  -8   3   8   22.25    0.65
  -8  -3   7    0.31    0.11
  -8   3   7    0.24    0.14
  -8  -3   6   51.93    1.30
  -8  -3   6   50.06    1.21
  -8   3   6   51.18    1.27
  -8  -3   5   43.50    1.16
  -8  -3   5   45.26    1.08
  -8   3   5   44.51    1.13
  -8  -3   4    1.53    0.19
  -8  -3   4    1.61    0.15
  -8   3   3   50.60    1.27
  -8  -3   3   52.30    1.24
  -8  -3   3   50.71    1.32
  -8   3   2    8.29    0.34
  -8  -3   2    8.20    0.30
  -8  -3   2    8.67    0.38
  -8   3   1   50.73    1.28
  -8  -3   1   51.91    1.25
  -8  -3   1   53.21    1.34
  -8   3   0  112.18    2.56
  -8  -3   0  111.16    2.53
  -8  -3   0  110.43    2.63
  -8   3  -1   33.95    0.90
  -8  -3  -1   33.55    0.87
  -8  -3  -1   33.61    0.96
  -8  -3  -2   20.93    0.62
  -8   3  -2   21.22    0.63
  -8  -3  -2   22.29    0.70
  -8  -3  -3   43.98    1.08
  -8  -3  -3   42.58    1.16
  -8   3  -4    0.10    0.15
   8   3   4    0.02    0.18
   8   3   5   17.75    0.63
  -8   3  -5   17.01    0.56
   8   3   6   18.09    0.66
  -8   3  -6   20.12    0.61
  -8   3  -7   13.02    0.47
  -8   3  -8    0.44    0.16
  -8   3  -9    8.13    0.37
  -8   3 -10   30.51    0.88
  -8   3 -11   10.48    0.44
  -8   3 -12    5.95    0.34
   8   3  13   -0.08    0.26
   8   3  14   70.53    1.90
   8  -3  14   71.13    1.80
   8  -3  15   -0.06    0.24
   8   3  15   -0.23    0.28
   8  -3  16    1.27    0.26
   8   3  16    1.12    0.29
   8   3  17    4.88    0.43
   8   3  18    6.37    0.48
   8   3  19    6.89    0.50
   8   3  20    2.25    0.37
   8   3  21   -0.08    0.32
   8   3  22   14.39    0.72
  -8   4  28    3.02    0.38
  -8   4  27    0.41    0.31
  -8  -4  26    2.85    0.31
  -8   4  26    1.65    0.32
  -8  -4  25    0.52    0.26
  -8   4  25    0.35    0.28
  -8  -4  24   11.34    0.50
  -8   4  24   11.01    0.56
  -8   4  23    0.80    0.28
  -8  -4  23    1.02    0.26
  -8  -4  22   25.90    0.82
  -8   4  22   27.15    0.89
  -8  -4  21   24.22    0.73
  -8  -4  21   23.53    0.75
  -8   4  21   22.53    0.79
  -8  -4  20    0.42    0.19
  -8  -4  20    0.66    0.24
  -8   4  20    0.30    0.24
  -8  -4  19   39.20    1.07
  -8  -4  19   38.19    1.04
  -8   4  19   39.96    1.12
  -8  -4  18   10.79    0.44
  -8  -4  18    9.96    0.41
  -8   4  18   10.06    0.46
  -8  -4  17    0.22    0.16
  -8  -4  17    0.58    0.19
  -8   4  17    0.70    0.22
  -8  -4  16    1.30    0.19
  -8  -4  16    1.16    0.21
  -8   4  16    1.51    0.23
  -8  -4  15   28.50    0.81
  -8   4  15   29.29    0.87
  -8  -4  14    6.40    0.33
  -8  -4  14    6.32    0.30
  -8   4  14    6.71    0.34
  -8  -4  13   -0.05    0.17
  -8  -4  13    0.15    0.13
  -8   4  13    0.11    0.17
  -8  -4  12   26.58    0.75
  -8   4  12   26.28    0.75
  -8  -4  11    4.63    0.27
  -8  -4  11    4.50    0.24
  -8   4  11    4.90    0.27
  -8  -4  10   28.15    0.79
  -8  -4  10   27.06    0.74
  -8   4  10   27.62    0.78
  -8  -4   9   30.58    0.84
  -8  -4   9   29.10    0.78
  -8   4   9   30.01    0.82
  -8  -4   8    1.07    0.18
  -8  -4   8    1.07    0.14
  -8   4   8    1.21    0.17
  -8  -4   7    1.88    0.21
  -8  -4   7    1.46    0.16
  -8   4   7    2.05    0.19
  -8  -4   6    1.04    0.19
  -8  -4   6    1.22    0.15
  -8   4   6    1.23    0.16
  -8  -4   5    9.83    0.41
  -8  -4   5   10.43    0.36
  -8   4   5   10.04    0.37
  -8  -4   4   29.59    0.83
  -8  -4   4   27.19    0.75
  -8   4   4   28.75    0.77
  -8  -4   3   44.11    1.10
  -8   4   3   44.87    1.11
  -8  -4   3   43.44    1.17
  -8  -4   2    2.14    0.23
  -8  -4   2    2.02    0.18
  -8   4   2    2.00    0.18
  -8   4   1   10.01    0.36
  -8  -4   1   10.07    0.36
  -8  -4   1    9.12    0.41
  -8   4   0    2.66    0.20
  -8  -4   0    2.84    0.19
   8  -4   0    2.99    0.15
  -8  -4   0    2.87    0.26
  -8  -4  -1    5.61    0.27
  -8   4  -1    6.04    0.28
   8  -4   1    5.83    0.22
  -8  -4  -1    5.80    0.33
  -8   4  -2    9.79    0.36
  -8  -4  -2    9.98    0.38
   8  -4   2    9.45    0.32
  -8  -4  -2    9.97    0.44
  -8   4  -3    2.85    0.20
  -8  -4  -3    2.89    0.22
   8  -4   3    2.79    0.17
  -8  -4  -3    3.02    0.28
   8   4   4   -0.24    0.18
  -8  -4  -4   -0.03    0.15
  -8   4  -4    0.16    0.13
   8  -4   4    0.16    0.12
   8   4   5    0.38    0.20
  -8  -4  -5    0.43    0.15
  -8   4  -5    0.45    0.14
   8  -4   5    0.30    0.13
   8   4   6    3.62    0.30
  -8  -4  -6    3.37    0.26
   8  -4   6    3.38    0.22
  -8   4  -6    3.35    0.23
   8  -4   7   10.83    0.40
  -8   4  -7   10.40    0.41
   8   4   8    3.20    0.31
   8  -4   8    3.66    0.25
  -8   4  -8    3.93    0.25
   8   4   9   20.41    0.74
   8  -4   9   21.49    0.65
  -8   4  -9   20.03    0.64
   8   4  10   30.06    0.97
   8  -4  10   31.17    0.87
  -8   4 -10   30.17    0.87
   8   4  11    0.37    0.26
   8  -4  11    0.44    0.21
   8   4  12    4.83    0.39
   8  -4  12    5.18    0.32
  -8   4 -12    5.18    0.31
   8   4  13    0.59    0.25
   8  -4  13    0.40    0.20
   8  -4  14    0.64    0.24
   8   4  20    6.12    0.50
   8   4  21    1.87    0.39
  -8   5  27    0.46    0.31
  -8   5  26    0.76    0.30
  -8   5  25    0.53    0.30
  -8   5  24    0.06    0.27
  -8   5  23   16.58    0.68
  -8  -5  22    6.91    0.40
  -8  -5  22    5.59    0.36
  -8  -5  21   16.19    0.60
  -8  -5  21   16.71    0.60
  -8   5  21   16.63    0.65
  -8  -5  20    5.85    0.34
  -8   5  20    5.06    0.38
  -8   5  19    0.49    0.23
  -8  -5  19    0.26    0.19
  -8  -5  19    0.31    0.21
  -8  -5  18   33.67    0.95
  -8  -5  18   35.18    0.96
  -8   5  18   33.09    0.99
  -8  -5  17   10.03    0.41
  -8  -5  17    9.06    0.41
  -8   5  17    8.66    0.44
  -8  -5  16    8.23    0.37
  -8  -5  16    7.44    0.36
  -8   5  16    7.68    0.39
  -8  -5  15    1.66    0.21
  -8  -5  15    1.48    0.21
  -8   5  15    1.08    0.22
  -8  -5  14    2.66    0.23
  -8  -5  14    2.33    0.22
  -8   5  14    2.40    0.25
  -8  -5  13    1.24    0.19
  -8  -5  13    1.56    0.20
  -8   5  13    1.38    0.21
  -8  -5  12    0.32    0.17
  -8  -5  12    0.15    0.15
  -8   5  12    0.19    0.17
  -8  -5  11   -0.03    0.16
  -8  -5  11    0.19    0.15
  -8   5  11    0.35    0.16
  -8  -5  10   19.65    0.62
  -8  -5  10   19.88    0.60
  -8   5  10   19.80    0.61
  -8  -5   9   -0.08    0.17
  -8  -5   9    0.15    0.14
  -8   5   9   -0.04    0.16
  -8  -5   8   46.14    1.20
  -8  -5   8   45.46    1.16
  -8   5   8   46.65    1.16
  -8  -5   7    5.76    0.31
  -8   5   7    5.76    0.28
  -8  -5   6    3.18    0.24
  -8  -5   6    3.34    0.22
  -8   5   6    3.41    0.21
  -8  -5   5   38.65    1.06
  -8  -5   5   39.24    1.02
  -8   5   5   40.77    1.02
  -8  -5   4   11.20    0.45
  -8  -5   4   11.45    0.41
  -8   5   4   11.35    0.39
  -8  -5   3   17.22    0.55
  -8   5   3   18.23    0.53
  -8  -5   3   17.49    0.60
  -8  -5   2    7.89    0.34
  -8   5   2    7.94    0.31
  -8  -5   2    7.81    0.38
  -8  -5   1   13.35    0.47
  -8   5   1   14.17    0.44
  -8  -5   1   13.30    0.51
  -8  -5   0    1.58    0.22
  -8   5   0    1.78    0.17
  -8  -5   0    1.46    0.17
  -8  -5  -1    0.90    0.20
  -8  -5  -1    0.92    0.17
  -8   5  -1    0.90    0.15
  -8  -5  -2    4.58    0.27
  -8   5  -2    4.15    0.22
   8  -5   2    4.28    0.21
  -8  -5  -2    4.22    0.31
  -8  -5  -3   22.40    0.67
  -8   5  -3   21.44    0.60
   8  -5   3   20.37    0.59
  -8  -5  -3   21.56    0.73
  -8  -5  -4    1.22    0.19
  -8   5  -4    1.11    0.14
   8  -5   4    1.17    0.16
  -8   5  -5   16.14    0.49
  -8  -5  -5   15.45    0.55
   8   5   5   15.54    0.60
   8  -5   5   15.06    0.49
  -8   5  -6    8.03    0.32
  -8  -5  -6    8.27    0.39
   8   5   6    8.73    0.45
   8  -5   6    8.43    0.35
   8   5   7   15.74    0.62
  -8   5  -7   15.61    0.50
  -8  -5  -7   16.70    0.59
   8  -5   7   15.53    0.53
  -8  -5  -8    7.99    0.40
   8  -5   8    7.80    0.35
   8   5   9   33.67    1.05
   8  -5   9   31.40    0.93
  -8  -5 -10    0.75    0.23
   8   5  10    0.79    0.28
   8  -5  10    0.59    0.20
  -8  -5 -11   18.45    0.67
   8   5  11   17.95    0.72
   8  -5  11   17.71    0.61
   8   5  12    0.31    0.27
   8  -5  12    0.36    0.21
   8   5  13    1.79    0.31
   8  -5  13    1.89    0.26
   8   5  14    7.98    0.49
   8  -5  14    7.20    0.41
   8   5  15    1.30    0.31
   8  -5  15    1.43    0.25
   8   5  16    1.27    0.31
   8  -5  16    1.26    0.27
   8  -5  17    1.08    0.30
   8   5  17    1.13    0.33
   8  -5  18    0.42    0.27
   8   5  18    0.50    0.31
   8   5  19   14.17    0.71
  -8   6  26    1.12    0.35
  -8   6  25    1.53    0.32
  -8   6  24    1.68    0.32
  -8   6  23   19.35    0.76
  -8  -6  22    6.20    0.39
  -8   6  22    6.40    0.44
  -8   6  21    0.24    0.26
  -8  -6  21    0.16    0.22
  -8  -6  20    5.38    0.36
  -8   6  20    5.17    0.38
  -8  -6  19    5.44    0.34
  -8   6  19    4.69    0.36
  -8  -6  18    3.61    0.31
  -8   6  18    4.20    0.33
  -8   6  17    0.20    0.22
  -8  -6  17    0.17    0.20
  -8  -6  17    0.28    0.19
  -8  -6  16    7.14    0.37
  -8  -6  16    7.53    0.35
  -8   6  16    6.42    0.38
  -8  -6  15    0.91    0.21
  -8  -6  15    0.98    0.20
  -8   6  15    1.11    0.22
  -8  -6  14    1.34    0.22
  -8  -6  14    0.90    0.20
  -8   6  14    1.28    0.22
  -8  -6  13    2.38    0.23
  -8  -6  13    2.13    0.23
  -8   6  13    2.31    0.24
  -8  -6  12    0.38    0.18
  -8  -6  12    0.36    0.17
  -8   6  12    0.34    0.18
  -8  -6  11    1.18    0.19
  -8  -6  11    1.23    0.20
  -8   6  11    1.48    0.21
  -8  -6  10    3.25    0.24
  -8  -6  10    2.74    0.23
  -8   6  10    2.95    0.23
  -8  -6   9    2.62    0.23
  -8  -6   9    2.39    0.22
  -8   6   9    2.62    0.23
  -8  -6   8    5.88    0.31
  -8  -6   8    5.11    0.29
  -8   6   8    5.28    0.27
  -8  -6   7    6.52    0.32
  -8  -6   7    6.82    0.33
  -8   6   7    6.52    0.30
  -8  -6   6   26.33    0.75
  -8  -6   6   24.47    0.74
  -8   6   6   24.79    0.70
  -8  -6   5    0.88    0.18
  -8  -6   5    0.60    0.16
  -8   6   5    0.80    0.15
  -8  -6   4    1.51    0.21
  -8  -6   4    1.32    0.19
  -8   6   4    1.18    0.16
  -8  -6   3    4.13    0.27
  -8  -6   3    3.95    0.29
  -8  -6   2   29.31    0.85
  -8   6   2   30.24    0.79
  -8  -6   2   31.88    0.89
  -8  -6   1    0.01    0.18
  -8  -6   1    0.13    0.16
  -8   6   1    0.13    0.13
  -8  -6   0    3.90    0.27
  -8   6   0    4.13    0.21
  -8  -6   0    4.02    0.29
  -8  -6  -1    0.51    0.21
  -8  -6  -1    0.56    0.19
  -8  -6  -2    9.51    0.41
  -8  -6  -2    9.30    0.44
  -8  -6  -3   25.93    0.78
  -8  -6  -3   25.21    0.83
  -8  -6  -4    0.82    0.20
  -8  -6  -4    1.60    0.28
  -8  -6  -5   31.91    0.92
   8  -6   5   29.81    0.83
   8   6   5   29.98    0.96
   8   6   6   22.38    0.79
  -8  -6  -6   24.54    0.76
   8  -6   6   22.15    0.68
  -8  -6  -7   31.58    0.93
   8   6   7   30.27    0.96
   8  -6   7   29.96    0.86
   8   6   8   16.13    0.66
  -8  -6  -8   16.83    0.62
   8  -6   8   15.51    0.56
  -8  -6  -9   27.33    0.86
   8  -6   9   25.57    0.79
   8   6   9   27.66    0.92
  -8  -6 -10    6.25    0.39
   8   6  10    5.38    0.41
   8  -6  10    5.74    0.34
  -8  -6 -11    0.69    0.24
   8   6  11    0.65    0.28
   8  -6  11    0.92    0.23
  -8  -6 -12   20.76    0.74
   8   6  12   20.10    0.79
   8  -6  12   19.92    0.69
  -8  -6 -13    1.57    0.28
   8   6  13    0.95    0.31
   8  -6  13    1.40    0.26
   8   6  14   35.35    1.20
   8  -6  14   36.79    1.10
  -8  -6 -15    0.60    0.25
   8   6  15    0.75    0.31
   8  -6  15    0.84    0.26
  -8  -6 -16    6.52    0.44
   8   6  16    5.64    0.47
   8  -6  16    5.86    0.41
  -8  -6 -17   22.58    0.82
   8   6  17   21.40    0.88
   8  -6  17   23.04    0.81
  -8  -6 -18    0.38    0.27
   8   6  18    0.40    0.32
   8  -6  18    0.57    0.28
   8  -6  19    9.32    0.53
  -8   7  24    1.98    0.34
  -8   7  23    1.28    0.32
  -8  -7  23    2.00    0.31
  -8   7  22   -0.37    0.28
  -8  -7  22    0.13    0.25
  -8  -7  21    2.84    0.32
  -8  -7  20    7.75    0.43
  -8   7  20    7.77    0.45
  -8   7  19   -0.21    0.25
  -8  -7  19    0.12    0.23
  -8  -7  18    4.89    0.37
  -8   7  17    0.17    0.23
  -8  -7  17    0.56    0.23
  -8   7  16    0.17    0.23
  -8  -7  16    0.17    0.22
  -8   7  15   -0.25    0.21
  -8  -7  15   -0.14    0.20
  -8   7  14    0.66    0.21
  -8  -7  14    0.61    0.21
  -8  -7  13    3.22    0.28
  -8   7  13    3.79    0.28
  -8  -7  12   10.62    0.46
  -8   7  12    9.88    0.42
  -8  -7  11    2.69    0.24
  -8  -7  11    2.20    0.25
  -8   7  11    2.39    0.24
  -8  -7  10   27.84    0.79
  -8  -7  10   26.93    0.82
  -8   7  10   26.72    0.77
  -8  -7   9   11.58    0.44
  -8  -7   9   11.64    0.46
  -8   7   9   11.09    0.42
  -8  -7   8   18.58    0.59
  -8  -7   8   18.39    0.61
  -8   7   8   17.17    0.56
  -8  -7   7   23.92    0.72
  -8  -7   7   24.02    0.75
  -8  -7   6   19.86    0.63
  -8  -7   6   19.28    0.64
  -8  -7   5    1.97    0.22
  -8  -7   5    1.54    0.22
  -8  -7   4    4.30    0.28
  -8  -7   4    4.09    0.28
  -8  -7   3   14.82    0.54
  -8  -7   3   15.92    0.56
  -8  -7   2    4.48    0.29
  -8  -7   2    3.40    0.28
  -8  -7   1   -0.03    0.19
  -8  -7   1    0.17    0.18
  -8  -7   0    0.70    0.21
  -8  -7   0    1.22    0.21
  -8  -7  -1   -0.02    0.20
  -8  -7  -1    0.14    0.19
  -8  -7  -2    0.84    0.25
  -8  -7  -2    0.47    0.20
  -8  -7  -3    1.07    0.23
  -8  -7  -4    0.32    0.20
  -8  -7  -4    0.53    0.23
  -8  -7  -5    3.93    0.31
  -8  -7  -5    3.17    0.32
  -8  -7  -6   14.58    0.57
  -8  -7  -7   10.87    0.49
   8   7   7   11.10    0.54
  -8  -7  -8    2.30    0.29
   8   7   8    2.61    0.32
   8   7   9   20.45    0.77
  -8  -7  -9   20.04    0.72
   8   7  10    2.25    0.33
  -8  -7 -10    2.24    0.30
  -8  -7 -11   10.61    0.52
   8   7  11    9.57    0.54
  -8  -7 -12    2.15    0.32
   8   7  12    1.72    0.33
   8  -7  12    1.79    0.27
  -8  -7 -13    6.86    0.45
   8   7  13    6.88    0.48
   8  -7  13    6.84    0.41
  -8  -7 -14    1.08    0.29
   8   7  14    1.36    0.33
   8  -7  14    0.69    0.25
  -8  -7 -15    0.02    0.26
   8   7  15   -0.18    0.32
   8  -7  15    0.05    0.27
  -8  -7 -16    3.83    0.37
   8   7  16    3.54    0.42
   8  -7  16    2.93    0.34
   8  -7  17   -0.02    0.29
  -8  -8  22    5.11    0.41
  -8  -8  21    9.58    0.51
  -8  -8  20   -0.26    0.27
  -8  -8  19    3.34    0.35
  -8  -8  18    0.09    0.25
  -8  -8  17    0.93    0.26
  -8  -8  16    0.73    0.26
  -8  -8  15    5.27    0.37
  -8  -8  14   -0.30    0.23
  -8  -8  13   -0.02    0.22
  -8  -8  12    5.63    0.36
  -8  -8  11   -0.07    0.21
  -8  -8  10    4.39    0.33
  -8  -8   9    1.80    0.25
  -8  -8   8    2.55    0.27
  -8  -8   7   -0.20    0.21
  -8  -8   6   32.33    0.96
  -8  -8   5    1.05    0.23
  -8  -8   4    2.48    0.27
  -8  -8   3    0.52    0.21
  -8  -8   3    0.09    0.20
  -8  -8   2    7.09    0.37
  -8  -8   2    7.21    0.38
  -8  -8   1    0.45    0.21
  -8  -8   1    0.24    0.20
  -8  -8   0    0.39    0.22
  -8  -8   0    0.32    0.22
  -8  -8  -1    1.18    0.23
  -8  -8  -1    1.17    0.24
  -8  -8  -2    0.90    0.25
  -8  -8  -2    1.23    0.24
  -8  -8  -3    2.95    0.29
  -8  -8  -3    3.08    0.32
  -8  -8  -4    0.35    0.27
  -8  -8  -4    0.07    0.22
  -8  -8  -5   28.09    0.91
  -8  -8  -5   28.98    0.96
  -8  -8  -6   14.57    0.61
  -8  -8  -6   14.48    0.65
  -8  -8  -7    4.26    0.35
  -8  -8  -7    4.16    0.40
  -8  -8  -8    9.23    0.48
  -8  -8  -9    4.19    0.35
   8   8   9    4.25    0.39
  -8  -8 -10    7.50    0.44
   8   8  10    7.14    0.47
  -8  -8 -11   -0.02    0.25
   8   8  11    0.16    0.29
  -8  -8 -12    1.89    0.31
   8   8  12    1.17    0.32
  -8  -8 -13    8.47    0.49
   8   8  13    8.98    0.55
  -8  -8 -14    2.00    0.32
   8   8  14    2.11    0.36
  -8  -9  19   17.42    0.72
  -8  -9  18    3.33    0.39
  -8  -9  17   18.85    0.73
  -8  -9  16    5.12    0.40
  -8  -9  15    0.50    0.28
  -8  -9  14    1.62    0.30
  -8  -9  13    4.76    0.37
  -8  -9  12    0.09    0.24
  -8  -9  11   -0.11    0.25
  -8  -9  10    0.85    0.25
  -8  -9   8    2.17    0.28
  -8  -9   7    0.70    0.24
  -8  -9   6    9.37    0.47
  -8  -9   5   -0.44    0.26
  -8  -9   4   13.54    0.57
  -8  -9   3    0.71    0.25
  -8  -9   2    3.40    0.32
  -8  -9   1    0.16    0.21
  -8  -9   0    1.74    0.28
  -8  -9  -1   28.62    0.92
  -8  -9  -2   14.87    0.62
  -8  -9  -3    1.00    0.26
  -8  -9  -4    1.14    0.27
  -8  -9  -5    5.26    0.39
  -8  -9  -6    9.10    0.49
  -8  -9  -7    0.31    0.26
  -8  -9  -8    9.29    0.49
  -8  -9  -9    8.87    0.52
  -8  -9 -10   -0.15    0.29
   8   9  11    1.65    0.36
   8   9  12   21.82    0.85
  -8 -10  14    1.59    0.33
  -8 -10  13   10.26    0.54
  -8 -10  12    1.07    0.30
  -8 -10  11    5.98    0.42
  -8 -10  10    2.97    0.34
  -8 -10   9    2.41    0.32
  -8 -10   8    2.91    0.33
  -8 -10   6    5.52    0.39
  -8 -10   5   -0.08    0.26
  -8 -10   4   14.16    0.61
  -8 -10   3    4.11    0.36
  -8 -10   2   25.08    0.86
  -8 -10   1   -0.10    0.26
  -8 -10   0   40.53    1.20
  -8 -10  -1    2.01    0.32
  -8 -10  -2   19.18    0.74
  -8 -10  -3   26.29    0.90
  -8 -10  -4    1.82    0.32
  -8 -10  -5    7.29    0.46
  -9   0  29    0.02    0.31
  -9   0  28    4.32    0.41
  -9   0  27    0.14    0.30
  -9   0  26   31.02    1.01
  -9   0  25   -0.21    0.29
  -9   0  24   22.00    0.78
  -9   0  23   -0.11    0.25
  -9   0  22    0.32    0.24
  -9   0  21   -0.03    0.22
  -9   0  20   19.73    0.69
  -9   0  19    0.26    0.21
  -9   0  18   10.67    0.47
  -9   0  17    0.09    0.20
  -9   0  16   72.65    1.81
  -9   0  15   -0.08    0.18
  -9   0  14   15.64    0.56
  -9   0   6  133.43    3.17
  -9   0   6  138.91    3.00
  -9   0   5    0.04    0.16
  -9   0   5    0.05    0.06
  -9   0   4    2.10    0.11
  -9   0   4    2.00    0.22
  -9   0   3   -0.11    0.18
  -9   0   3    0.02    0.07
  -9   0   2   13.08    0.50
  -9   0   2   13.41    0.37
  -9   0   1   -0.01    0.17
  -9   0   1   -0.04    0.09
  -9   0   0    0.84    0.19
  -9   0  -1    0.56    0.18
  -9   0  -2    1.14    0.21
  -9   0  -3    0.06    0.17
  -9   0  -4    0.44    0.18
  -9   0  -5   -0.02    0.17
  -9   0  -6    2.99    0.27
  -9   0  -7    0.22    0.19
   9   0   9   -0.19    0.22
   9   0  10    3.52    0.32
   9   0  11    0.18    0.24
   9   0  12   13.17    0.57
   9   0  13    0.06    0.24
   9   0  14   10.72    0.54
   9   0  15   -0.13    0.24
   9   0  16    3.18    0.34
   9   0  17    0.13    0.28
   9   0  18    4.37    0.40
   9   0  19    0.44    0.30
   9   0  20    1.11    0.33
   9   0  21   -0.07    0.30
  -9  -1  29    0.28    0.32
  -9   1  29   -0.11    0.29
  -9  -1  28    1.97    0.33
  -9   1  28    2.53    0.36
  -9  -1  27    1.39    0.34
  -9   1  27    1.40    0.33
  -9  -1  26   23.28    0.84
  -9   1  26   23.94    0.85
  -9  -1  25   14.37    0.61
  -9   1  25   13.50    0.62
  -9  -1  24    0.36    0.26
  -9   1  24    0.47    0.26
  -9  -1  23    3.15    0.32
  -9   1  23    3.05    0.35
  -9  -1  22    1.14    0.26
  -9   1  22    1.11    0.26
  -9  -1  21    0.66    0.24
  -9   1  21    0.83    0.26
  -9  -1  20   10.68    0.48
  -9  -1  19    2.95    0.28
  -9  -1  18   50.41    1.34
  -9  -1  17   75.27    1.86
  -9  -1  16   21.28    0.69
  -9  -1  15   16.13    0.57
  -9  -1  14   20.51    0.66
  -9  -1  13    1.55    0.22
  -9   1  13    1.53    0.21
  -9  -1  12    9.71    0.41
  -9   1  12   10.57    0.43
  -9  -1  11   27.62    0.82
  -9   1  11   28.56    0.82
  -9  -1  10   42.46    1.12
  -9   1  10   41.84    1.12
  -9  -1   9    8.48    0.37
  -9   1   9    9.01    0.38
  -9  -1   9    7.65    0.24
  -9  -1   8   88.47    2.20
  -9   1   8   91.79    2.20
  -9  -1   8   94.29    2.05
  -9  -1   7   10.68    0.43
  -9   1   7   10.43    0.42
  -9  -1   7   10.61    0.30
  -9   1   6   38.00    0.99
  -9  -1   6   34.98    0.84
  -9   1   5   33.57    0.94
  -9  -1   5   34.38    0.81
  -9   1   4   12.34    0.46
  -9  -1   4   12.15    0.35
  -9   1   3   10.34    0.42
  -9   1   3   10.45    0.27
  -9  -1   3    9.71    0.31
  -9   1   2    0.12    0.07
  -9  -1   2    0.09    0.09
  -9   1   2   -0.13    0.15
  -9   1   1   25.39    0.75
  -9  -1   1   24.34    0.64
  -9  -1   0  150.51    3.29
  -9   1   0  143.65    3.40
  -9  -1  -1   50.56    1.38
  -9   1  -1   54.46    1.37
  -9  -1  -2  118.24    2.80
  -9   1  -2  118.06    2.78
  -9  -1  -3    4.13    0.30
  -9   1  -3    3.70    0.27
  -9  -1  -4   29.86    0.90
  -9   1  -4   29.06    0.87
  -9  -1  -5   39.50    1.16
  -9   1  -5   43.02    1.15
  -9  -1  -6   10.32    0.48
  -9   1  -6   10.99    0.47
   9   1   7   12.75    0.53
  -9   1  -7   11.60    0.49
   9   1   8   14.27    0.58
  -9   1  -8   13.96    0.55
   9   1   9    1.78    0.27
  -9   1  -9    1.62    0.25
   9   1  10   86.89    2.19
   9  -1  11   17.52    0.66
   9   1  11   17.82    0.69
   9  -1  12    8.17    0.45
   9   1  12    8.96    0.48
   9  -1  13    3.60    0.33
   9   1  13    3.80    0.36
   9  -1  14    0.32    0.23
   9   1  14   -0.19    0.26
   9  -1  15    1.23    0.30
   9   1  15    1.54    0.31
   9  -1  16   24.15    0.84
   9   1  16   23.31    0.86
   9   1  17   16.39    0.72
   9  -1  17   17.25    0.70
   9  -1  18    1.86    0.33
   9   1  18    1.87    0.35
   9   1  19    0.58    0.31
   9  -1  19    0.40    0.30
   9   1  20    3.38    0.41
   9  -1  20    2.77    0.37
   9   1  21   -0.33    0.33
   9  -1  21    0.07    0.29
   9  -1  22    6.96    0.50
  -9  -2  29    5.55    0.44
  -9  -2  28    1.25    0.33
  -9   2  28    0.68    0.30
  -9  -2  27    0.41    0.27
  -9  -2  26    0.43    0.26
  -9  -2  25   16.82    0.66
  -9  -2  24   10.35    0.50
  -9  -2  23   14.89    0.60
  -9  -2  22    9.96    0.49
  -9  -2  21   20.01    0.68
  -9   2  21   18.25    0.68
  -9  -2  20    1.37    0.25
  -9   2  20    1.35    0.27
  -9  -2  19    9.81    0.45
  -9   2  19    9.57    0.45
  -9  -2  18    7.07    0.37
  -9   2  18    5.95    0.36
  -9  -2  17    4.15    0.30
  -9   2  17    3.35    0.29
  -9  -2  16    4.04    0.29
  -9   2  16    4.33    0.31
  -9  -2  15    8.81    0.40
  -9   2  15    9.11    0.42
  -9  -2  14    1.76    0.22
  -9   2  14    1.53    0.22
  -9  -2  13    0.97    0.19
  -9  -2  13    1.09    0.13
  -9   2  13    0.67    0.19
  -9  -2  12    6.14    0.32
  -9   2  12    6.39    0.34
  -9  -2  12    5.72    0.23
  -9  -2  11    0.10    0.17
  -9  -2  11   -0.09    0.09
  -9   2  11    0.20    0.16
  -9  -2  10   36.97    1.04
  -9   2  10   38.51    1.04
  -9  -2  10   38.91    0.92
  -9  -2   9    0.66    0.18
  -9  -2   9    0.60    0.11
  -9   2   9    0.68    0.17
  -9  -2   8    1.28    0.19
  -9  -2   8    1.17    0.12
  -9   2   8    1.08    0.19
  -9  -2   7    0.27    0.18
  -9  -2   7    0.13    0.10
  -9   2   7    0.20    0.15
  -9  -2   6   47.61    1.23
  -9   2   6   47.43    1.20
  -9  -2   6   45.47    1.09
  -9  -2   5    2.26    0.23
  -9   2   5    2.44    0.22
  -9  -2   5    2.16    0.15
  -9  -2   4   71.48    1.72
  -9   2   4   72.88    1.70
  -9  -2   3   -0.03    0.17
  -9  -2   3    0.08    0.10
  -9   2   3    0.19    0.15
  -9   2   2   14.19    0.50
  -9  -2   2   13.89    0.42
  -9  -2   2   14.45    0.54
  -9   2   1   35.26    0.96
  -9  -2   1   35.45    0.88
  -9  -2   1   34.42    1.00
  -9   2   0   74.15    1.78
  -9  -2   0   73.79    1.70
  -9  -2   0   69.33    1.81
  -9   2  -1   22.63    0.70
  -9  -2  -1   22.84    0.63
  -9  -2  -2    5.45    0.26
  -9   2  -2    5.60    0.31
  -9   2  -3    0.24    0.16
  -9   2  -4    1.65    0.21
  -9   2  -5    0.51    0.18
  -9   2  -6    4.99    0.31
  -9   2  -7    1.18    0.20
   9   2   7    0.62    0.22
   9   2   8    7.03    0.41
  -9   2  -8    7.15    0.37
  -9   2  -9    0.36    0.18
   9   2   9    0.78    0.24
   9   2  10    2.99    0.31
  -9   2 -10    3.78    0.30
   9   2  11    2.23    0.31
  -9   2 -11    1.82    0.25
   9   2  12   10.28    0.53
  -9   2 -12   10.42    0.49
   9   2  13   16.03    0.68
   9  -2  14    2.57    0.33
   9   2  14    3.04    0.35
   9   2  15    7.55    0.48
   9  -2  15    7.35    0.44
   9   2  16    2.43    0.35
   9  -2  17   63.36    1.70
   9   2  17   62.44    1.76
   9  -2  18   16.68    0.70
   9   2  18   17.61    0.76
   9   2  19    6.90    0.50
   9   2  20    0.92    0.35
  -9  -3  29    0.20    0.28
  -9  -3  28    0.41    0.29
  -9   3  28    0.35    0.32
  -9  -3  27   -0.06    0.30
  -9   3  27    0.52    0.31
  -9   3  26    4.32    0.42
  -9  -3  26    4.07    0.37
  -9   3  25    0.79    0.32
  -9  -3  25    0.78    0.28
  -9   3  24    1.55    0.33
  -9  -3  24    1.26    0.29
  -9   3  23    6.62    0.44
  -9  -3  22   -0.06    0.24
  -9   3  22    0.11    0.25
  -9  -3  21    5.49    0.37
  -9   3  21    5.01    0.37
  -9  -3  20    4.33    0.33
  -9   3  20    4.14    0.34
  -9  -3  19    0.38    0.21
  -9   3  19    0.55    0.23
  -9  -3  18   17.38    0.62
  -9   3  18   18.50    0.66
  -9  -3  17    4.94    0.32
  -9   3  17    5.20    0.33
  -9  -3  16   40.51    1.08
  -9   3  16   37.28    1.08
  -9  -3  15   46.35    1.26
  -9  -3  15   49.36    1.19
  -9   3  15   47.56    1.27
  -9  -3  14   23.75    0.72
  -9  -3  14   22.05    0.63
  -9   3  14   22.67    0.71
  -9  -3  13   24.92    0.74
  -9  -3  13   23.11    0.64
  -9   3  13   23.54    0.73
  -9  -3  12    6.47    0.33
  -9  -3  12    5.76    0.25
  -9   3  12    6.28    0.33
  -9  -3  11   32.89    0.93
  -9  -3  11   34.23    0.85
  -9   3  11   33.02    0.93
  -9  -3  10    0.98    0.20
  -9  -3  10    1.35    0.15
  -9   3  10    1.37    0.20
  -9  -3   9    7.62    0.36
  -9  -3   9    7.84    0.29
  -9   3   9    8.32    0.36
  -9  -3   8   30.49    0.87
  -9  -3   8   31.11    0.78
  -9   3   8   28.83    0.84
  -9  -3   7   44.11    1.20
  -9  -3   7   46.93    1.11
  -9   3   7   44.73    1.18
  -9  -3   6    1.20    0.20
  -9  -3   6    1.02    0.13
  -9   3   6    1.01    0.18
  -9  -3   5    0.59    0.19
  -9  -3   5    0.63    0.13
  -9   3   5    0.56    0.16
  -9  -3   4    1.17    0.20
  -9  -3   4    1.05    0.13
  -9   3   4    0.72    0.16
  -9  -3   3   -0.03    0.17
  -9  -3   3    0.06    0.12
  -9   3   3   -0.08    0.16
  -9  -3   2    0.06    0.17
  -9  -3   2   -0.09    0.12
  -9   3   2    0.09    0.16
  -9   3   1   28.20    0.80
  -9  -3   1   28.50    0.75
  -9  -3   1   26.58    0.84
  -9   3   0  118.10    2.72
  -9  -3   0  116.19    2.67
  -9  -3   0  118.31    2.79
  -9  -3  -1    0.56    0.20
  -9  -3  -1    0.65    0.15
  -9   3  -1    0.57    0.17
  -9   3  -2    7.79    0.36
  -9  -3  -2    8.31    0.34
  -9  -3  -2    8.22    0.42
  -9   3  -3   40.49    1.10
  -9  -3  -3   42.80    1.09
  -9  -3  -3   42.10    1.18
  -9  -3  -4   12.63    0.45
  -9  -3  -4   11.65    0.51
  -9   3  -4   11.28    0.45
  -9  -3  -5   26.90    0.87
  -9   3  -5   27.45    0.81
  -9   3  -6   10.89    0.44
  -9   3  -7   23.58    0.74
  -9   3  -8    0.22    0.17
  -9   3  -9    0.09    0.19
  -9   3 -10   26.51    0.83
  -9   3 -11   11.91    0.50
   9   3  12    8.02    0.49
  -9   3 -12    8.56    0.42
   9   3  13    5.49    0.43
  -9   3 -13    6.79    0.39
   9   3  14    0.58    0.28
  -9   3 -14    0.86    0.24
   9   3  15    6.73    0.48
  -9   3 -15    8.22    0.45
   9   3  16   59.70    1.71
   9   3  17    2.33    0.37
   9   3  18   15.82    0.73
   9   3  19   -0.08    0.32
   9   3  20    3.19    0.41
  -9   4  27    3.68    0.42
  -9  -4  26    1.21    0.30
  -9   4  26    1.60    0.33
  -9  -4  25   12.99    0.58
  -9   4  25   13.18    0.61
  -9  -4  24    4.64    0.36
  -9   4  24    5.02    0.42
  -9   4  23    1.04    0.30
  -9  -4  23    1.10    0.28
  -9  -4  22   14.97    0.58
  -9   4  22   13.66    0.61
  -9  -4  21    4.73    0.35
  -9   4  21    4.75    0.38
  -9  -4  20    6.53    0.39
  -9   4  20    6.53    0.42
  -9  -4  19   39.74    1.10
  -9   4  19   38.98    1.14
  -9  -4  18   14.14    0.53
  -9   4  18   13.35    0.56
  -9  -4  17   16.56    0.58
  -9  -4  17   15.93    0.53
  -9   4  17   16.16    0.60
  -9  -4  16    0.01    0.17
  -9  -4  16    0.12    0.19
  -9   4  16    0.12    0.21
  -9  -4  15   15.93    0.56
  -9  -4  15   15.38    0.51
  -9   4  15   15.86    0.58
  -9  -4  14    2.44    0.25
  -9  -4  14    2.09    0.20
  -9   4  14    2.00    0.23
  -9  -4  13    0.18    0.18
  -9  -4  13    0.17    0.14
  -9   4  13   -0.11    0.20
  -9  -4  12    0.49    0.19
  -9  -4  12    0.75    0.15
  -9   4  12    0.67    0.19
  -9  -4  11    1.30    0.21
  -9  -4  11    1.06    0.16
  -9   4  11    0.97    0.19
  -9  -4  10    0.29    0.17
  -9  -4  10    0.17    0.13
  -9   4  10    0.43    0.17
  -9  -4   9    0.23    0.18
  -9  -4   9    0.49    0.13
  -9   4   9    0.35    0.17
  -9  -4   8    0.88    0.19
  -9  -4   8    1.17    0.16
  -9   4   8    1.10    0.18
  -9  -4   7    3.30    0.26
  -9  -4   7    2.61    0.19
  -9   4   7    2.76    0.23
  -9  -4   6    1.04    0.18
  -9  -4   6    0.92    0.14
  -9   4   6    1.32    0.17
  -9  -4   5    1.20    0.21
  -9  -4   5    1.19    0.15
  -9   4   5    1.32    0.19
  -9  -4   4   66.70    1.68
  -9  -4   4   65.07    1.58
  -9   4   4   68.80    1.62
  -9  -4   3    4.65    0.25
  -9   4   3    5.06    0.27
  -9  -4   3    5.29    0.33
  -9  -4   2    0.50    0.20
  -9  -4   2    0.40    0.14
  -9   4   2    0.14    0.15
  -9  -4   1    0.29    0.19
  -9  -4   1    0.25    0.15
  -9   4   1    0.20    0.16
  -9   4   0   64.08    1.56
  -9  -4   0   63.51    1.56
  -9  -4   0   65.65    1.66
  -9   4  -1   42.50    1.10
  -9  -4  -1   42.02    1.09
  -9  -4  -1   43.46    1.20
  -9  -4  -2    1.09    0.25
  -9  -4  -2    0.79    0.17
  -9   4  -2    0.78    0.17
  -9   4  -3   43.99    1.17
  -9  -4  -3   45.16    1.28
  -9   4  -4    3.51    0.24
  -9  -4  -4    3.63    0.26
  -9  -4  -4    3.78    0.33
  -9   4  -5    2.18    0.21
  -9  -4  -5    2.41    0.23
  -9  -4  -5    2.39    0.30
  -9   4  -6    2.30    0.22
  -9  -4  -6    2.58    0.25
   9   4   6    2.90    0.31
  -9   4  -7    0.13    0.16
  -9  -4  -7    0.07    0.19
   9   4   7   -0.04    0.23
   9   4   8    7.87    0.46
  -9   4  -8    8.10    0.37
  -9   4  -9    0.05    0.17
   9   4   9   -0.04    0.25
  -9   4 -10    0.52    0.19
   9   4  10    0.62    0.28
   9   4  11   45.97    1.37
   9   4  12    0.87    0.30
   9   4  19    5.10    0.48
  -9   5  26    1.83    0.36
  -9   5  24    0.99    0.32
  -9   5  23   13.72    0.62
  -9   5  22    1.33    0.30
  -9  -5  22    1.36    0.27
  -9  -5  21   24.74    0.80
  -9   5  21   24.80    0.86
  -9   5  20    1.98    0.30
  -9  -5  20    1.90    0.27
  -9  -5  19    6.34    0.36
  -9   5  19    5.79    0.39
  -9  -5  18    0.65    0.21
  -9  -5  18    0.48    0.21
  -9   5  18    0.76    0.23
  -9  -5  17    3.53    0.28
  -9  -5  17    3.10    0.26
  -9   5  17    2.75    0.29
  -9  -5  16    0.21    0.17
  -9  -5  16    0.37    0.21
  -9   5  16    0.09    0.21
  -9  -5  15    0.34    0.18
  -9  -5  15    0.23    0.20
  -9   5  15    0.25    0.21
  -9  -5  14   22.77    0.70
  -9   5  14   23.12    0.73
  -9  -5  13   13.44    0.50
  -9  -5  13   13.80    0.49
  -9   5  13   13.12    0.50
  -9  -5  12    5.92    0.32
  -9  -5  12    5.43    0.29
  -9   5  12    5.75    0.32
  -9  -5  11    0.81    0.20
  -9  -5  11    0.40    0.17
  -9   5  11    0.44    0.18
  -9  -5  10   37.56    1.02
  -9  -5  10   36.15    0.96
  -9   5  10   35.72    0.98
  -9  -5   9   11.32    0.46
  -9  -5   9   11.10    0.41
  -9   5   9   11.14    0.43
  -9  -5   8   23.16    0.72
  -9  -5   8   23.38    0.68
  -9   5   8   23.07    0.69
  -9  -5   7    0.55    0.19
  -9  -5   7    0.29    0.15
  -9   5   7    0.28    0.16
  -9  -5   6   17.01    0.58
  -9  -5   6   16.65    0.54
  -9   5   6   17.29    0.55
  -9  -5   5    1.40    0.22
  -9  -5   5    1.20    0.18
  -9   5   5    1.46    0.19
  -9  -5   4   44.88    1.20
  -9   5   4   46.73    1.14
  -9  -5   3   35.53    0.96
  -9   5   3   37.39    0.96
  -9  -5   3   36.21    1.03
  -9  -5   2   12.93    0.46
  -9   5   2   13.33    0.45
  -9  -5   2   12.86    0.53
  -9  -5   1   30.77    0.87
  -9   5   1   33.08    0.86
  -9  -5   1   31.04    0.94
  -9  -5   0    1.08    0.23
  -9  -5   0    1.38    0.18
  -9   5   0    1.44    0.18
  -9  -5  -1   16.28    0.55
  -9   5  -1   16.48    0.52
  -9  -5  -1   17.13    0.64
  -9  -5  -2    0.02    0.22
  -9  -5  -2   -0.11    0.18
  -9   5  -2   -0.11    0.14
  -9  -5  -3    8.50    0.38
  -9   5  -3    7.70    0.33
  -9  -5  -3    7.49    0.44
  -9   5  -4   32.10    0.87
  -9  -5  -4   32.35    0.93
  -9  -5  -4   32.89    1.02
  -9  -5  -5    0.87    0.22
  -9   5  -5    0.63    0.16
  -9  -5  -5    0.74    0.27
  -9  -5  -6   56.41    1.47
  -9  -5  -7    1.40    0.25
   9   5   7    1.72    0.30
  -9  -5  -8   12.04    0.51
   9   5   8   11.38    0.56
  -9  -5  -9    3.72    0.31
   9   5   9    2.95    0.34
   9  -5   9    2.82    0.26
   9   5  10    7.87    0.48
  -9  -5 -10    8.04    0.44
   9  -5  10    7.56    0.38
  -9  -5 -11   13.58    0.57
   9  -5  11   12.77    0.52
   9   5  11   12.32    0.61
  -9  -5 -12    1.51    0.28
   9   5  12    0.93    0.31
   9  -5  12    1.25    0.25
  -9  -5 -13    1.90    0.29
   9   5  13    2.04    0.34
   9   5  14    9.29    0.55
   9   5  15    0.79    0.32
   9   5  16    1.60    0.34
  -9   6  25    0.13    0.31
  -9   6  23   -0.50    0.30
  -9   6  22   13.10    0.61
  -9   6  20    1.56    0.31
  -9   6  19   -0.09    0.25
  -9  -6  19    0.19    0.21
  -9  -6  18   11.99    0.51
  -9   6  18   12.05    0.54
  -9  -6  17    3.70    0.29
  -9  -6  17    3.36    0.29
  -9   6  17    3.43    0.32
  -9  -6  16    6.56    0.35
  -9   6  16    5.96    0.37
  -9  -6  15   10.12    0.43
  -9  -6  15    9.22    0.42
  -9   6  15   10.38    0.46
  -9  -6  14    1.09    0.21
  -9  -6  14    1.34    0.23
  -9   6  14    1.22    0.23
  -9  -6  13    1.13    0.21
  -9  -6  13    0.98    0.22
  -9   6  13    1.18    0.23
  -9  -6  12   26.90    0.78
  -9  -6  12   25.77    0.78
  -9   6  12   25.65    0.78
  -9  -6  11    2.14    0.25
  -9  -6  11    1.85    0.23
  -9   6  11    2.19    0.25
  -9  -6  10   19.16    0.62
  -9  -6  10   18.39    0.61
  -9   6  10   18.72    0.61
  -9  -6   9   11.46    0.45
  -9  -6   9   11.03    0.43
  -9   6   9   10.41    0.42
  -9  -6   8    0.76    0.20
  -9  -6   8    0.46    0.18
  -9   6   8    0.54    0.18
  -9  -6   7   12.47    0.48
  -9  -6   7   11.54    0.46
  -9   6   7   12.71    0.45
  -9  -6   6   17.21    0.61
  -9  -6   6   17.48    0.58
  -9   6   6   18.04    0.56
  -9  -6   5   10.10    0.44
  -9  -6   5   10.22    0.42
  -9   6   5   10.51    0.39
  -9  -6   4    1.14    0.21
  -9  -6   4    1.26    0.20
  -9   6   4    1.12    0.18
  -9  -6   3    4.31    0.31
  -9  -6   3    4.31    0.28
  -9   6   3    4.85    0.26
  -9  -6   2   -0.03    0.20
  -9  -6   2    0.03    0.17
  -9   6   2    0.28    0.16
  -9  -6   1    1.10    0.23
  -9  -6   1    1.01    0.19
  -9  -6   0    2.70    0.24
  -9  -6   0    3.58    0.30
  -9  -6  -1   -0.03    0.22
  -9  -6  -1    0.01    0.18
  -9  -6  -2    1.86    0.28
  -9  -6  -2    1.91    0.24
  -9  -6  -3    2.89    0.31
  -9  -6  -3    2.15    0.24
  -9  -6  -4    0.35    0.25
  -9  -6  -4    0.45    0.21
  -9  -6  -5    9.58    0.44
  -9  -6  -5    9.34    0.51
  -9  -6  -6    0.10    0.22
  -9  -6  -6    0.54    0.28
  -9  -6  -7    2.21    0.28
  -9  -6  -8   25.43    0.83
   9   6   8   24.56    0.89
  -9  -6  -9    3.49    0.35
   9   6   9    3.29    0.36
  -9  -6 -10    0.73    0.26
   9   6  10    0.94    0.31
  -9  -6 -11    0.50    0.27
   9   6  11    0.28    0.28
   9   6  12   19.67    0.81
  -9  -6 -12   22.94    0.81
   9   6  13    0.22    0.29
  -9  -6 -13    0.37    0.26
   9   6  14   18.42    0.80
  -9  -6 -15    0.24    0.28
   9   6  15    0.74    0.35
  -9  -6 -16   63.91    1.72
   9   6  16   59.47    1.78
  -9   7  22    0.74    0.30
  -9   7  21    0.80    0.31
  -9   7  20   51.07    1.43
  -9   7  19    1.39    0.31
  -9  -7  19    1.47    0.28
  -9   7  18    0.31    0.25
  -9  -7  18    0.02    0.24
  -9   7  17    1.78    0.29
  -9  -7  17    1.02    0.25
  -9  -7  16    5.95    0.36
  -9   7  16    5.25    0.36
  -9   7  15   -0.01    0.22
  -9  -7  15   -0.15    0.20
  -9   7  14    0.18    0.21
  -9  -7  14   -0.12    0.20
  -9  -7  13    0.52    0.20
  -9   7  13    0.36    0.20
  -9  -7  12    3.80    0.30
  -9   7  12    4.37    0.30
  -9  -7  11    2.32    0.24
  -9  -7  11    2.37    0.26
  -9   7  11    1.92    0.25
  -9  -7  10   14.93    0.53
  -9  -7  10   13.96    0.54
  -9  -7   9    8.29    0.40
  -9  -7   9    8.74    0.40
  -9  -7   8    2.22    0.25
  -9  -7   8    2.63    0.25
  -9  -7   7   18.04    0.61
  -9  -7   7   16.53    0.60
  -9  -7   6    0.20    0.21
  -9  -7   6    0.35    0.19
  -9  -7   5   25.12    0.79
  -9  -7   5   26.16    0.80
  -9  -7   4    3.57    0.29
  -9  -7   4    3.60    0.28
  -9  -7   3    4.66    0.32
  -9  -7   3    5.00    0.32
  -9  -7   2    4.98    0.33
  -9  -7   2    4.87    0.32
  -9  -7   1   19.20    0.67
  -9  -7   1   20.37    0.70
  -9  -7   0   11.10    0.47
  -9  -7   0   10.58    0.49
  -9  -7  -1   16.40    0.60
  -9  -7  -1   16.44    0.64
  -9  -7  -2    3.03    0.33
  -9  -7  -2    3.75    0.30
  -9  -7  -3    9.45    0.45
  -9  -7  -3    9.25    0.49
  -9  -7  -4    1.85    0.32
  -9  -7  -4    2.14    0.28
  -9  -7  -5   25.62    0.84
  -9  -7  -5   25.87    0.90
  -9  -7  -6    1.97    0.29
  -9  -7  -6    1.34    0.33
  -9  -7  -7    3.59    0.33
  -9  -7  -7    4.29    0.43
  -9  -7  -8   35.82    1.09
  -9  -7  -8   38.91    1.22
  -9  -7  -9   10.30    0.52
   9   7   9    9.42    0.55
  -9  -7 -10    8.55    0.48
   9   7  10    7.74    0.52
  -9  -7 -11   18.70    0.73
   9   7  11   18.93    0.78
  -9  -7 -12    1.49    0.31
   9   7  12    0.89    0.33
  -9  -7 -13    0.41    0.29
   9   7  13    0.41    0.31
  -9  -7 -14    0.26    0.28
   9   7  14    0.25    0.31
  -9  -8  19    0.07    0.26
  -9  -8  18    2.34    0.32
  -9  -8  17    7.03    0.44
  -9  -8  16    3.89    0.34
  -9  -8  15    2.20    0.29
  -9  -8  14    0.55    0.23
  -9  -8  13    2.76    0.30
  -9  -8  12    1.03    0.25
  -9  -8  11    1.31    0.25
  -9  -8  10   -0.02    0.21
  -9  -8   9   27.43    0.86
  -9  -8   8    0.12    0.21
  -9  -8   7    0.92    0.23
  -9  -8   6    7.60    0.41
  -9  -8   5   46.65    1.28
  -9  -8   4    2.13    0.27
  -9  -8   3    8.93    0.43
  -9  -8   3    7.76    0.41
  -9  -8   2    7.99    0.43
  -9  -8   2    8.98    0.45
  -9  -8   1    8.68    0.44
  -9  -8   1    8.73    0.45
  -9  -8   0   43.34    1.23
  -9  -8   0   44.89    1.24
  -9  -8  -1    2.14    0.30
  -9  -8  -1    1.57    0.29
  -9  -8  -2   24.30    0.81
  -9  -8  -2   24.31    0.83
  -9  -8  -3    1.20    0.31
  -9  -8  -3    1.34    0.27
  -9  -8  -4   -0.12    0.28
  -9  -8  -4    0.27    0.25
  -9  -8  -5   33.45    1.05
  -9  -8  -5   35.60    1.11
  -9  -8  -6    6.83    0.44
  -9  -8  -6    8.42    0.51
  -9  -8  -7   22.79    0.82
  -9  -8  -7   24.24    0.90
  -9  -8  -8    1.66    0.31
  -9  -8  -8    1.15    0.37
  -9  -8  -9    0.16    0.26
  -9  -8  -9    0.22    0.34
  -9  -8 -10    1.62    0.31
  -9  -8 -10    2.07    0.42
  -9  -8 -11    0.38    0.28
   9   8  12   16.12    0.74
  -9  -9  17    6.42    0.44
  -9  -9  16    4.55    0.38
  -9  -9  15    2.19    0.31
  -9  -9  14    0.37    0.25
  -9  -9  13    0.38    0.25
  -9  -9  12    1.79    0.29
  -9  -9  11    0.40    0.25
  -9  -9  10    2.02    0.30
  -9  -9   9    1.59    0.27
  -9  -9   8    0.11    0.23
  -9  -9   7    1.66    0.28
  -9  -9   6    1.45    0.28
  -9  -9   5    4.53    0.35
  -9  -9   4    1.59    0.28
  -9  -9   3    6.02    0.40
  -9  -9   2    0.82    0.26
  -9  -9   1   -0.07    0.26
  -9  -9   0    1.30    0.29
  -9  -9  -1    1.90    0.31
  -9  -9  -2    0.93    0.28
  -9  -9  -3   18.05    0.70
  -9  -9  -4    0.08    0.26
  -9  -9  -5    1.78    0.30
  -9  -9  -6    1.08    0.29
  -9  -9  -7    2.58    0.34
  -9 -10  11    0.10    0.25
  -9 -10  10    1.03    0.29
  -9 -10   9    1.41    0.31
  -9 -10   8    1.41    0.30
  -9 -10   7    2.98    0.33
  -9 -10   5    0.97    0.28
  -9 -10   4    1.36    0.28
  -9 -10   3   -0.16    0.26
  -9 -10   2   17.55    0.70
  -9 -10   1   19.20    0.75
  -9 -10   0   27.36    0.94
  -9 -10  -1   21.18    0.79
 -10   0  28    2.59    0.37
 -10   0  27   -0.08    0.30
 -10   0  26   25.52    0.90
 -10   0  25   -0.14    0.31
 -10   0  24   48.83    1.39
 -10   0  23    0.35    0.26
 -10   0  22   12.87    0.58
 -10   0  21    0.05    0.24
 -10   0  20    2.51    0.30
 -10   0  19    0.22    0.22
 -10   0  18   11.06    0.49
 -10   0  17   -0.08    0.21
 -10   0  16    1.25    0.23
 -10   0  15   -0.02    0.20
 -10   0   8   71.73    1.78
 -10   0   7    0.01    0.17
 -10   0   6    1.03    0.19
 -10   0   5   -0.16    0.19
 -10   0   4    0.93    0.19
 -10   0   3    0.04    0.17
 -10   0   2   -0.09    0.18
 -10   0   2    0.16    0.09
 -10   0   1   -0.09    0.19
 -10   0   1   -0.01    0.09
 -10   0   0   52.17    1.23
 -10   0   0   52.55    1.39
 -10   0  -1    0.06    0.17
 -10   0  -2    3.42    0.29
 -10   0  -3    0.07    0.19
 -10   0  -4    0.61    0.20
 -10   0  -5    0.07    0.20
 -10   0  -6    6.47    0.38
 -10   0  -7    0.02    0.21
 -10   0  -8   26.00    0.87
 -10   0  -9    0.10    0.23
 -10   0 -10    0.82    0.25
 -10   0 -11    0.02    0.25
  10   0  13   -0.17    0.25
  10   0  14    7.77    0.50
  10   0  15   -0.14    0.29
  10   0  16    6.44    0.46
  10   0  17   -0.12    0.28
  10   0  18    1.29    0.35
  10   0  19   -0.07    0.29
 -10  -1  28    3.91    0.41
 -10   1  28    3.74    0.41
 -10  -1  27    4.63    0.42
 -10   1  27    4.11    0.41
 -10  -1  26    0.22    0.28
 -10   1  26   -0.15    0.30
 -10  -1  25    6.94    0.46
 -10   1  25    5.39    0.43
 -10  -1  24    0.41    0.27
 -10   1  24    0.36    0.29
 -10  -1  23   -0.15    0.27
 -10   1  23   -0.02    0.26
 -10  -1  22    3.58    0.34
 -10   1  22    2.69    0.33
 -10  -1  21    0.05    0.24
 -10  -1  20    2.91    0.31
 -10  -1  19   -0.10    0.22
 -10  -1  18    0.48    0.24
 -10  -1  17    0.39    0.21
 -10  -1  16    8.90    0.43
 -10  -1  15    0.09    0.18
 -10   1  15   -0.26    0.19
 -10  -1  14    0.06    0.19
 -10   1  14    0.05    0.20
 -10  -1  13    6.26    0.35
 -10   1  13    5.76    0.34
 -10  -1  12    5.23    0.32
 -10   1  12    5.70    0.33
 -10  -1  11    2.70    0.26
 -10   1  11    2.87    0.25
 -10  -1  10   48.35    1.29
 -10   1  10   48.65    1.28
 -10  -1   9    0.68    0.21
 -10   1   9    0.75    0.21
 -10  -1   8  109.42    2.71
 -10   1   8  120.96    2.72
 -10   1   7    5.46    0.32
 -10   1   6    0.01    0.17
 -10  -1   5    1.83    0.12
 -10   1   5    1.62    0.22
 -10  -1   4    2.02    0.13
 -10   1   4    2.14    0.23
 -10   1   3    9.35    0.41
 -10  -1   3    7.76    0.27
 -10   1   2    2.52    0.25
 -10  -1   2    2.82    0.16
 -10   1   1   83.91    2.05
 -10  -1   1   83.35    1.91
 -10  -1   0    1.15    0.22
 -10   1   0    0.90    0.21
 -10  -1   0    0.87    0.13
 -10  -1  -1    4.22    0.22
 -10  -1  -1    4.00    0.32
 -10   1  -1    4.43    0.30
 -10   1  -2    2.67    0.26
 -10  -1  -2    2.30    0.26
 -10  -1  -3    0.54    0.21
 -10   1  -3    0.64    0.21
 -10  -1  -4    1.35    0.25
 -10   1  -4    1.46    0.23
 -10  -1  -5    7.98    0.44
 -10   1  -5    8.39    0.42
 -10  -1  -6    8.01    0.44
 -10   1  -6    7.25    0.41
 -10  -1  -7    9.71    0.49
 -10   1  -7   10.47    0.49
 -10  -1  -8   22.31    0.80
 -10   1  -8   22.69    0.78
 -10   1  -9    1.20    0.24
 -10  -1  -9    2.23    0.30
 -10   1 -10   11.57    0.54
  10   1  11    4.82    0.40
 -10   1 -11    5.68    0.40
 -10   1 -12   13.18    0.59
  10   1  13    1.52    0.32
 -10   1 -13    0.96    0.27
  10   1  14    8.34    0.52
 -10   1 -14    9.71    0.53
  10   1  15   24.98    0.92
  10   1  16    1.02    0.32
  10   1  17    4.29    0.43
  10  -1  17    4.99    0.43
  10  -1  18    1.39    0.33
  10   1  18    0.94    0.33
  10   1  19    2.73    0.37
  10  -1  19    2.96    0.38
  10  -1  20   15.92    0.73
 -10  -2  28    0.08    0.28
 -10  -2  27   11.86    0.58
 -10  -2  26    5.19    0.42
 -10  -2  25    3.94    0.39
 -10  -2  24   10.40    0.53
 -10  -2  23   11.20    0.54
 -10  -2  22    8.75    0.47
 -10   2  22    8.87    0.48
 -10  -2  21    4.07    0.35
 -10   2  21    3.84    0.36
 -10  -2  20    4.99    0.36
 -10   2  20    4.07    0.36
 -10  -2  19    2.45    0.29
 -10   2  19    2.72    0.31
 -10  -2  18   16.05    0.61
 -10   2  18   16.87    0.63
 -10  -2  17   24.15    0.79
 -10   2  17   24.98    0.81
 -10  -2  16    0.36    0.21
 -10   2  16    0.45    0.22
 -10  -2  15    0.68    0.22
 -10   2  15    0.66    0.21
 -10  -2  14    0.82    0.21
 -10   2  14    0.88    0.21
 -10  -2  13    3.15    0.28
 -10   2  13    3.43    0.27
 -10  -2  12    3.07    0.27
 -10   2  12    3.72    0.29
 -10  -2  11    5.75    0.34
 -10   2  11    5.85    0.33
 -10  -2  10    3.91    0.29
 -10   2  10    3.77    0.28
 -10  -2   9   20.86    0.69
 -10   2   9   21.33    0.68
 -10  -2   8   15.93    0.58
 -10   2   8   15.65    0.56
 -10  -2   8   15.31    0.44
 -10   2   7   27.70    0.82
 -10  -2   7   27.91    0.84
 -10  -2   7   27.49    0.70
 -10  -2   6    1.18    0.22
 -10  -2   6    0.97    0.12
 -10   2   6    1.18    0.20
 -10  -2   5    5.01    0.32
 -10   2   5    5.23    0.30
 -10  -2   5    5.07    0.22
 -10  -2   4    3.52    0.29
 -10   2   4    3.64    0.26
 -10  -2   4    3.22    0.18
 -10  -2   3    6.40    0.36
 -10   2   3    6.80    0.35
 -10  -2   3    7.23    0.28
 -10   2   2   25.25    0.75
 -10  -2   2   23.04    0.64
 -10  -2   2   24.38    0.79
 -10  -2   1    0.75    0.24
 -10  -2   1    0.60    0.13
 -10   2   1    0.57    0.19
 -10   2   0    8.11    0.39
 -10  -2   0    8.75    0.33
 -10   2  -1   13.81    0.53
 -10  -2  -1   14.14    0.46
 -10   2  -2    9.80    0.43
 -10  -2  -2   10.27    0.38
 -10   2  -3    0.28    0.19
 -10  -2  -3    0.41    0.16
[truncated: 65,212 more chars]
