# Supplementary material for: Crystal structure of 5-butyl­amino-3-methyl-1-(pyridin-2-yl)-1H-pyrazole-4-carbaldehyde obtained from a microwave-assisted reaction using caesium carbonate as catalyst
Source: Acta Crystallogr E Crystallogr Commun. 2016 Oct 28;72(Pt 11):1672–4. doi: 10.1107/S2056989016017187 (PMC5095859; doi:10.1107/S2056989016017187)
Supplement: Supplementary file 2 [file e-72-01672-Isup2.hkl]

data_I                                                                          
_shelx_title ' JO-17a in P2(1)/c'                                               
_shelx_refln_list_code          4                                               
_shelx_F_calc_maximum      178.32                                               
_exptl_crystal_F_000       552.00                                               
_reflns_d_resolution_high  0.5896                                               
                                                                                
loop_                                                                           
 _space_group_symop_operation_xyz                                               
 'x, y, z'                                                                      
 '-x, y+1/2, -z+1/2'                                                            
 '-x, -y, -z'                                                                   
 'x, -y-1/2, z-1/2'                                                             
                                                                                
_cell_length_a     9.2854                                                       
_cell_length_b     7.5914                                                       
_cell_length_c    19.4452                                                       
_cell_angle_alpha  90.000                                                       
_cell_angle_beta  102.818                                                       
_cell_angle_gamma  90.000                                                       
                                                                                
_shelx_F_squared_multiplier     1.000                                           
                                                                                
loop_                                                                           
 _refln_index_h                                                                 
 _refln_index_k                                                                 
 _refln_index_l                                                                 
 _refln_F_squared_calc                                                          
 _refln_F_squared_meas                                                          
 _refln_F_squared_sigma                                                         
 _refln_observed_status                                                         
   2   0   0        414.54        463.52        10.17 o                         
   3   0   0         26.65         27.98         0.78 o                         
   4   0   0       2324.15       2532.77        50.98 o                         
   5   0   0       2412.17       2612.28        39.81 o                         
   6   0   0         54.97         53.21         1.89 o                         
   7   0   0       1905.44       1916.53        41.94 o                         
   8   0   0        630.16        639.71        14.79 o                         
   9   0   0          5.45          4.36         0.99 o                         
  10   0   0        284.49        271.69         4.78 o                         
  11   0   0         90.44        104.76         3.69 o                         
  12   0   0        150.61        141.98         4.67 o                         
  13   0   0         55.58         61.20         2.91 o                         
  14   0   0         45.48         46.10         2.65 o                         
  15   0   0          4.94          4.72         1.51 o                         
   1   1   0        654.94        658.08         5.77 o                         
   2   1   0       2743.81       2861.47        30.74 o                         
   3   1   0        884.43        869.26         8.41 o                         
   4   1   0         82.94        125.86         1.78 o                         
   5   1   0       1801.38       1864.43        93.75 o                         
   6   1   0        402.76        480.11        10.90 o                         
   7   1   0          4.11          3.66         0.70 o                         
   8   1   0          0.51          0.78         0.78 o                         
   9   1   0        829.46        764.52        17.81 o                         
  10   1   0          8.76          4.91         0.51 o                         
  11   1   0          2.33          1.12         0.91 o                         
  12   1   0         18.08         20.00         1.23 o                         
  13   1   0         61.38         57.65         1.98 o                         
  14   1   0         39.08         38.06         1.72 o                         
  15   1   0          0.25          1.51         1.56 o                         
   0   2   0       3572.93       3668.32        39.08 o                         
   1   2   0       1931.60       2026.19        17.77 o                         
   2   2   0       1540.19       1521.33        12.69 o                         
   3   2   0         24.92         20.68         0.42 o                         
   4   2   0       2757.31       2875.45        25.29 o                         
   5   2   0         84.14         84.15         1.16 o                         
   6   2   0        443.19        426.87         4.89 o                         
   7   2   0          3.23          2.40         0.36 o                         
   8   2   0         21.01         19.60         0.67 o                         
   9   2   0        377.54        376.69         7.40 o                         
  10   2   0         41.04         44.10         1.66 o                         
  11   2   0         25.28         30.75         1.15 o                         
  12   2   0        118.41        118.25         4.00 o                         
  13   2   0         29.67         28.55         1.97 o                         
  14   2   0          6.01          4.98         1.51 o                         
  15   2   0        247.88        245.65         7.16 o                         
   1   3   0       1291.15       1367.61        14.29 o                         
   2   3   0         41.42         36.82         0.45 o                         
   3   3   0       1875.97       2113.10        18.57 o                         
   4   3   0        303.65        352.39         3.26 o                         
   5   3   0         49.19         54.43         0.73 o                         
   6   3   0        269.54        276.83         2.92 o                         
   7   3   0          0.60          2.59         0.36 o                         
   8   3   0        570.00        577.65         7.71 o                         
   9   3   0        573.81        610.02         8.17 o                         
  10   3   0        425.35        400.31         8.00 o                         
  11   3   0          2.40          2.85         0.58 o                         
  12   3   0          0.18          1.28         0.88 o                         
  13   3   0          1.92          0.91         0.93 o                         
  14   3   0         22.79         25.88         2.13 o                         
   0   4   0        438.32        457.08         5.80 o                         
   1   4   0         23.21         23.98         0.44 o                         
   2   4   0        361.30        384.65         3.47 o                         
   3   4   0        577.73        601.92         5.91 o                         
   4   4   0        456.73        451.94         4.13 o                         
   5   4   0        101.00        106.41         1.25 o                         
   6   4   0         47.62         58.49         1.05 o                         
   7   4   0         61.98         51.66         0.89 o                         
   8   4   0         16.17         14.89         0.49 o                         
   9   4   0        352.00        334.18         4.77 o                         
  10   4   0         12.86         12.68         0.70 o                         
  11   4   0          2.24          2.34         0.69 o                         
  12   4   0         83.75         81.58         2.30 o                         
  13   4   0         29.74         33.01         1.55 o                         
  14   4   0         47.92         44.59         2.75 o                         
   1   5   0         27.15         27.41         0.73 o                         
   2   5   0        257.57        299.28         2.29 o                         
   3   5   0        378.82        402.69         4.49 o                         
   4   5   0        148.31        156.79         2.06 o                         
   5   5   0        349.75        343.94         4.72 o                         
   6   5   0        304.29        298.87         3.56 o                         
   7   5   0        184.60        166.34         2.56 o                         
   8   5   0          7.03          8.43         0.55 o                         
   9   5   0          7.27          7.00         0.58 o                         
  10   5   0         64.55         65.38         1.53 o                         
  11   5   0          1.04          1.54         0.62 o                         
  12   5   0         10.12         14.12         1.06 o                         
  13   5   0          0.11          0.47         1.45 o                         
   0   6   0        601.95        686.36         8.64 o                         
   1   6   0          2.02          2.11         0.27 o                         
   2   6   0        274.37        266.70         4.09 o                         
   3   6   0          3.02          4.57         0.26 o                         
   4   6   0         87.39         87.33         5.61 o                         
   5   6   0        457.18        469.78         5.39 o                         
   6   6   0        123.66        115.77         1.62 o                         
   7   6   0        150.80        154.44         2.07 o                         
   8   6   0         20.66         20.97         0.75 o                         
   9   6   0         15.57         16.11         2.28 o                         
  10   6   0         99.47         99.55         2.48 o                         
  11   6   0          0.32          0.27         0.80 o                         
  12   6   0         17.55         16.99         2.05 o                         
  13   6   0         10.26          9.81         1.87 o                         
   1   7   0         16.99         18.01         0.54 o                         
   2   7   0          5.98          5.61         0.42 o                         
   3   7   0         63.26         64.39         1.23 o                         
   4   7   0        176.41        188.82         3.41 o                         
   5   7   0          4.79          4.18         0.60 o                         
   6   7   0         74.55         63.33         1.32 o                         
   7   7   0         31.60         32.64         1.27 o                         
   8   7   0          4.58          5.35         1.35 o                         
   9   7   0         55.52         56.36         1.76 o                         
  10   7   0          1.31          2.49         1.30 o                         
  11   7   0         70.21         69.46         2.10 o                         
  12   7   0         47.97         46.98         1.80 o                         
   0   8   0          7.65          6.23         0.93 o                         
   1   8   0          9.53         10.25         0.73 o                         
   2   8   0        252.20        261.34         8.93 o                         
   3   8   0         39.13         38.86         1.26 o                         
   4   8   0         42.97         43.14         1.23 o                         
   5   8   0        145.53        132.89         2.61 o                         
   6   8   0          1.15          1.24         0.57 o                         
   7   8   0          5.16          5.59         0.81 o                         
   8   8   0          2.79          1.84         0.81 o                         
   9   8   0        232.12        229.05         4.53 o                         
  10   8   0         33.10         30.23         1.43 o                         
  11   8   0          4.25          2.75         1.51 o                         
  12   8   0          1.18          2.65         1.40 o                         
   1   9   0          4.74          6.52         0.81 o                         
   2   9   0          1.84          1.87         0.68 o                         
   3   9   0         50.79         50.80         1.57 o                         
   4   9   0        242.84        233.73         4.42 o                         
   5   9   0         23.43         23.78         1.51 o                         
   6   9   0         26.80         26.63         1.87 o                         
   7   9   0          4.75          4.57         1.30 o                         
   8   9   0          6.72          9.03         1.45 o                         
   9   9   0          8.76          6.75         1.51 o                         
  10   9   0          9.85         11.68         1.66 o                         
   0  10   0        168.24        168.14         4.98 o                         
   1  10   0         35.39         35.75         1.41 o                         
   2  10   0        157.47        162.19         4.44 o                         
   3  10   0         15.52         15.13         1.05 o                         
   4  10   0         41.82         42.00         1.52 o                         
   6  10   0          4.30          3.58         1.30 o                         
   7  10   0          0.15         -1.30         1.30 o                         
   8  10   0        207.30        210.40         6.23 o                         
   9  10   0        141.78        142.03         4.88 o                         
   1  11   0         87.71         89.05         3.71 o                         
   2  11   0         32.60         33.21         1.47 o                         
   3  11   0          0.56          1.61         0.92 o                         
   4  11   0         14.47         14.38         1.66 o                         
   5  11   0          0.35          1.51         1.30 o                         
   7  11   0          1.20         -0.21         1.35 o                         
   0  12   0         23.49         17.81         1.82 o                         
   1  12   0          3.18          2.79         0.97 o                         
   2  12   0         15.10         17.17         1.27 o                         
   3  12   0         55.87         56.74         2.75 o                         
   4  12   0          7.57          8.41         1.66 o                         
 -15   1   1          2.68          2.51         1.10 o                         
 -14   1   1         39.04         37.73         1.72 o                         
 -13   1   1          3.57          1.62         1.04 o                         
 -12   1   1         15.09         14.81         1.14 o                         
 -11   1   1          0.51          0.56         0.75 o                         
 -10   1   1        423.17        434.04         7.25 o                         
  -9   1   1        129.06        128.71         2.73 o                         
  -8   1   1         65.73         66.49         1.50 o                         
  -7   1   1         28.56         33.08         0.69 o                         
  -6   1   1        197.17        200.27         3.38 o                         
  -5   1   1        540.59        597.01         9.28 o                         
  -4   1   1        281.78        335.02         5.78 o                         
  -3   1   1        206.32        191.62         1.68 o                         
  -2   1   1          0.03          0.58         0.10 o                         
  -1   1   1       1799.29       1755.64        14.19 o                         
   0   1   1       1009.68       1039.94        12.88 o                         
   1   1   1        326.36        307.00         2.99 o                         
   2   1   1       7161.64       7517.39        80.56 o                         
   3   1   1        227.49        258.21         2.61 o                         
   4   1   1        105.61        106.26         1.31 o                         
   5   1   1        112.37        121.42         2.39 o                         
   6   1   1         30.24         24.51         0.91 o                         
   7   1   1        945.29        939.76        21.08 o                         
   8   1   1        903.39        883.64        19.99 o                         
   9   1   1        277.06        273.04        10.12 o                         
  10   1   1         24.00         21.96         0.81 o                         
  11   1   1         70.87         74.41         2.19 o                         
  12   1   1        168.54        162.57         3.65 o                         
  13   1   1         63.94         65.73         2.15 o                         
  14   1   1         35.85         29.62         2.67 o                         
 -15   2   1          4.16          3.32         1.61 o                         
 -14   2   1         33.36         30.94         2.18 o                         
 -13   2   1         31.58         29.23         2.02 o                         
 -12   2   1         33.01         36.75         2.13 o                         
 -11   2   1          9.56          9.05         0.73 o                         
 -10   2   1          2.06          3.23         0.51 o                         
  -9   2   1        183.94        182.15         2.83 o                         
  -8   2   1         93.51        108.23         2.22 o                         
  -7   2   1        371.94        388.26         5.24 o                         
  -6   2   1         33.57         33.80         0.60 o                         
  -5   2   1        513.84        603.39         5.97 o                         
  -4   2   1        201.66        215.45         2.21 o                         
  -3   2   1         32.34         28.45         0.36 o                         
  -2   2   1       2463.75       2438.32        18.51 o                         
  -1   2   1      21857.02      22489.91       196.29 o                         
   0   2   1         14.68         11.70         0.24 o                         
   1   2   1          0.72          2.53         0.14 o                         
   2   2   1       3488.22       3517.71        30.80 o                         
   3   2   1        185.70        194.31         1.84 o                         
   4   2   1        915.39        981.18         9.57 o                         
   5   2   1         15.57         23.48         0.47 o                         
   6   2   1         65.27         58.23         0.99 o                         
   7   2   1         21.17         18.93         0.73 o                         
   8   2   1        407.75        403.04         5.54 o                         
   9   2   1        123.53        118.08         2.43 o                         
  10   2   1         63.41         72.68         1.80 o                         
  11   2   1        173.34        171.82         3.40 o                         
  12   2   1         73.16         69.09         2.91 o                         
  13   2   1          4.44          3.11         1.30 o                         
  14   2   1         39.70         35.93         1.74 o                         
 -15   3   1          1.89          2.34         1.45 o                         
 -14   3   1          3.46          2.69         1.02 o                         
 -13   3   1         98.99        102.49         2.71 o                         
 -12   3   1          9.28         10.80         1.00 o                         
 -11   3   1          0.03          0.04         0.53 o                         
 -10   3   1        196.85        188.66         2.99 o                         
  -9   3   1        153.84        144.59         2.77 o                         
  -8   3   1        289.72        269.58         3.86 o                         
  -7   3   1        165.58        169.54         2.73 o                         
  -6   3   1         55.92         44.20         0.64 o                         
  -5   3   1         31.99         34.44         0.63 o                         
  -4   3   1          0.90          1.55         0.14 o                         
  -3   3   1         31.06         27.38         0.35 o                         
  -2   3   1         12.88          9.08         0.31 o                         
  -1   3   1         63.12         74.88         0.74 o                         
   0   3   1        255.22        307.95         2.99 o                         
   1   3   1         15.19         16.95         0.30 o                         
   2   3   1        196.96        194.42         1.81 o                         
   3   3   1        508.51        547.08         4.57 o                         
   4   3   1         18.52         12.76         0.27 o                         
   5   3   1        698.88        745.66         7.36 o                         
   6   3   1          0.00          0.08         0.20 o                         
   7   3   1         24.78         22.06         0.55 o                         
   8   3   1        179.72        174.97         2.72 o                         
   9   3   1          7.97          3.14         0.51 o                         
  10   3   1         13.79         13.73         0.87 o                         
  11   3   1          0.53          0.31         0.54 o                         
  12   3   1         33.70         33.80         2.15 o                         
  13   3   1          5.29          4.64         1.00 o                         
  14   3   1          7.27          7.72         1.22 o                         
 -14   4   1          1.75          2.60         1.66 o                         
 -13   4   1         18.48         20.26         2.18 o                         
 -12   4   1         33.12         30.66         3.48 o                         
 -11   4   1          0.60          1.15         0.69 o                         
 -10   4   1         38.94         35.17         1.03 o                         
  -9   4   1          0.07          1.27         0.49 o                         
  -8   4   1         53.29         50.88         1.42 o                         
  -7   4   1        228.38        228.58         2.81 o                         
  -6   4   1        146.15        120.97         1.64 o                         
  -5   4   1         45.32         53.52         0.99 o                         
  -4   4   1         59.41         68.11         0.83 o                         
  -3   4   1        211.71        203.54         2.72 o                         
  -2   4   1          3.88          3.08         0.15 o                         
  -1   4   1        154.57        177.33         1.55 o                         
   0   4   1          1.91          2.69         0.19 o                         
   1   4   1         18.84         20.99         0.53 o                         
   2   4   1          6.33          7.76         0.31 o                         
   3   4   1        186.53        192.18         2.24 o                         
   4   4   1        587.23        625.83         6.21 o                         
   5   4   1         93.70         86.23         1.21 o                         
   6   4   1         52.62         53.24         0.90 o                         
   7   4   1          3.15          1.42         0.30 o                         
   8   4   1         29.02         30.23         0.69 o                         
   9   4   1        208.57        221.24         3.38 o                         
  10   4   1          6.63          6.32         0.63 o                         
  11   4   1         36.47         40.75         1.19 o                         
  12   4   1          2.94          2.63         0.68 o                         
  13   4   1         15.08         16.45         2.08 o                         
  14   4   1        127.40        125.73         4.78 o                         
 -13   5   1         22.89         22.94         2.18 o                         
 -12   5   1          0.20          1.75         0.81 o                         
 -11   5   1          0.02          0.63         1.02 o                         
 -10   5   1         23.48         24.88         0.92 o                         
  -9   5   1        165.21        164.59         3.64 o                         
  -8   5   1         60.85         70.92         1.45 o                         
  -7   5   1         57.64         40.83         0.79 o                         
  -6   5   1        105.44        111.12         1.53 o                         
  -5   5   1        146.32        181.96         2.35 o                         
  -4   5   1         76.51         81.62         1.14 o                         
  -3   5   1          9.88         11.14         0.29 o                         
  -2   5   1         58.04         58.34         0.75 o                         
  -1   5   1          4.34          1.79         0.13 o                         
   0   5   1         44.95         43.81         0.48 o                         
   1   5   1          3.33          2.74         0.21 o                         
   2   5   1        248.66        268.95         3.15 o                         
   3   5   1         55.02         64.68         1.45 o                         
   4   5   1         25.81         30.81         0.50 o                         
   5   5   1         50.49         40.79         0.75 o                         
   6   5   1          5.99          9.28         0.44 o                         
   7   5   1         10.11         13.91         0.48 o                         
   8   5   1          4.01          4.71         0.51 o                         
   9   5   1         93.38         86.09         1.69 o                         
  10   5   1        130.19        126.37         2.27 o                         
  11   5   1        188.07        194.74         3.74 o                         
  12   5   1         18.27         19.06         1.23 o                         
  13   5   1         13.25         10.33         1.82 o                         
 -13   6   1          5.75          5.97         1.66 o                         
 -12   6   1          0.85          1.26         0.86 o                         
 -11   6   1         10.01         11.46         1.05 o                         
 -10   6   1          6.59          6.98         0.92 o                         
  -9   6   1          5.87          5.44         0.76 o                         
  -8   6   1          0.86          0.50         0.46 o                         
  -7   6   1          1.51          1.52         0.33 o                         
  -6   6   1         10.73          6.57         0.38 o                         
  -5   6   1          4.92          6.28         0.40 o                         
  -4   6   1          0.55          0.28         0.24 o                         
  -3   6   1         53.50         50.46         0.87 o                         
  -2   6   1         54.73         59.24         0.92 o                         
  -1   6   1          7.91          9.62         0.21 o                         
   0   6   1         47.46         46.04         0.77 o                         
   1   6   1        124.75        140.77         2.05 o                         
   2   6   1         32.53         35.65         0.81 o                         
   3   6   1         36.96         36.00         0.99 o                         
   4   6   1         47.78         50.04         0.88 o                         
   5   6   1          0.14          0.81         0.27 o                         
   6   6   1         26.18         29.67         1.08 o                         
   7   6   1          0.61          1.25         0.34 o                         
   8   6   1          1.71          2.78         0.73 o                         
   9   6   1          0.86         -0.04         0.72 o                         
  10   6   1          3.46          4.66         0.85 o                         
  11   6   1         21.16         22.38         3.97 o                         
  12   6   1         43.78         44.75         2.75 o                         
  13   6   1          8.09          9.97         1.92 o                         
 -12   7   1          8.76          7.94         1.11 o                         
 -11   7   1         94.46         87.06         3.53 o                         
 -10   7   1         13.89         12.47         1.53 o                         
  -9   7   1         99.32        102.66         3.04 o                         
  -8   7   1          0.28          0.38         0.68 o                         
  -7   7   1         26.38         26.32         3.06 o                         
  -6   7   1        111.43        100.72         2.16 o                         
  -5   7   1         75.44         66.08         1.31 o                         
  -4   7   1          0.63          0.49         0.44 o                         
  -3   7   1         44.69         45.11         1.76 o                         
  -2   7   1        138.81        140.40         2.14 o                         
  -1   7   1          7.52          6.69         0.56 o                         
   0   7   1         42.60         48.06         0.93 o                         
   1   7   1          1.14          1.41         0.32 o                         
   2   7   1        164.08        184.21         2.72 o                         
   3   7   1          0.49          0.46         0.40 o                         
   4   7   1         62.86         56.38         1.97 o                         
   5   7   1          0.66          1.95         0.46 o                         
   6   7   1         89.97         75.71         1.49 o                         
   7   7   1          1.40          3.54         0.69 o                         
   8   7   1          0.01          0.32         0.72 o                         
   9   7   1         83.04         85.23         2.27 o                         
  10   7   1         72.10         77.52         3.87 o                         
  11   7   1         57.53         55.48         1.94 o                         
  12   7   1         40.11         43.14         1.75 o                         
 -12   8   1         46.91         46.46         2.44 o                         
 -11   8   1         15.59         16.09         1.26 o                         
 -10   8   1        123.20        125.49         3.95 o                         
  -9   8   1         44.34         45.19         1.63 o                         
  -8   8   1          1.39          1.78         0.75 o                         
  -7   8   1         47.61         47.11         2.91 o                         
  -6   8   1         19.61         22.97         2.80 o                         
  -5   8   1        135.60        128.84         2.15 o                         
  -4   8   1          9.21          7.84         0.93 o                         
  -3   8   1          3.34          6.15         2.02 o                         
  -2   8   1         16.98         18.13         0.88 o                         
  -1   8   1         31.08         28.10         1.06 o                         
   0   8   1         46.95         47.11         1.38 o                         
   1   8   1         18.59         22.58         0.99 o                         
   2   8   1         11.89         11.63         0.79 o                         
   3   8   1          1.87          1.78         0.45 o                         
   4   8   1          9.02          8.99         0.70 o                         
   5   8   1          5.86          5.36         0.64 o                         
   6   8   1         46.54         47.88         1.78 o                         
   7   8   1         59.64         60.28         1.78 o                         
   8   8   1          6.32          6.10         0.86 o                         
   9   8   1          8.51          9.81         1.48 o                         
  10   8   1          2.04          3.35         0.99 o                         
  11   8   1          0.25         -0.15         0.98 o                         
 -10   9   1          2.29          1.25         1.30 o                         
  -9   9   1          0.60         -0.36         1.35 o                         
  -8   9   1          2.14          0.83         1.09 o                         
  -7   9   1          2.88          1.51         1.19 o                         
  -6   9   1          6.76          9.14         1.35 o                         
  -5   9   1         12.95         11.16         1.14 o                         
  -4   9   1         93.07         82.60         6.64 o                         
  -3   9   1        191.84        195.47         3.81 o                         
  -2   9   1        110.25        110.13         2.49 o                         
  -1   9   1         34.39         34.47         1.28 o                         
   0   9   1         77.77         80.33         2.02 o                         
   1   9   1        226.32        240.82         4.50 o                         
   2   9   1        115.19        116.41         3.11 o                         
   3   9   1        101.44        101.42         2.37 o                         
   4   9   1          7.39          7.16         0.82 o                         
   5   9   1         43.09         39.66         1.92 o                         
   6   9   1          0.92          0.67         1.14 o                         
   7   9   1         39.48         37.27         2.13 o                         
   8   9   1        150.58        148.57         4.78 o                         
   9   9   1         12.70          9.86         1.61 o                         
  10   9   1          6.81          7.53         1.56 o                         
  -9  10   1         89.01         99.67         3.89 o                         
  -8  10   1          0.10         -0.52         1.35 o                         
  -7  10   1          6.50          7.01         1.45 o                         
  -6  10   1          2.58          3.58         1.35 o                         
  -4  10   1         42.37         36.49         1.43 o                         
  -3  10   1         32.87         33.07         2.93 o                         
  -2  10   1         65.72         63.36         1.87 o                         
  -1  10   1        102.37        101.12         3.56 o                         
   0  10   1         19.05         19.45         1.10 o                         
   1  10   1         53.48         56.16         3.11 o                         
   2  10   1         17.59         17.95         1.43 o                         
   3  10   1         60.12         60.00         1.83 o                         
   4  10   1         78.89         78.13         2.52 o                         
   7  10   1          3.47          3.63         1.35 o                         
   8  10   1         10.47         10.43         1.66 o                         
   9  10   1        107.12        109.95         4.10 o                         
  -7  11   1          7.49          9.86         1.66 o                         
  -4  11   1          3.19          3.53         1.35 o                         
  -3  11   1         56.65         54.84         1.79 o                         
  -2  11   1         83.48         83.39         2.27 o                         
  -1  11   1         16.26         16.33         1.23 o                         
   0  11   1         15.32         14.98         1.19 o                         
   1  11   1          9.05          8.04         1.64 o                         
   2  11   1         66.38         64.44         3.04 o                         
   3  11   1         90.25         89.46         2.40 o                         
   4  11   1          8.99          8.67         1.51 o                         
   5  11   1          1.11          2.70         1.35 o                         
   7  11   1         48.48         44.38         2.65 o                         
  -4  12   1         55.57         52.59         2.75 o                         
  -3  12   1          0.22          0.21         1.30 o                         
  -2  12   1         43.97         43.85         3.35 o                         
  -1  12   1          4.50          3.70         1.06 o                         
   0  12   1          1.08          1.50         0.95 o                         
   1  12   1         63.05         60.06         2.02 o                         
   2  12   1          1.02          1.35         0.99 o                         
   3  12   1          1.78          4.26         1.40 o                         
   4  12   1          4.43          5.40         1.56 o                         
 -15   0   2         56.36         52.79         2.91 o                         
 -14   0   2         20.94         20.45         1.97 o                         
 -13   0   2        270.59        275.55         7.68 o                         
 -12   0   2        229.24        246.68         6.96 o                         
 -11   0   2         79.16         90.17         3.32 o                         
 -10   0   2          0.80          0.40         0.65 o                         
  -9   0   2         77.03         69.02         1.54 o                         
  -8   0   2        688.74        639.41        31.46 o                         
  -7   0   2        246.08        238.58         4.05 o                         
  -6   0   2        184.45        216.54         9.58 o                         
  -5   0   2       3836.38       4073.98        87.32 o                         
  -3   0   2       6401.28       6067.75        92.37 o                         
  -2   0   2        693.15        692.24        14.85 o                         
   0   0   2      10688.90       9259.23       197.99 o                         
   1   0   2       2308.69       2225.52        33.77 o                         
   2   0   2         72.31         79.16         1.31 o                         
   3   0   2        885.41        914.01        11.49 o                         
   4   0   2        142.69        137.80         2.20 o                         
   5   0   2         91.21        100.71         1.88 o                         
   6   0   2        482.83        508.16        11.78 o                         
   7   0   2        112.62        108.29         3.27 o                         
   8   0   2       1172.97       1107.17        24.92 o                         
   9   0   2          4.50          5.92         1.09 o                         
  10   0   2         20.62         17.75         1.51 o                         
  11   0   2          3.28          2.18         1.19 o                         
  12   0   2         56.96         57.57         2.75 o                         
  13   0   2         17.02         16.46         1.76 o                         
  14   0   2        287.36        267.92         7.73 o                         
 -15   1   2          3.40          3.53         1.10 o                         
 -14   1   2         84.77         89.49         3.30 o                         
 -13   1   2         11.75         10.98         1.12 o                         
 -12   1   2         23.90         25.12         1.34 o                         
 -11   1   2          0.24          0.65         0.75 o                         
 -10   1   2         21.79         14.22         0.78 o                         
  -9   1   2          0.79          0.30         0.35 o                         
  -8   1   2          8.88          7.60         0.51 o                         
  -7   1   2        460.51        516.28        12.38 o                         
  -6   1   2        589.07        615.19         7.88 o                         
  -5   1   2          0.67          4.79         0.20 o                         
  -4   1   2       1953.46       2176.54        19.16 o                         
  -3   1   2        396.65        367.81         3.68 o                         
  -2   1   2        449.32        493.18         5.97 o                         
  -1   1   2       6682.18       6873.44        59.97 o                         
   0   1   2         29.14         30.67         0.80 o                         
   1   1   2        844.54        822.96         7.91 o                         
   2   1   2         12.12          6.10         0.17 o                         
   3   1   2       2435.84       2714.99        29.21 o                         
   4   1   2        111.86        140.34         1.70 o                         
   5   1   2        308.10        380.03         6.15 o                         
   6   1   2        136.44        150.28         2.80 o                         
   7   1   2       1354.21       1409.71        31.15 o                         
   8   1   2         62.89         42.70         3.01 o                         
   9   1   2        671.23        613.33        10.24 o                         
  10   1   2         12.93         12.97         0.96 o                         
  11   1   2        174.88        176.87         2.93 o                         
  12   1   2          0.11          0.48         0.83 o                         
  13   1   2         14.26         12.46         1.19 o                         
  14   1   2          0.03          0.61         1.01 o                         
 -15   2   2         84.99         76.99         3.37 o                         
 -14   2   2         64.35         72.94         3.17 o                         
 -13   2   2         10.24         10.33         1.56 o                         
 -12   2   2          2.38          4.15         1.19 o                         
 -11   2   2         60.72         55.84         1.30 o                         
 -10   2   2        135.34        125.22         3.02 o                         
  -9   2   2         74.23         73.36         1.43 o                         
  -8   2   2        372.30        340.51         4.72 o                         
  -7   2   2        136.38        133.79         1.72 o                         
  -6   2   2        973.39       1026.53        11.20 o                         
  -5   2   2        358.42        365.35         3.64 o                         
  -4   2   2         14.47         19.63         0.32 o                         
  -3   2   2          2.09          0.48         0.08 o                         
  -2   2   2       4032.06       4352.87        32.96 o                         
  -1   2   2      31799.60      32338.54       302.94 o                         
   0   2   2          2.44          1.11         0.13 o                         
   1   2   2        926.65        987.00        10.67 o                         
   2   2   2       1381.13       1419.48        12.49 o                         
   3   2   2       1801.54       1890.80        16.65 o                         
   4   2   2        353.51        367.89         3.72 o                         
   5   2   2        216.62        239.54         3.16 o                         
   6   2   2        541.82        545.49         7.04 o                         
   7   2   2         90.48         86.57         4.65 o                         
   8   2   2        190.31        174.94        11.65 o                         
   9   2   2         25.46         28.62         1.03 o                         
  10   2   2         47.92         52.27         1.48 o                         
  11   2   2          0.04          0.74         0.63 o                         
  12   2   2          6.52          8.36         1.40 o                         
  13   2   2         16.12         14.84         2.31 o                         
  14   2   2          0.02         -0.06         1.03 o                         
 -15   3   2         79.66         78.02         3.37 o                         
 -14   3   2         28.04         28.20         1.52 o                         
 -13   3   2          0.00          0.92         0.89 o                         
 -12   3   2         19.55         20.21         1.20 o                         
 -11   3   2         38.91         36.02         1.06 o                         
 -10   3   2        682.72        675.95         9.06 o                         
  -9   3   2          0.10          0.04         0.43 o                         
  -8   3   2         29.64         43.38         1.00 o                         
  -7   3   2        226.15        231.68         2.79 o                         
  -6   3   2         48.59         34.57         0.76 o                         
  -5   3   2        228.58        220.78         2.31 o                         
  -4   3   2        271.09        254.87         2.40 o                         
  -3   3   2       3919.00       4333.30        35.06 o                         
  -2   3   2          2.35          4.29         0.14 o                         
  -1   3   2         21.32         25.83         0.50 o                         
   0   3   2         63.26         62.68         0.73 o                         
   1   3   2        364.13        389.30         3.88 o                         
   2   3   2         98.68         96.64         0.98 o                         
   3   3   2          6.34          7.67         0.22 o                         
   4   3   2       1642.47       1798.54        15.88 o                         
   5   3   2        711.31        695.76         6.92 o                         
   6   3   2        398.77        394.10         4.57 o                         
   7   3   2          1.48          0.46         0.31 o                         
   8   3   2        102.03        111.27         1.94 o                         
   9   3   2         37.76         42.11         1.11 o                         
  10   3   2        103.60        106.71         2.01 o                         
  11   3   2         16.09         17.56         0.86 o                         
  12   3   2          0.65          0.92         0.89 o                         
  13   3   2          3.45          4.00         1.02 o                         
  14   3   2         94.61         95.62         3.69 o                         
 -14   4   2         19.13         20.25         1.35 o                         
 -13   4   2         13.86         13.51         1.38 o                         
 -12   4   2          4.48          4.20         0.90 o                         
 -11   4   2         47.93         46.37         1.23 o                         
 -10   4   2        215.34        216.55         3.35 o                         
  -9   4   2          1.10          1.74         0.52 o                         
  -8   4   2         10.71         10.60         0.58 o                         
  -7   4   2         10.63          6.06         0.32 o                         
  -6   4   2        666.64        683.80         9.22 o                         
  -5   4   2         75.87         68.67         1.24 o                         
  -4   4   2         10.55          8.73         0.23 o                         
  -3   4   2         39.23         50.50         0.55 o                         
  -2   4   2       1795.99       1958.23        17.18 o                         
  -1   4   2        903.51        976.77         7.97 o                         
   0   4   2        537.98        552.03         6.07 o                         
   1   4   2       2334.18       2409.03        25.97 o                         
   2   4   2        338.80        306.32        11.96 o                         
   3   4   2        856.78        898.72         9.81 o                         
   4   4   2          0.73          3.83         0.27 o                         
   5   4   2          2.21          0.94         0.22 o                         
   6   4   2        235.58        246.94         3.36 o                         
   7   4   2          2.74          1.05         0.32 o                         
   8   4   2         52.86         50.66         0.95 o                         
   9   4   2          5.90          4.46         0.56 o                         
  10   4   2          0.23         -0.25         0.58 o                         
  11   4   2         79.63         88.47         1.85 o                         
  12   4   2         13.52         11.70         0.84 o                         
  13   4   2        131.88        126.25         4.72 o                         
 -12   5   2          0.11         -0.45         0.85 o                         
 -11   5   2        142.99        140.08         2.83 o                         
 -10   5   2        374.26        373.35         7.61 o                         
  -9   5   2         67.68         67.82         1.43 o                         
  -8   5   2         44.02         40.95         1.02 o                         
  -7   5   2         79.96         55.03         1.13 o                         
  -6   5   2         80.16         76.02         1.14 o                         
  -5   5   2         38.70         41.43         0.98 o                         
  -4   5   2         10.80         14.13         0.38 o                         
  -3   5   2          5.97          7.10         0.24 o                         
  -2   5   2         83.82         87.51         0.99 o                         
  -1   5   2        364.58        372.72         3.99 o                         
   0   5   2         18.29         21.70         0.73 o                         
   1   5   2         57.79         68.17         1.01 o                         
   2   5   2        121.84        128.50         1.94 o                         
   3   5   2          6.18          3.91         0.15 o                         
   4   5   2        150.59        151.18         1.73 o                         
   5   5   2         10.14          9.56         0.37 o                         
   6   5   2        112.37         95.76         1.40 o                         
   7   5   2         91.35         89.56         1.36 o                         
   8   5   2         17.29         22.31         0.63 o                         
   9   5   2          0.00         -0.39         0.51 o                         
  10   5   2         73.36         67.13         1.52 o                         
  11   5   2         53.28         52.07         1.76 o                         
  12   5   2          3.75          2.78         0.94 o                         
  13   5   2          4.93          3.53         1.66 o                         
 -13   6   2         13.27         14.54         1.82 o                         
 -12   6   2          0.24          0.05         0.86 o                         
 -11   6   2        154.08        141.62         4.72 o                         
 -10   6   2        335.78        346.19        11.60 o                         
  -9   6   2          0.07          0.54         0.52 o                         
  -8   6   2        166.78        158.12         3.41 o                         
  -7   6   2          7.37          8.49         0.52 o                         
  -6   6   2        394.70        341.83         4.02 o                         
  -5   6   2         83.98         81.34         1.19 o                         
  -4   6   2         16.60         15.68         0.44 o                         
  -3   6   2         91.19        101.07         1.50 o                         
  -2   6   2         29.75         29.39         0.42 o                         
  -1   6   2         11.01         14.54         0.25 o                         
   0   6   2         33.64         35.54         0.61 o                         
   1   6   2        187.59        195.52         2.38 o                         
   2   6   2        365.60        389.43         5.22 o                         
   3   6   2         37.24         43.11         0.95 o                         
   4   6   2          6.73          7.01         0.55 o                         
   5   6   2        107.48        103.23         1.45 o                         
   6   6   2         45.61         56.83         0.98 o                         
   7   6   2         45.45         45.49         1.73 o                         
   8   6   2         56.52         48.87         1.56 o                         
   9   6   2          7.50          9.81         0.95 o                         
  10   6   2         25.82         28.25         1.35 o                         
  11   6   2         25.86         29.58         2.28 o                         
  12   6   2          1.56          2.25         0.99 o                         
  13   6   2         60.45         58.50         3.17 o                         
 -12   7   2         70.41         66.02         2.06 o                         
 -11   7   2         18.78         18.95         1.23 o                         
 -10   7   2          0.75          2.82         0.86 o                         
  -9   7   2         24.99         25.56         1.19 o                         
  -8   7   2         17.16         20.74         2.80 o                         
  -7   7   2         62.97         59.21         1.65 o                         
  -6   7   2          0.83          2.00         0.61 o                         
  -5   7   2        514.64        494.22         6.60 o                         
  -4   7   2        233.08        225.45         6.57 o                         
  -3   7   2         26.95         30.24         0.87 o                         
  -2   7   2        104.52        105.33         2.01 o                         
  -1   7   2          3.96          3.08         0.30 o                         
   0   7   2        115.29        121.01         2.80 o                         
   1   7   2         33.19         35.64         0.99 o                         
   2   7   2          8.94          8.45         0.49 o                         
   3   7   2         52.39         55.18         1.17 o                         
   4   7   2         12.72         11.29         0.70 o                         
   5   7   2        139.62        137.61         2.39 o                         
   6   7   2         17.12         13.91         0.68 o                         
   7   7   2         39.09         34.92         1.29 o                         
   8   7   2          3.31          3.35         0.96 o                         
   9   7   2         15.63         17.97         1.87 o                         
  10   7   2          0.45          0.51         0.88 o                         
  11   7   2          4.48          5.46         1.03 o                         
  12   7   2          0.22          0.88         1.00 o                         
 -11   8   2          0.04         -1.25         1.25 o                         
 -10   8   2        428.77        439.20         7.78 o                         
  -9   8   2         40.76         44.08         2.57 o                         
  -8   8   2         38.10         37.11         1.38 o                         
  -7   8   2         25.25         25.39         1.13 o                         
  -6   8   2         79.74         84.60         2.05 o                         
  -5   8   2         10.29         10.65         0.77 o                         
  -4   8   2          4.37          4.10         0.83 o                         
  -3   8   2        412.76        417.46         7.06 o                         
  -2   8   2         70.19         68.04         2.26 o                         
  -1   8   2        135.92        140.99         3.32 o                         
   0   8   2         92.72         99.31         2.23 o                         
   1   8   2         76.83         79.56         1.91 o                         
   2   8   2         21.25         18.84         0.78 o                         
   3   8   2        152.02        156.30         2.50 o                         
   4   8   2        208.38        186.68         3.76 o                         
   5   8   2         19.06         16.35         0.88 o                         
   6   8   2          0.70          1.49         0.55 o                         
   7   8   2         49.61         54.91         1.71 o                         
   8   8   2          5.15          5.70         0.90 o                         
   9   8   2        130.16        126.17         3.01 o                         
  10   8   2          5.67          8.48         1.09 o                         
  11   8   2         54.45         57.10         2.04 o                         
 -10   9   2         10.49         11.94         1.56 o                         
  -9   9   2          3.43          4.26         1.35 o                         
  -8   9   2         19.47         17.65         1.66 o                         
  -7   9   2         42.40         41.63         2.23 o                         
  -6   9   2          5.16          5.50         1.25 o                         
  -5   9   2         72.23         73.97         2.54 o                         
  -4   9   2         46.61         47.45         1.97 o                         
  -3   9   2         10.65         11.88         0.89 o                         
  -2   9   2         65.16         63.68         1.79 o                         
  -1   9   2         18.03         19.06         1.03 o                         
   0   9   2          0.59          0.97         0.68 o                         
   1   9   2         67.75         68.86         1.85 o                         
   2   9   2         25.69         25.20         1.12 o                         
   3   9   2          5.25          4.59         0.77 o                         
   4   9   2          4.26          3.05         0.93 o                         
   5   9   2         25.49         25.64         1.56 o                         
   6   9   2         13.49          9.03         1.40 o                         
   7   9   2         24.12         25.18         1.82 o                         
   8   9   2         77.08         77.19         3.22 o                         
   9   9   2          3.90          4.83         1.45 o                         
  10   9   2         17.69         13.91         1.71 o                         
  -9  10   2         77.26         91.10         3.63 o                         
  -8  10   2        121.34        130.19         4.46 o                         
  -7  10   2         16.27         11.32         1.61 o                         
  -6  10   2         16.28         18.12         1.66 o                         
  -4  10   2         20.30         19.61         1.17 o                         
  -3  10   2         14.20         13.49         2.57 o                         
  -2  10   2         41.24         40.51         2.23 o                         
  -1  10   2         15.05         17.36         1.14 o                         
   0  10   2         11.42         14.06         0.99 o                         
   1  10   2        103.92        109.38         2.62 o                         
   2  10   2          0.85         -0.03         0.81 o                         
   3  10   2          4.59          4.23         0.84 o                         
   4  10   2          1.33          1.24         0.78 o                         
   5  10   2          0.69          1.19         1.25 o                         
   7  10   2          6.45          7.48         1.56 o                         
   8  10   2         91.70         99.57         3.84 o                         
  -7  11   2         46.18         48.38         2.70 o                         
  -6  11   2         29.09         27.05         2.13 o                         
  -4  11   2         27.75         25.90         1.97 o                         
  -3  11   2         26.77         25.59         1.97 o                         
  -2  11   2          1.53          3.40         0.95 o                         
  -1  11   2        201.53        205.20         4.20 o                         
   0  11   2        244.93        249.76         4.88 o                         
   1  11   2         57.62         60.14         1.91 o                         
   2  11   2         94.94         93.91         2.50 o                         
   3  11   2         36.12         37.39         1.56 o                         
   4  11   2          0.41          0.47         0.86 o                         
   5  11   2          0.05          0.21         1.25 o                         
  -4  12   2          8.28          8.46         1.66 o                         
  -3  12   2         21.55         20.71         1.92 o                         
  -2  12   2         18.82         16.55         1.26 o                         
  -1  12   2        100.89         97.20         2.62 o                         
   0  12   2          6.81          6.39         1.10 o                         
   1  12   2          4.02          3.01         1.45 o                         
   2  12   2         32.25         31.88         1.66 o                         
   3  12   2         14.85         16.56         1.82 o                         
   4  12   2          2.84          1.71         1.40 o                         
 -15   1   3          0.04          1.47         1.06 o                         
 -14   1   3         20.36         19.27         1.36 o                         
 -13   1   3          9.57          9.69         1.12 o                         
 -12   1   3          0.00          0.84         0.83 o                         
 -11   1   3        241.43        258.42         6.96 o                         
 -10   1   3         40.81         43.12         4.13 o                         
  -9   1   3         62.24         52.86         1.10 o                         
  -8   1   3          0.28          0.06         0.21 o                         
  -7   1   3         39.78         30.34         0.62 o                         
  -6   1   3        408.11        385.18         4.48 o                         
  -5   1   3        240.71        225.04         2.60 o                         
  -4   1   3       2274.54       2425.02        26.17 o                         
  -3   1   3        115.34        139.21         1.47 o                         
  -2   1   3       7282.79       7610.41        66.52 o                         
  -1   1   3         58.14         52.36         1.03 o                         
   0   1   3         51.83         48.55         0.71 o                         
   1   1   3       5105.10       5018.87        48.07 o                         
   2   1   3        166.58        169.92         1.95 o                         
   3   1   3          1.16          1.40         0.17 o                         
   4   1   3       1843.97       2032.74        19.64 o                         
   5   1   3         21.25         28.06         0.66 o                         
   6   1   3        564.16        538.07         8.77 o                         
   7   1   3        206.96        189.01         3.58 o                         
   8   1   3       1092.80       1016.38        16.24 o                         
   9   1   3         20.10         20.27         1.12 o                         
  10   1   3          3.84          3.06         0.77 o                         
  11   1   3         17.77         18.36         0.85 o                         
  12   1   3          5.27          5.72         1.06 o                         
  13   1   3        195.74        191.13         4.22 o                         
  14   1   3         13.44         15.57         1.36 o                         
 -15   2   3          5.89          5.45         1.61 o                         
 -14   2   3          8.07          7.16         1.56 o                         
 -13   2   3         80.13         76.47         3.17 o                         
 -12   2   3         22.13         24.04         1.82 o                         
 -11   2   3        121.53        129.55         2.97 o                         
 -10   2   3         41.35         35.82         1.14 o                         
  -9   2   3          0.57          0.44         0.39 o                         
  -8   2   3        406.71        396.65         6.23 o                         
  -7   2   3        220.46        213.29         2.76 o                         
  -6   2   3        145.40        154.24         2.10 o                         
  -5   2   3        208.99        218.23         2.86 o                         
  -4   2   3         14.92         11.79         0.35 o                         
  -3   2   3        255.47        303.17         3.21 o                         
  -2   2   3        119.01        129.45         1.23 o                         
  -1   2   3      13936.74      14424.11       146.57 o                         
   0   2   3        616.10        623.86         9.60 o                         
   1   2   3         36.18         46.63         0.66 o                         
   2   2   3          5.29          6.59         0.18 o                         
   3   2   3        418.21        447.89         4.08 o                         
   4   2   3          0.04          0.61         0.20 o                         
   5   2   3        873.90        958.98        14.88 o                         
   6   2   3         28.76         24.79         0.78 o                         
   7   2   3        307.99        304.77         7.48 o                         
   8   2   3        609.88        605.50        14.02 o                         
   9   2   3          2.94          1.25         0.83 o                         
  10   2   3          1.92          1.82         0.64 o                         
  11   2   3          1.60          0.99         0.65 o                         
  12   2   3          7.54          7.89         1.40 o                         
  13   2   3        116.87        115.44         3.04 o                         
  14   2   3         13.31         13.86         1.28 o                         
 -15   3   3         25.49         21.65         2.08 o                         
 -14   3   3          0.57         -0.56         1.02 o                         
 -13   3   3         13.50         14.65         1.22 o                         
 -12   3   3          1.74          1.29         0.86 o                         
 -11   3   3        228.10        201.17         3.83 o                         
 -10   3   3          8.12          7.71         0.59 o                         
  -9   3   3          0.01         -0.04         0.43 o                         
  -8   3   3        305.43        266.03         3.82 o                         
  -7   3   3        238.65        254.30         3.43 o                         
  -6   3   3         13.72         15.50         0.45 o                         
  -5   3   3        257.63        263.25         2.69 o                         
  -4   3   3          0.40          0.65         0.16 o                         
  -3   3   3          2.60          4.84         0.53 o                         
  -2   3   3         21.02         21.66         0.27 o                         
  -1   3   3        124.66        144.54         1.48 o                         
   0   3   3         30.57         27.35         0.40 o                         
   1   3   3        219.82        240.79         2.47 o                         
   2   3   3        913.72        994.85         8.80 o                         
   3   3   3          0.61          0.17         0.14 o                         
   4   3   3        260.17        275.44         3.20 o                         
   5   3   3        214.70        246.34         3.41 o                         
   6   3   3         49.13         41.66         1.49 o                         
   7   3   3        208.94        191.12         3.10 o                         
   8   3   3        245.01        224.99         4.10 o                         
   9   3   3        226.66        217.06         3.36 o                         
  10   3   3         14.08         11.72         0.73 o                         
  11   3   3         50.68         49.23         1.74 o                         
  12   3   3         83.33         88.21         1.91 o                         
  13   3   3          7.85          6.64         1.40 o                         
 -14   4   3          5.03          5.06         1.97 o                         
 -13   4   3          0.46          1.43         0.92 o                         
 -12   4   3         64.42         61.01         1.97 o                         
 -11   4   3         11.26         12.67         0.75 o                         
 -10   4   3        161.58        160.45         2.64 o                         
  -9   4   3         25.25         25.75         0.91 o                         
  -8   4   3        213.86        229.30         3.37 o                         
  -7   4   3         82.47         51.83         1.47 o                         
  -6   4   3          8.41         12.52         0.38 o                         
  -5   4   3         44.11         53.49         1.17 o                         
  -4   4   3        144.30        135.37         1.35 o                         
  -3   4   3        668.52        696.96         5.77 o                         
  -2   4   3       4146.41       4567.65        40.00 o                         
  -1   4   3          5.39          4.39         0.14 o                         
   0   4   3        194.19        226.52         2.85 o                         
   1   4   3        319.83        336.19         3.82 o                         
   2   4   3        226.76        223.17         2.79 o                         
   3   4   3        334.70        352.81         5.82 o                         
   4   4   3        894.24        977.43         9.61 o                         
   5   4   3        553.07        583.62         5.88 o                         
   6   4   3          0.67          2.93         0.38 o                         
   7   4   3        272.77        271.25         3.34 o                         
   8   4   3         13.39         14.86         0.54 o                         
   9   4   3        218.53        231.16         4.48 o                         
  10   4   3         73.02         85.32         3.01 o                         
  11   4   3         92.77         99.69         2.01 o                         
  12   4   3          0.16          0.37         0.68 o                         
  13   4   3          1.51          1.04         1.61 o                         
 -14   5   3         25.96         27.62         2.28 o                         
 -13   5   3         31.01         33.53         2.34 o                         
 -12   5   3          0.01          1.11         0.82 o                         
 -11   5   3        195.70        190.36         4.25 o                         
 -10   5   3         21.37         19.66         0.83 o                         
  -9   5   3        184.55        188.96         2.94 o                         
  -8   5   3         94.80         91.79         1.67 o                         
  -7   5   3        121.09        102.50         2.23 o                         
  -6   5   3        239.65        215.74         2.64 o                         
  -5   5   3         81.89         90.06         1.10 o                         
  -4   5   3        527.36        596.60         6.34 o                         
  -3   5   3        118.84        112.50         1.24 o                         
  -2   5   3         45.38         61.62         1.05 o                         
  -1   5   3        145.23        161.81         1.78 o                         
   0   5   3          1.16          0.95         0.19 o                         
   1   5   3          0.11          0.36         0.21 o                         
   2   5   3        626.87        633.08         8.19 o                         
   3   5   3        561.14        570.33         8.24 o                         
   4   5   3         64.19         62.52         1.00 o                         
   5   5   3          0.45          0.85         0.26 o                         
   6   5   3          1.36          2.08         0.34 o                         
   7   5   3         35.54         36.34         0.78 o                         
   8   5   3         95.88        111.05         1.68 o                         
   9   5   3         43.93         41.17         1.52 o                         
  10   5   3        137.38        135.20         2.88 o                         
  11   5   3         46.01         52.47         1.95 o                         
  12   5   3         22.27         22.33         1.32 o                         
  13   5   3         11.40         13.76         2.08 o                         
 -13   6   3         53.77         51.70         2.86 o                         
 -12   6   3         11.71         14.79         1.82 o                         
 -11   6   3        157.26        168.04         3.61 o                         
 -10   6   3         20.05         23.12         1.15 o                         
  -9   6   3         23.04         23.55         0.94 o                         
  -8   6   3         19.39         21.02         1.03 o                         
  -7   6   3          0.20          0.94         0.41 o                         
  -6   6   3        197.31        180.23         2.46 o                         
  -5   6   3          6.32          6.07         0.35 o                         
  -4   6   3        408.42        399.64         5.78 o                         
  -3   6   3          1.19          2.06         0.42 o                         
  -2   6   3         24.52         26.04         0.41 o                         
  -1   6   3         54.98         55.65         1.10 o                         
   0   6   3          7.63          8.56         0.32 o                         
   1   6   3        271.20        273.11         3.77 o                         
   2   6   3          5.45          4.76         0.40 o                         
   3   6   3         97.35         96.88         1.75 o                         
   4   6   3         45.51         45.90         1.25 o                         
   5   6   3         43.79         52.21         1.36 o                         
   6   6   3         41.64         40.36         1.01 o                         
   7   6   3          3.35          3.17         0.56 o                         
   8   6   3        135.28        132.88         2.95 o                         
   9   6   3         14.00         12.88         1.92 o                         
  10   6   3          5.82          7.38         1.45 o                         
  11   6   3         32.73         33.12         3.50 o                         
  12   6   3        103.88        106.13         2.82 o                         
 -13   7   3          2.35          1.87         1.61 o                         
 -12   7   3         31.75         33.17         1.49 o                         
 -11   7   3        122.23        124.40         2.93 o                         
 -10   7   3         28.93         28.89         1.35 o                         
  -9   7   3         25.77         25.10         1.17 o                         
  -8   7   3         82.95         79.79         2.86 o                         
  -7   7   3         12.95         15.11         1.87 o                         
  -6   7   3        131.37        129.62         2.11 o                         
  -5   7   3        310.39        298.40         4.18 o                         
  -4   7   3         83.46         77.18         1.16 o                         
  -3   7   3        255.16        256.21         3.45 o                         
  -2   7   3         40.82         40.44         0.69 o                         
  -1   7   3         20.07         19.54         0.58 o                         
   0   7   3          4.18          4.61         0.39 o                         
   1   7   3          3.29          4.52         0.50 o                         
   2   7   3          8.29          9.20         0.52 o                         
   3   7   3         71.18         75.17         1.43 o                         
   4   7   3         33.52         34.43         1.51 o                         
   5   7   3         72.38         67.76         1.69 o                         
   6   7   3          3.97          2.80         0.66 o                         
   7   7   3          4.99          5.81         0.63 o                         
   8   7   3          4.87          5.55         1.19 o                         
   9   7   3         48.50         48.59         1.72 o                         
  10   7   3        110.77        110.86         2.82 o                         
  11   7   3          0.08         -0.11         0.97 o                         
  12   7   3          8.27          9.92         1.92 o                         
 -11   8   3         13.35         11.73         1.56 o                         
 -10   8   3        168.07        160.93         4.93 o                         
  -9   8   3         48.58         43.39         3.04 o                         
  -8   8   3          1.02          1.56         1.12 o                         
  -7   8   3          6.99          6.33         0.77 o                         
  -6   8   3          9.12          7.37         1.14 o                         
  -5   8   3         35.73         34.55         1.16 o                         
  -4   8   3          0.67          0.26         0.67 o                         
  -3   8   3         83.57         77.65         1.88 o                         
  -2   8   3         43.23         42.26         1.53 o                         
  -1   8   3         46.66         46.42         1.38 o                         
   0   8   3        275.33        276.89         4.94 o                         
   1   8   3        100.93        107.17         1.81 o                         
   2   8   3         99.97        103.65         1.91 o                         
   3   8   3         38.05         34.54         1.05 o                         
   4   8   3          2.14          2.88         0.52 o                         
   5   8   3          7.90          8.46         1.04 o                         
   6   8   3          7.39          7.13         0.70 o                         
   7   8   3         31.68         36.02         1.76 o                         
   8   8   3         15.93         15.63         1.12 o                         
   9   8   3          5.65          6.66         1.06 o                         
  10   8   3          5.16          6.14         1.06 o                         
  11   8   3          2.36          3.80         1.07 o                         
 -11   9   3          2.09          3.11         1.45 o                         
 -10   9   3          3.22          3.17         1.30 o                         
  -9   9   3         26.46         31.25         2.08 o                         
  -8   9   3          4.16          3.69         1.30 o                         
  -7   9   3          0.26          1.51         1.14 o                         
  -6   9   3          9.72         10.38         1.35 o                         
  -5   9   3         39.07         40.28         2.13 o                         
  -4   9   3         27.33         24.97         1.45 o                         
  -3   9   3         83.24         84.22         2.07 o                         
  -2   9   3        218.87        206.91         3.98 o                         
  -1   9   3        237.59        239.17         4.48 o                         
   0   9   3          0.01         -0.40         0.64 o                         
   1   9   3         22.88         22.46         1.25 o                         
   2   9   3         50.01         50.37         1.71 o                         
   3   9   3         10.90         10.13         0.88 o                         
   4   9   3         18.50         19.29         1.09 o                         
   5   9   3         52.53         47.86         2.08 o                         
   6   9   3        249.29        233.19         6.54 o                         
   7   9   3         14.67         16.77         1.66 o                         
   8   9   3          4.68          5.19         1.35 o                         
   9   9   3         85.77         93.70         3.63 o                         
  -9  10   3          1.04         -0.83         1.35 o                         
  -8  10   3         20.63         21.34         1.87 o                         
  -7  10   3          2.77          2.49         1.40 o                         
  -6  10   3         22.96         23.15         1.92 o                         
  -4  10   3          3.73          2.94         0.81 o                         
  -3  10   3          3.45          4.14         0.81 o                         
  -2  10   3         11.06         13.49         1.03 o                         
  -1  10   3          8.24          9.85         0.96 o                         
   0  10   3          0.00         -0.20         0.81 o                         
   1  10   3         11.15         10.96         0.97 o                         
   2  10   3         91.02         92.23         2.35 o                         
   3  10   3         23.00         19.50         2.36 o                         
   4  10   3        111.36        106.33         2.64 o                         
   5  10   3          0.02          0.32         0.77 o                         
   7  10   3          7.99          9.34         1.66 o                         
   8  10   3        130.47        136.48         4.67 o                         
  -7  11   3          0.20          1.30         1.45 o                         
  -6  11   3         22.19         25.07         2.13 o                         
  -4  11   3          1.47          0.57         1.25 o                         
  -3  11   3         20.73         21.89         1.23 o                         
  -2  11   3         15.19         16.61         1.17 o                         
  -1  11   3         40.09         40.84         1.76 o                         
   0  11   3         51.31         52.22         1.78 o                         
   1  11   3          6.03          6.54         1.35 o                         
   2  11   3         19.57         18.06         1.23 o                         
   3  11   3          3.14          5.27         0.92 o                         
   4  11   3         29.88         30.11         2.08 o                         
   5  11   3         25.59         28.45         2.08 o                         
  -3  12   3          1.08         -0.10         1.40 o                         
  -2  12   3         19.31         18.95         1.29 o                         
  -1  12   3          0.39          0.95         0.97 o                         
   0  12   3         18.36         17.49         1.87 o                         
   1  12   3          0.09          1.10         0.94 o                         
   2  12   3          9.50          9.96         1.16 o                         
   3  12   3          3.08          1.86         1.04 o                         
 -15   0   4         42.05         45.16         2.65 o                         
 -14   0   4         42.69         42.10         2.54 o                         
 -13   0   4          3.22          3.06         1.30 o                         
 -12   0   4         42.38         44.12         2.34 o                         
 -11   0   4        164.99        156.67         4.78 o                         
 -10   0   4          3.30          4.83         0.99 o                         
  -9   0   4          8.23         10.80         0.51 o                         
  -8   0   4        219.84        216.30         3.76 o                         
  -7   0   4        409.21        419.72         6.52 o                         
  -6   0   4        133.28        139.07         3.17 o                         
  -5   0   4         55.72         60.01         1.45 o                         
  -4   0   4        160.48        193.42         4.26 o                         
  -3   0   4       1562.39       1778.24        26.94 o                         
  -2   0   4        324.89        349.86        16.53 o                         
  -1   0   4        194.91        158.91         2.80 o                         
   0   0   4       3587.73       3678.26        55.72 o                         
   1   0   4       9273.13       9294.79       140.66 o                         
   2   0   4       1181.26       1184.53        12.82 o                         
   3   0   4         10.31         11.26         0.59 o                         
   4   0   4       1111.79       1220.86        18.83 o                         
   5   0   4         84.87        101.23         2.86 o                         
   6   0   4        171.38        154.33         4.10 o                         
   7   0   4       3114.22       2860.85        62.24 o                         
   8   0   4          0.73          3.79         0.93 o                         
   9   0   4          1.15          2.28         0.93 o                         
  10   0   4          4.26          3.17         1.04 o                         
  11   0   4          1.11          1.14         1.25 o                         
  12   0   4          6.17          4.78         1.45 o                         
  13   0   4          9.95          7.99         1.56 o                         
  14   0   4        153.30        149.45         5.19 o                         
 -15   1   4         74.30         77.19         2.44 o                         
 -14   1   4         15.58         16.49         1.28 o                         
 -13   1   4          5.43          5.79         0.95 o                         
 -12   1   4         22.64         24.14         1.82 o                         
 -11   1   4         28.27         26.63         1.76 o                         
 -10   1   4         11.80         10.64         0.59 o                         
  -9   1   4         45.56         63.44         1.45 o                         
  -8   1   4        130.90        128.82         1.56 o                         
  -7   1   4          2.30          3.11         0.21 o                         
  -6   1   4        337.99        322.43         8.30 o                         
  -5   1   4       1858.52       2041.26        25.62 o                         
  -4   1   4       2542.88       2668.65        25.77 o                         
  -3   1   4          1.75          0.37         0.11 o                         
  -2   1   4       7269.79       7497.37        63.13 o                         
  -1   1   4        499.46        516.66         4.58 o                         
   0   1   4       1202.73       1209.51        15.76 o                         
   1   1   4        110.00        155.24         2.32 o                         
   2   1   4        750.11        809.66         8.81 o                         
   3   1   4          4.37          1.29         0.16 o                         
   4   1   4        701.05        766.48         9.54 o                         
   5   1   4          2.79          1.40         0.27 o                         
   6   1   4       2018.01       1980.23        30.58 o                         
   7   1   4        651.35        666.83        10.85 o                         
   8   1   4        229.66        220.71         6.83 o                         
   9   1   4        167.85        152.89         3.25 o                         
  10   1   4          6.24          7.33         0.88 o                         
  11   1   4         59.10         66.78         2.04 o                         
  12   1   4         44.13         44.21         1.74 o                         
  13   1   4        104.17        103.44         2.84 o                         
  14   1   4         25.79         24.35         1.50 o                         
 -15   2   4         10.50          8.62         1.66 o                         
 -14   2   4         56.46         55.03         2.80 o                         
 -13   2   4         34.37         39.92         2.28 o                         
 -12   2   4          0.10          0.25         0.91 o                         
 -11   2   4          6.88          5.63         0.84 o                         
 -10   2   4         17.13         17.65         0.68 o                         
  -9   2   4        352.13        374.78         6.28 o                         
  -8   2   4        171.11        155.96         2.40 o                         
  -7   2   4        144.84        136.93         2.11 o                         
  -6   2   4        107.21         99.00         1.56 o                         
  -5   2   4        116.88        108.95         1.63 o                         
  -4   2   4        270.15        274.61         4.68 o                         
  -3   2   4          1.00          1.28         0.15 o                         
  -2   2   4       3507.34       3641.99        29.50 o                         
  -1   2   4          3.39          3.40         0.18 o                         
   0   2   4        229.48        224.54         2.51 o                         
   1   2   4        402.94        376.47         3.39 o                         
   2   2   4        114.47        111.41         1.11 o                         
   3   2   4        206.78        256.13         2.64 o                         
   4   2   4        315.78        330.28         4.35 o                         
   5   2   4         10.66          8.63         0.46 o                         
   6   2   4        114.55        113.85         2.20 o                         
   7   2   4        312.34        284.79         7.06 o                         
   8   2   4        298.48        269.58         6.85 o                         
   9   2   4         11.17          8.57         1.09 o                         
  10   2   4          0.90          0.73         0.99 o                         
  11   2   4         40.73         42.91         2.78 o                         
  12   2   4         21.59         18.19         1.26 o                         
  13   2   4          6.78          7.48         2.21 o                         
  14   2   4         21.99         22.71         2.70 o                         
 -15   3   4         26.32         25.75         2.08 o                         
 -14   3   4          6.24          6.63         1.12 o                         
 -13   3   4         11.23         12.83         1.14 o                         
 -12   3   4         15.67         17.13         1.19 o                         
 -11   3   4        131.37        126.03         2.22 o                         
 -10   3   4          0.67          0.62         0.46 o                         
  -9   3   4          4.87          5.20         0.61 o                         
  -8   3   4         20.85          8.20         0.61 o                         
  -7   3   4          0.05          0.87         0.33 o                         
  -6   3   4        290.09        302.14         5.59 o                         
  -5   3   4          2.17          4.19         0.26 o                         
  -4   3   4        153.91        160.24         1.71 o                         
  -3   3   4       2704.84       2999.16        26.30 o                         
  -2   3   4       1679.87       1814.19        14.78 o                         
  -1   3   4        421.13        445.06         4.37 o                         
   0   3   4        109.88        132.75         1.49 o                         
   1   3   4        135.34        137.80         1.67 o                         
   2   3   4        571.08        606.20         6.65 o                         
   3   3   4         86.82         90.48         1.18 o                         
   4   3   4         26.06         20.97         0.46 o                         
   5   3   4        109.44        124.34         1.92 o                         
   6   3   4         16.22         15.66         0.57 o                         
   7   3   4        487.75        434.10         5.87 o                         
   8   3   4          0.00          0.33         0.60 o                         
   9   3   4         63.72         61.77         1.96 o                         
  10   3   4        517.00        526.38        10.61 o                         
  11   3   4          9.55         10.89         0.81 o                         
  12   3   4         57.76         64.65         1.87 o                         
  13   3   4         11.05         11.01         1.56 o                         
  14   3   4         75.68         72.62         3.17 o                         
 -14   4   4         47.43         46.48         1.85 o                         
 -13   4   4          0.06          0.81         0.90 o                         
 -12   4   4         12.22         13.05         1.17 o                         
 -11   4   4        190.11        185.98         3.09 o                         
 -10   4   4          1.35          0.78         0.48 o                         
  -9   4   4        373.88        347.11         4.87 o                         
  -8   4   4        151.20        147.79         3.28 o                         
  -7   4   4        959.11        863.32        11.17 o                         
  -6   4   4          9.86         11.40         0.28 o                         
  -5   4   4         14.70         13.32         0.31 o                         
  -4   4   4          1.23          2.05         0.21 o                         
  -3   4   4       1308.01       1352.92        11.99 o                         
  -2   4   4       4196.70       4572.84        43.86 o                         
  -1   4   4        160.04        176.27         1.80 o                         
   0   4   4        308.03        327.24         3.72 o                         
   1   4   4        213.47        242.22         2.84 o                         
   2   4   4         84.28        103.75         1.61 o                         
   3   4   4         98.53         96.93         1.23 o                         
   4   4   4        270.29        301.38         3.14 o                         
   5   4   4         34.27         25.67         0.61 o                         
   6   4   4         43.04         43.70         0.83 o                         
   7   4   4          1.41          2.23         0.52 o                         
   8   4   4          0.15          0.19         0.44 o                         
   9   4   4         16.01         18.77         0.81 o                         
  10   4   4         21.92         19.76         0.90 o                         
  11   4   4          2.80          1.70         0.65 o                         
  12   4   4         61.49         59.84         1.56 o                         
 -14   5   4          0.14          0.83         1.40 o                         
 -13   5   4         48.65         50.04         2.70 o                         
 -12   5   4        152.25        145.55         3.26 o                         
 -11   5   4        198.96        194.21         3.13 o                         
 -10   5   4         45.20         43.19         1.14 o                         
  -9   5   4        244.39        238.12         4.80 o                         
  -8   5   4         51.85         58.88         1.24 o                         
  -7   5   4        168.65        153.61         2.39 o                         
  -6   5   4        508.11        471.53         5.35 o                         
  -5   5   4         70.37         57.05         0.89 o                         
  -4   5   4        358.41        370.96         4.24 o                         
  -3   5   4        121.45        117.20         1.21 o                         
  -2   5   4          0.05          0.25         0.17 o                         
  -1   5   4         10.70         10.87         0.37 o                         
   0   5   4         87.39         95.90         1.28 o                         
   1   5   4        340.79        356.93         4.78 o                         
   2   5   4          6.16         11.54         0.46 o                         
   3   5   4         92.66         95.38         1.94 o                         
   4   5   4         71.23         65.92         0.94 o                         
   5   5   4        141.41        134.41         1.81 o                         
   6   5   4         16.57         11.56         0.45 o                         
   7   5   4         13.05          8.84         0.45 o                         
   8   5   4          6.96          6.01         0.48 o                         
   9   5   4        163.24        168.24         2.80 o                         
  10   5   4          1.21          0.99         0.82 o                         
  11   5   4          1.90          2.65         0.92 o                         
  12   5   4         55.06         59.64         3.17 o                         
  13   5   4          6.75          8.82         1.87 o                         
 -13   6   4         10.48         10.38         1.71 o                         
 -12   6   4         12.91         12.30         1.71 o                         
 -11   6   4        851.61        828.29        19.99 o                         
 -10   6   4          0.01         -0.22         0.57 o                         
  -9   6   4          4.61          6.09         0.59 o                         
  -8   6   4          8.75          6.85         0.55 o                         
  -7   6   4        144.95        154.73         2.42 o                         
  -6   6   4          1.11          1.15         0.30 o                         
  -5   6   4          1.26          0.53         0.29 o                         
  -4   6   4          1.74          3.94         0.39 o                         
  -3   6   4       1029.22       1068.14        13.48 o                         
  -2   6   4          1.89          1.89         0.17 o                         
  -1   6   4        415.92        416.57         4.75 o                         
   0   6   4        754.38        791.82        10.20 o                         
   1   6   4         62.44         68.08         1.38 o                         
   2   6   4        370.84        401.03         5.40 o                         
   3   6   4         51.62         52.97         1.11 o                         
   4   6   4          4.55          4.46         0.55 o                         
   5   6   4          4.43          4.34         0.48 o                         
   6   6   4          2.51          1.08         0.46 o                         
   7   6   4         93.14         90.06         1.73 o                         
   8   6   4          6.94          6.28         2.02 o                         
   9   6   4          1.11          2.10         0.83 o                         
  10   6   4        109.65        119.50         2.96 o                         
  11   6   4          6.21          8.11         1.08 o                         
  12   6   4         68.55         71.03         2.35 o                         
 -13   7   4          8.57          9.76         1.71 o                         
 -12   7   4         51.92         55.03         2.75 o                         
 -11   7   4         32.31         29.02         1.87 o                         
 -10   7   4        105.58        101.63         2.48 o                         
  -9   7   4         19.45         18.61         1.05 o                         
  -8   7   4         19.60         21.79         1.03 o                         
  -7   7   4         62.17         65.27         2.67 o                         
  -6   7   4          0.24          0.54         0.52 o                         
  -5   7   4          2.09          2.99         0.37 o                         
  -4   7   4         26.25         25.51         1.00 o                         
  -3   7   4        196.04        183.76         2.56 o                         
  -2   7   4          0.04          0.26         0.34 o                         
  -1   7   4          2.21          1.63         0.48 o                         
   0   7   4          0.22          0.07         0.34 o                         
   1   7   4        776.30        785.12        10.18 o                         
   2   7   4        241.77        241.23         3.49 o                         
   3   7   4         41.57         46.00         1.08 o                         
   4   7   4         24.68         22.81         1.53 o                         
   5   7   4         19.61         20.69         1.74 o                         
   6   7   4        137.32        136.34         2.34 o                         
   7   7   4         37.04         41.65         1.37 o                         
   8   7   4          2.37          2.17         0.78 o                         
   9   7   4         10.05         10.51         1.09 o                         
  10   7   4         39.07         37.35         1.66 o                         
  11   7   4         19.00         18.79         1.76 o                         
  12   7   4         10.35         11.01         1.23 o                         
 -11   8   4         23.66         24.19         1.87 o                         
 -10   8   4         80.19         84.93         3.22 o                         
  -9   8   4          8.50         11.06         1.40 o                         
  -8   8   4         15.01         12.87         1.40 o                         
  -7   8   4         24.53         25.44         1.71 o                         
  -6   8   4          4.54          6.54         1.14 o                         
  -5   8   4          1.52          1.63         0.59 o                         
  -4   8   4          3.62          4.26         0.83 o                         
  -3   8   4         48.39         47.14         1.82 o                         
  -2   8   4         72.37         77.20         1.87 o                         
  -1   8   4         24.38         26.56         1.06 o                         
   0   8   4          0.12          0.29         0.40 o                         
   1   8   4          0.47          0.40         0.42 o                         
   2   8   4          4.57          4.08         0.50 o                         
   3   8   4         87.01         89.43         1.68 o                         
   4   8   4        111.92        108.60         1.98 o                         
   5   8   4          6.77          5.74         0.75 o                         
   6   8   4         46.48         49.59         1.54 o                         
   7   8   4          7.07          9.78         0.97 o                         
   8   8   4          0.09          1.02         0.89 o                         
   9   8   4          0.65          0.45         1.01 o                         
  10   8   4         38.37         38.53         1.72 o                         
  11   8   4         29.90         30.35         1.62 o                         
 -11   9   4          8.15          9.66         1.56 o                         
 -10   9   4          9.54         12.61         1.56 o                         
  -9   9   4          5.85          8.25         1.45 o                         
  -8   9   4         67.31         70.29         2.96 o                         
  -7   9   4          2.28          2.23         1.14 o                         
  -6   9   4          0.19          0.42         1.14 o                         
  -5   9   4          0.09          1.09         1.09 o                         
  -4   9   4         77.35         70.76         2.44 o                         
  -3   9   4        148.40        155.67         3.17 o                         
  -2   9   4        127.40        130.23         2.80 o                         
  -1   9   4        119.85        122.90         4.70 o                         
   0   9   4         33.46         36.75         1.36 o                         
   1   9   4         21.56         21.56         1.19 o                         
   2   9   4          1.25          1.20         0.68 o                         
   3   9   4         50.56         49.26         1.56 o                         
   4   9   4         34.97         33.58         1.34 o                         
   5   9   4         15.91         14.54         1.35 o                         
   7   9   4         32.64         35.35         2.18 o                         
   8   9   4          3.09          5.92         1.40 o                         
   9   9   4          0.79          0.42         1.35 o                         
  10   9   4          5.63          5.14         1.51 o                         
  -9  10   4          5.81          7.06         1.45 o                         
  -8  10   4         70.95         73.51         3.17 o                         
  -7  10   4         85.90         81.92         3.32 o                         
  -6  10   4          1.35          1.71         1.30 o                         
  -3  10   4         10.46         10.49         0.92 o                         
  -2  10   4        129.98        122.69         2.80 o                         
  -1  10   4         48.12         48.97         2.88 o                         
   0  10   4          1.79          1.41         0.79 o                         
   1  10   4         73.28         72.25         2.02 o                         
   2  10   4         42.50         40.67         1.50 o                         
   3  10   4         50.70         45.44         1.61 o                         
   4  10   4         10.26          9.85         1.35 o                         
   5  10   4         47.85         46.60         1.67 o                         
   7  10   4         59.04         66.76         3.06 o                         
   8  10   4          7.66          9.45         1.66 o                         
  -7  11   4         20.39         20.56         1.92 o                         
  -6  11   4        202.69        210.19         6.28 o                         
  -4  11   4         29.32         30.26         2.08 o                         
  -3  11   4          0.96          0.77         0.81 o                         
  -2  11   4         47.42         50.84         1.75 o                         
  -1  11   4         65.05         64.41         1.98 o                         
   0  11   4          4.61          4.32         0.95 o                         
   1  11   4         15.38         12.90         1.12 o                         
   2  11   4          1.86          1.67         0.92 o                         
   3  11   4          4.78          5.52         1.25 o                         
   4  11   4          2.74          3.25         1.25 o                         
   5  11   4          9.16         10.28         1.66 o                         
   6  11   4         18.95         17.65         1.92 o                         
  -4  12   4         41.09         42.00         2.65 o                         
  -3  12   4          3.76          5.87         1.51 o                         
  -2  12   4          0.12          1.25         1.35 o                         
  -1  12   4         13.66         14.26         1.38 o                         
   0  12   4          0.88          2.28         1.25 o                         
   1  12   4         10.69          8.76         1.10 o                         
   2  12   4         30.09         24.35         2.02 o                         
   3  12   4        100.70        102.58         2.77 o                         
 -15   1   5         25.14         26.42         1.56 o                         
 -14   1   5          1.11          2.34         1.03 o                         
 -13   1   5          1.20         -0.35         0.84 o                         
 -12   1   5         20.39         21.39         1.71 o                         
 -11   1   5         19.66         23.05         1.61 o                         
 -10   1   5          5.49          9.27         0.55 o                         
  -9   1   5        203.08        176.71         3.19 o                         
  -8   1   5        137.11        143.22         2.62 o                         
  -7   1   5          0.02          0.46         0.33 o                         
  -6   1   5        389.91        431.48         5.68 o                         
  -5   1   5        841.09        923.44        13.58 o                         
  -4   1   5        115.78        117.53         1.29 o                         
  -3   1   5        172.41        181.73         1.72 o                         
  -2   1   5        353.25        384.50         3.60 o                         
  -1   1   5        632.63        640.14         5.68 o                         
   0   1   5        137.04        120.10         1.48 o                         
   1   1   5         12.39         12.32         0.27 o                         
   2   1   5          1.03          0.79         0.16 o                         
   3   1   5        179.25        188.07         2.23 o                         
   4   1   5        345.20        398.25         5.26 o                         
   5   1   5         36.84         49.00         1.20 o                         
   6   1   5        643.40        622.24        10.06 o                         
   7   1   5        107.81         89.55         2.96 o                         
   8   1   5        100.35         95.27         2.27 o                         
   9   1   5        230.06        214.66         9.14 o                         
  10   1   5         39.78         42.57         1.58 o                         
  11   1   5          0.86          1.34         0.81 o                         
  12   1   5        105.01        104.52         2.79 o                         
  13   1   5         40.06         41.66         1.80 o                         
  14   1   5         11.59          9.86         1.28 o                         
 -15   2   5          9.64          8.82         1.66 o                         
 -14   2   5          1.37          2.96         1.40 o                         
 -13   2   5         26.10         22.56         1.71 o                         
 -12   2   5         24.14         25.11         1.30 o                         
 -11   2   5          2.04          2.81         0.75 o                         
 -10   2   5         27.16         26.48         0.81 o                         
  -9   2   5         14.95         11.72         0.57 o                         
  -8   2   5         95.91         63.79         1.22 o                         
  -7   2   5          9.97         12.04         0.47 o                         
  -6   2   5        249.19        267.40         3.66 o                         
  -5   2   5          0.22          1.88         0.24 o                         
  -4   2   5         10.29         12.91         0.33 o                         
  -3   2   5        131.30        134.26         1.20 o                         
  -2   2   5       1362.41       1462.73        12.89 o                         
  -1   2   5         53.09         53.76         0.63 o                         
   0   2   5       1474.87       1511.54        16.24 o                         
   1   2   5         16.09         20.38         0.37 o                         
   2   2   5         13.26         16.52         0.29 o                         
   3   2   5       1780.17       2017.84        30.02 o                         
   4   2   5        112.19        122.80         1.81 o                         
   5   2   5          0.01          1.64         0.35 o                         
   6   2   5        331.79        271.57         4.64 o                         
   7   2   5          1.85          5.97         0.83 o                         
   8   2   5         30.28         29.12         1.56 o                         
   9   2   5          2.47          2.65         0.93 o                         
  10   2   5          8.92          9.40         1.25 o                         
  11   2   5          3.05          1.52         0.73 o                         
  12   2   5         13.16         12.95         1.40 o                         
  13   2   5         77.52         74.97         2.38 o                         
  14   2   5        110.99        110.59         3.04 o                         
 -15   3   5          1.54          1.14         1.45 o                         
 -14   3   5         33.27         31.72         1.56 o                         
 -13   3   5         16.02         14.99         1.19 o                         
 -12   3   5         23.61         21.81         1.28 o                         
 -11   3   5         83.29         85.25         2.22 o                         
 -10   3   5         65.88         71.81         1.45 o                         
  -9   3   5          4.82          3.12         0.46 o                         
  -8   3   5        262.17        230.89         3.36 o                         
  -7   3   5        519.39        475.17         6.32 o                         
  -6   3   5        421.23        424.78         6.59 o                         
  -5   3   5         21.63         28.42         0.79 o                         
  -4   3   5        167.44        154.68         1.99 o                         
  -3   3   5       2441.79       2639.77        23.18 o                         
  -2   3   5        213.68        222.25         2.50 o                         
  -1   3   5         88.54         93.47         1.01 o                         
   0   3   5        439.19        456.58         4.64 o                         
   1   3   5        840.86        923.51         8.92 o                         
   2   3   5        639.70        691.80         7.57 o                         
   3   3   5        156.16        167.85         2.14 o                         
   4   3   5        101.19        126.09         1.62 o                         
   5   3   5        715.77        669.87         8.68 o                         
   6   3   5         24.23         28.17         0.90 o                         
   7   3   5        392.78        353.69         4.92 o                         
   8   3   5         94.91         90.04         2.17 o                         
   9   3   5        144.63        141.19         3.08 o                         
  10   3   5          5.80          7.42         0.72 o                         
  11   3   5         57.41         49.18         2.75 o                         
  12   3   5         19.77         19.52         1.61 o                         
 -14   4   5         11.16         12.63         1.19 o                         
 -13   4   5         15.74         15.72         1.20 o                         
 -12   4   5        852.51        885.06        14.52 o                         
 -11   4   5          3.81          3.87         0.60 o                         
 -10   4   5          9.51          8.85         0.62 o                         
  -9   4   5          3.73          6.40         0.53 o                         
  -8   4   5         52.00         52.59         1.13 o                         
  -7   4   5          0.25          2.30         0.47 o                         
  -6   4   5         19.33         21.11         0.44 o                         
  -5   4   5        123.94        125.16         1.59 o                         
  -4   4   5         69.39         70.23         0.97 o                         
  -3   4   5       1036.23       1135.49        10.08 o                         
  -2   4   5       3102.15       3283.40        31.48 o                         
  -1   4   5        604.47        668.09         6.49 o                         
   0   4   5        227.70        238.17         3.72 o                         
   1   4   5         78.89         94.42         1.49 o                         
   2   4   5          1.88          0.75         0.10 o                         
   3   4   5          8.03          4.76         0.22 o                         
   4   4   5         24.20         21.46         0.47 o                         
   5   4   5         30.20         32.89         1.13 o                         
   6   4   5          2.16          0.69         0.33 o                         
   7   4   5        129.49        130.74         1.87 o                         
   8   4   5          2.89          2.02         0.39 o                         
   9   4   5         11.79         12.00         0.72 o                         
  10   4   5         15.21         14.96         0.83 o                         
  11   4   5          8.87          9.16         0.80 o                         
  12   4   5          7.73          7.85         1.10 o                         
  13   4   5         30.37         31.41         2.54 o                         
 -14   5   5          0.00         -0.57         1.45 o                         
 -13   5   5          6.10          5.92         1.02 o                         
 -12   5   5         54.65         48.10         1.97 o                         
 -11   5   5         19.74         18.90         1.53 o                         
 -10   5   5          2.58          1.79         0.54 o                         
  -9   5   5          5.47          7.02         0.58 o                         
  -8   5   5        228.53        205.55         3.10 o                         
  -7   5   5         15.02         12.82         0.57 o                         
  -6   5   5        438.87        420.99         5.33 o                         
  -5   5   5         79.98         72.71         1.06 o                         
  -4   5   5         83.66         76.30         1.85 o                         
  -3   5   5         16.01         18.16         0.41 o                         
  -2   5   5          8.71         12.37         0.42 o                         
  -1   5   5         39.95         34.05         0.71 o                         
   0   5   5        631.04        655.06         8.45 o                         
   1   5   5        153.95        155.49         2.30 o                         
   2   5   5          5.30          6.04         0.39 o                         
   3   5   5        115.77        116.59         2.24 o                         
   4   5   5          0.01          0.16         0.25 o                         
   5   5   5        203.12        187.68         2.41 o                         
   6   5   5         98.38         90.88         1.39 o                         
   7   5   5         18.71         16.14         0.57 o                         
   8   5   5         85.89         80.80         1.37 o                         
   9   5   5          2.48          3.81         0.61 o                         
  10   5   5         20.40         23.59         1.32 o                         
  11   5   5         67.85         72.36         2.22 o                         
  12   5   5          3.33          3.37         1.02 o                         
  13   5   5          9.51         13.29         2.13 o                         
 -13   6   5          8.51          9.76         1.66 o                         
 -12   6   5         22.35         22.48         1.97 o                         
 -11   6   5         98.46        100.75         2.50 o                         
 -10   6   5         87.19         86.92         1.72 o                         
  -9   6   5         56.71         53.45         1.24 o                         
  -8   6   5          4.82          4.00         0.49 o                         
  -7   6   5         66.70         62.82         1.25 o                         
  -6   6   5         69.48         68.89         1.07 o                         
  -5   6   5          1.54          2.25         0.30 o                         
  -4   6   5       1283.36       1262.85        13.84 o                         
  -3   6   5        430.22        460.86         5.96 o                         
  -2   6   5         37.44         37.02         0.70 o                         
  -1   6   5        126.80        131.52         2.00 o                         
   0   6   5          0.88          1.40         0.33 o                         
   1   6   5        244.36        244.62         3.47 o                         
   2   6   5        109.23        104.01         1.74 o                         
   3   6   5        555.01        559.87         7.44 o                         
   4   6   5         48.33         46.20         1.28 o                         
   5   6   5        103.45         98.47         2.13 o                         
   6   6   5        191.73        189.17         2.97 o                         
   7   6   5          0.12         -0.53         0.53 o                         
   8   6   5        153.13        158.62         3.27 o                         
   9   6   5         45.27         49.21         1.73 o                         
  10   6   5          6.71          6.35         1.61 o                         
  11   6   5          0.06          1.27         1.30 o                         
  12   6   5         12.36         14.55         1.64 o                         
 -13   7   5         40.58         41.43         2.54 o                         
 -12   7   5         16.36         16.20         1.82 o                         
 -11   7   5         91.03         91.37         2.40 o                         
 -10   7   5         41.28         42.10         2.13 o                         
  -9   7   5        139.21        133.12         2.92 o                         
  -8   7   5          9.62          9.25         1.12 o                         
  -7   7   5          0.05          0.45         0.57 o                         
  -6   7   5          3.09          4.21         0.46 o                         
  -5   7   5        187.70        197.77         2.78 o                         
  -4   7   5        245.38        252.05         3.88 o                         
  -3   7   5        261.52        264.50         4.79 o                         
  -2   7   5        308.71        301.36         4.93 o                         
  -1   7   5          0.00          0.19         0.35 o                         
   0   7   5         55.47         57.09         1.34 o                         
   1   7   5          0.08          0.36         0.39 o                         
   2   7   5         26.39         26.76         0.80 o                         
   3   7   5          5.82          4.67         0.49 o                         
   4   7   5         24.63         23.06         0.79 o                         
   5   7   5        280.00        272.23         4.90 o                         
   6   7   5         87.84         88.87         1.78 o                         
   7   7   5          0.08         -0.38         0.56 o                         
   8   7   5         15.89         18.70         1.97 o                         
   9   7   5        131.89        133.61         3.19 o                         
  10   7   5         33.81         35.96         1.66 o                         
  11   7   5          2.57          3.57         1.27 o                         
  12   7   5          2.93          3.84         1.45 o                         
 -11   8   5          0.08          0.83         1.25 o                         
 -10   8   5          0.04         -0.83         1.09 o                         
  -9   8   5        237.52        242.17         6.64 o                         
  -8   8   5          6.16          5.45         1.19 o                         
  -7   8   5         38.62         39.71         2.08 o                         
  -6   8   5          3.46          4.78         1.04 o                         
  -5   8   5        214.66        222.38         4.08 o                         
  -4   8   5          5.27          4.31         0.83 o                         
  -3   8   5         80.84         76.99         2.49 o                         
  -2   8   5         59.69         59.04         1.57 o                         
  -1   8   5         38.69         39.65         0.94 o                         
   0   8   5         92.39         96.99         2.26 o                         
   1   8   5        146.10        156.96         2.49 o                         
   2   8   5         49.71         45.74         1.11 o                         
   3   8   5         73.63         68.45         1.43 o                         
   4   8   5         18.35         16.84         0.80 o                         
   5   8   5          7.19          8.53         0.81 o                         
   6   8   5          0.00         -0.45         0.61 o                         
   7   8   5         13.50         14.25         1.12 o                         
   8   8   5        146.49        148.04         3.43 o                         
   9   8   5        168.26        179.09         5.58 o                         
  10   8   5          5.89          5.95         1.16 o                         
  11   8   5         59.49         64.63         2.22 o                         
 -11   9   5         46.31         45.42         2.49 o                         
  -9   9   5         23.43         23.52         1.82 o                         
  -8   9   5          0.08         -1.35         1.35 o                         
  -7   9   5        275.92        288.53         7.73 o                         
  -6   9   5          7.77         10.80         1.35 o                         
  -5   9   5          1.14          1.09         1.14 o                         
  -4   9   5          4.98          7.22         1.04 o                         
  -3   9   5          2.50          2.75         0.75 o                         
  -2   9   5        117.14        118.97         2.64 o                         
  -1   9   5         25.80         30.01         1.20 o                         
   0   9   5        152.37        144.12         3.58 o                         
   1   9   5         11.52         10.66         0.86 o                         
   2   9   5         40.35         39.24         1.41 o                         
   3   9   5          2.31          2.48         1.25 o                         
   4   9   5         90.36         86.70         2.22 o                         
   5   9   5         17.05         16.80         1.06 o                         
   6   9   5         25.02         24.24         1.71 o                         
   7   9   5         48.74         42.88         2.34 o                         
   8   9   5         28.02         27.31         2.02 o                         
   9   9   5          8.83          9.24         1.56 o                         
  -9  10   5          7.18          5.04         1.45 o                         
  -8  10   5          2.87         -0.42         1.35 o                         
  -7  10   5          3.12          1.14         1.35 o                         
  -6  10   5          0.98          0.57         1.19 o                         
  -5  10   5         43.95         42.83         2.34 o                         
  -3  10   5          0.98          1.51         1.38 o                         
  -2  10   5         34.87         34.00         1.38 o                         
  -1  10   5         11.77          9.56         1.27 o                         
   0  10   5          0.06          0.68         0.76 o                         
   1  10   5         18.36         18.44         1.09 o                         
   2  10   5         33.37         34.51         1.43 o                         
   3  10   5         35.39         31.56         2.28 o                         
   4  10   5         28.25         29.23         1.34 o                         
   5  10   5         94.96         92.71         3.76 o                         
   7  10   5          9.61          9.40         1.71 o                         
   8  10   5         42.12         37.84         2.39 o                         
  -7  11   5          1.13          1.76         1.35 o                         
  -4  11   5          4.03          3.32         1.35 o                         
  -3  11   5          7.25          6.90         1.51 o                         
  -2  11   5          0.12          0.29         0.83 o                         
  -1  11   5        157.01        155.99         4.98 o                         
   0  11   5        158.10        147.90         3.32 o                         
   1  11   5          2.50          1.71         0.88 o                         
   2  11   5         11.39         10.36         1.08 o                         
   3  11   5         33.72         36.36         1.64 o                         
   4  11   5         82.48         78.83         2.29 o                         
   5  11   5        101.07        105.95         3.95 o                         
   6  11   5          0.42          1.40         1.45 o                         
  -4  12   5         26.47         25.02         2.18 o                         
  -3  12   5          2.99          3.11         1.51 o                         
  -2  12   5          7.14          8.41         1.61 o                         
  -1  12   5          2.50          0.76         0.96 o                         
   0  12   5          4.29          4.53         1.06 o                         
   1  12   5         56.70         54.57         1.94 o                         
   2  12   5          7.85          6.05         1.74 o                         
   3  12   5         12.36         10.44         1.21 o                         
 -15   0   6         17.54         20.25         2.02 o                         
 -14   0   6         22.64         20.82         2.02 o                         
 -13   0   6          0.38          1.51         1.25 o                         
 -12   0   6          0.64          0.36         1.14 o                         
 -11   0   6         22.84         25.70         1.71 o                         
 -10   0   6          2.33          5.35         0.99 o                         
  -9   0   6        770.03        707.95        14.22 o                         
  -8   0   6        116.87        126.46         2.91 o                         
  -7   0   6        209.68        219.87         5.79 o                         
  -6   0   6        220.22        276.74         6.07 o                         
  -5   0   6         12.34         13.13         0.42 o                         
  -4   0   6        131.51        169.86         2.68 o                         
  -3   0   6          9.94          6.98         0.25 o                         
  -2   0   6       1094.61       1118.14        13.98 o                         
  -1   0   6         46.65         55.00         0.95 o                         
   0   0   6        643.51        511.90         5.62 o                         
   1   0   6          2.79          7.26         0.35 o                         
   2   0   6       4142.65       4665.55        50.06 o                         
   3   0   6       1162.39       1288.41        19.88 o                         
   4   0   6         80.03        117.94         3.22 o                         
   5   0   6        108.49         93.65         2.80 o                         
   6   0   6        296.91        271.81         6.75 o                         
   7   0   6       1625.90       1479.79        32.81 o                         
   8   0   6          6.01          7.79         1.09 o                         
   9   0   6         15.56         15.52         1.40 o                         
  10   0   6         31.01         33.59         1.97 o                         
  11   0   6         78.68         71.74         3.06 o                         
  12   0   6        183.19        179.82         5.66 o                         
  13   0   6        216.71        210.76         6.49 o                         
  14   0   6        197.81        187.66         6.02 o                         
 -15   1   6          0.87          0.67         1.06 o                         
 -14   1   6          2.14          2.08         1.01 o                         
 -13   1   6         16.83         16.14         1.66 o                         
 -12   1   6         80.12         86.02         3.27 o                         
 -11   1   6          0.01          0.73         0.99 o                         
 -10   1   6          0.09          0.05         0.88 o                         
  -9   1   6        226.42        188.47         7.84 o                         
  -8   1   6        234.66        227.51         3.34 o                         
  -7   1   6        628.60        678.89         8.81 o                         
  -6   1   6        156.62        157.32         3.23 o                         
  -5   1   6        383.66        410.22         8.18 o                         
  -4   1   6        953.82       1015.97        15.89 o                         
  -3   1   6       1185.05       1292.87        12.12 o                         
  -2   1   6       1337.53       1440.79        12.69 o                         
  -1   1   6        331.50        351.52         3.33 o                         
   0   1   6         43.81         37.07         0.80 o                         
   1   1   6         11.77         17.19         0.38 o                         
   2   1   6          3.93          3.97         0.23 o                         
   3   1   6       2043.82       2303.28        24.90 o                         
   4   1   6         12.07         13.31         0.72 o                         
   5   1   6        183.37        177.98         2.98 o                         
   6   1   6        614.14        594.74         9.69 o                         
   7   1   6        106.36         84.76         2.00 o                         
   8   1   6        776.94        697.87        15.70 o                         
   9   1   6         64.25         55.40         1.74 o                         
  10   1   6         39.53         39.57         1.97 o                         
  11   1   6          9.96         10.65         1.08 o                         
  12   1   6        261.67        265.33         5.34 o                         
  13   1   6         72.63         66.81         2.27 o                         
  14   1   6         48.90         53.05         3.09 o                         
 -15   2   6          5.62          6.80         1.66 o                         
 -14   2   6         17.99         17.19         1.28 o                         
 -13   2   6        292.50        306.21         5.89 o                         
 -12   2   6         34.19         36.03         1.49 o                         
 -11   2   6          1.01          1.78         0.73 o                         
 -10   2   6          8.97          5.52         0.48 o                         
  -9   2   6        254.00        242.71         3.50 o                         
  -8   2   6        388.49        345.90         4.75 o                         
  -7   2   6          0.03          0.87         0.30 o                         
  -6   2   6          0.61          0.37         0.26 o                         
  -5   2   6         54.98         63.68         0.92 o                         
  -4   2   6         13.78         23.02         0.49 o                         
  -3   2   6        353.48        401.67         3.40 o                         
  -2   2   6         95.33        121.08         1.19 o                         
  -1   2   6       1598.42       1785.78        15.74 o                         
   0   2   6       2991.23       3252.19        34.92 o                         
   1   2   6          2.72          3.59         0.16 o                         
   2   2   6          3.88          4.38         0.23 o                         
   3   2   6        198.60        218.12         2.96 o                         
   4   2   6         65.25         57.71         1.89 o                         
   5   2   6         16.85         16.28         0.66 o                         
   6   2   6       1740.80       1555.75        24.08 o                         
   7   2   6          2.20          1.82         0.67 o                         
   8   2   6          3.77          3.97         0.68 o                         
   9   2   6         31.30         25.90         1.61 o                         
  10   2   6          2.05          1.82         0.82 o                         
  11   2   6         66.16         64.18         2.05 o                         
  12   2   6         49.27         47.51         1.85 o                         
  13   2   6        304.48        301.48         7.06 o                         
  14   2   6          1.89          3.43         1.66 o                         
 -15   3   6          1.14          1.56         1.45 o                         
 -14   3   6         68.21         67.99         2.93 o                         
 -13   3   6         54.22         53.96         1.91 o                         
 -12   3   6          0.10          0.57         0.83 o                         
 -11   3   6         15.75         15.36         1.06 o                         
 -10   3   6        281.83        283.99         5.04 o                         
  -9   3   6          9.51          5.51         0.48 o                         
  -8   3   6        289.92        264.86         3.77 o                         
  -7   3   6        291.55        264.66         3.72 o                         
  -6   3   6        456.82        524.84        10.91 o                         
  -5   3   6         77.89         79.46         1.90 o                         
  -4   3   6        214.17        217.89         2.52 o                         
  -3   3   6       2255.36       2603.32        22.87 o                         
  -2   3   6        460.93        519.20         4.69 o                         
  -1   3   6         12.52         16.53         0.32 o                         
   0   3   6        409.69        478.89         5.28 o                         
   1   3   6          8.78         10.90         0.32 o                         
   2   3   6        247.60        247.85         2.85 o                         
   3   3   6         20.10         22.89         0.47 o                         
   4   3   6          2.56          2.28         0.25 o                         
   5   3   6       1231.47       1247.36        15.83 o                         
   6   3   6          8.25          3.85         0.42 o                         
   7   3   6        118.14        109.62         2.87 o                         
   8   3   6        117.19         99.87         5.27 o                         
   9   3   6         51.09         56.53         2.28 o                         
  10   3   6         41.22         46.98         1.33 o                         
  11   3   6        218.89        233.88        14.30 o                         
  12   3   6          1.94          3.94         0.90 o                         
  13   3   6          0.66          0.78         1.40 o                         
 -14   4   6         34.80         35.26         1.65 o                         
 -13   4   6          5.64          6.00         1.03 o                         
 -12   4   6        257.45        264.95         6.13 o                         
 -11   4   6          0.37          0.49         0.53 o                         
 -10   4   6         55.64         51.73         1.22 o                         
  -9   4   6          2.96          5.70         0.56 o                         
  -8   4   6          6.11          6.15         0.49 o                         
  -7   4   6         58.27         52.12         1.08 o                         
  -6   4   6          7.42          7.90         0.44 o                         
  -5   4   6        176.52        143.64         2.21 o                         
  -4   4   6         25.50         21.52         0.44 o                         
  -3   4   6        246.91        256.83         2.65 o                         
  -2   4   6          1.36          2.11         0.16 o                         
  -1   4   6        115.43         94.89         1.05 o                         
   0   4   6         27.21         28.91         0.64 o                         
   1   4   6        103.47        127.76         1.91 o                         
   2   4   6         43.94         43.42         0.76 o                         
   3   4   6        255.10        272.61         3.17 o                         
   4   4   6        395.65        415.63         5.23 o                         
   5   4   6         99.53        104.21         1.72 o                         
   6   4   6        373.84        345.58         4.79 o                         
   7   4   6        260.75        247.07         3.63 o                         
   8   4   6         18.04         17.71         0.64 o                         
   9   4   6         13.19         13.23         0.77 o                         
  10   4   6         37.39         41.02         1.23 o                         
  11   4   6          2.78          3.52         0.93 o                         
  12   4   6         95.41         98.83         2.71 o                         
  13   4   6         19.18         22.11         2.34 o                         
 -14   5   6         56.50         58.30         3.01 o                         
 -13   5   6          6.20          6.06         1.43 o                         
 -12   5   6        211.15        208.28         4.23 o                         
 -11   5   6         94.40         93.16         1.85 o                         
 -10   5   6         17.65         19.05         0.88 o                         
  -9   5   6         91.29         88.16         1.67 o                         
  -8   5   6         16.56         17.25         0.67 o                         
  -7   5   6         23.63         22.98         0.72 o                         
  -6   5   6         21.78         21.47         0.49 o                         
  -5   5   6        157.35        150.41         1.91 o                         
  -4   5   6       2676.69       2751.67        29.60 o                         
  -3   5   6         78.40         66.72         1.01 o                         
  -2   5   6         45.76         50.03         0.72 o                         
  -1   5   6          0.74          0.36         0.15 o                         
   0   5   6        969.90       1002.37        12.77 o                         
   1   5   6        580.18        611.86         9.54 o                         
   2   5   6          3.45          2.96         0.34 o                         
   3   5   6         53.03         58.26         1.13 o                         
   4   5   6        581.66        575.16        11.53 o                         
   5   5   6         20.13         16.12         0.50 o                         
   6   5   6        120.06        107.41         1.99 o                         
   7   5   6         41.49         36.65         1.09 o                         
   8   5   6         44.23         43.19         0.96 o                         
   9   5   6        270.34        292.83         7.63 o                         
  10   5   6        156.96        161.13         4.59 o                         
  11   5   6          2.82          3.91         1.02 o                         
  12   5   6         35.31         35.87         2.18 o                         
 -13   6   6         60.49         59.80         2.96 o                         
 -12   6   6         56.17         55.75         2.70 o                         
 -11   6   6         84.09         90.15         2.80 o                         
 -10   6   6         19.42         22.60         0.89 o                         
  -9   6   6         90.57         91.40         1.75 o                         
  -8   6   6        133.23        130.80         2.77 o                         
  -7   6   6          6.14          5.39         0.49 o                         
  -6   6   6          0.72          1.18         0.30 o                         
  -5   6   6         37.17         36.93         0.84 o                         
  -4   6   6        286.12        302.84         3.55 o                         
  -3   6   6       1821.91       1848.01        22.82 o                         
  -2   6   6         13.20         14.75         0.43 o                         
  -1   6   6         65.60         70.24         1.25 o                         
   0   6   6        172.25        165.06         2.47 o                         
   1   6   6          2.69          4.51         0.41 o                         
   2   6   6         11.36         10.13         0.54 o                         
   3   6   6        103.54        103.40         1.80 o                         
   4   6   6        220.56        219.79         4.02 o                         
   5   6   6          5.22          5.90         0.68 o                         
   6   6   6         48.26         50.09         1.70 o                         
   7   6   6         11.77         10.89         0.86 o                         
   8   6   6        121.74        119.50         3.71 o                         
   9   6   6          1.64          1.52         1.14 o                         
  10   6   6         17.51         17.21         1.26 o                         
  11   6   6         52.97         53.88         1.99 o                         
  12   6   6         17.53         18.31         1.42 o                         
 -13   7   6         57.17         53.68         2.80 o                         
 -12   7   6        206.07        216.42         6.33 o                         
 -11   7   6          0.26         -0.86         0.86 o                         
 -10   7   6        206.87        198.40         3.98 o                         
  -9   7   6          0.78          1.45         0.73 o                         
  -8   7   6        103.32        101.64         2.33 o                         
  -7   7   6         43.14         41.74         1.31 o                         
  -6   7   6          9.15          9.92         0.65 o                         
  -5   7   6        340.23        323.76         5.10 o                         
  -4   7   6        216.67        219.52         3.10 o                         
  -3   7   6        174.42        172.32         5.35 o                         
  -2   7   6        650.50        656.40        14.46 o                         
  -1   7   6        132.21        135.07         2.14 o                         
   0   7   6         54.16         49.60         1.23 o                         
   1   7   6          1.71          1.89         0.42 o                         
   2   7   6        301.07        304.23         4.33 o                         
   3   7   6          0.22          0.39         0.45 o                         
   4   7   6        116.00        103.52         2.83 o                         
   5   7   6        102.84        107.34         2.67 o                         
   6   7   6        123.18        119.70         2.19 o                         
   7   7   6         32.68         32.25         1.06 o                         
   8   7   6         74.08         75.69         2.96 o                         
   9   7   6          7.34          9.10         1.64 o                         
  10   7   6          0.15          0.00         1.03 o                         
  11   7   6         66.93         75.00         4.02 o                         
 -11   8   6         10.15          8.15         1.45 o                         
 -10   8   6          2.52          3.37         1.19 o                         
  -9   8   6         39.75         39.45         2.13 o                         
  -8   8   6        167.15        167.83         4.98 o                         
  -7   8   6          0.26          1.19         1.04 o                         
  -6   8   6          0.88          0.36         1.04 o                         
  -5   8   6        236.23        237.97         4.30 o                         
  -4   8   6         95.97         97.66         3.53 o                         
  -3   8   6        151.75        150.54         4.10 o                         
  -2   8   6          0.24          0.29         0.56 o                         
  -1   8   6         55.42         55.50         1.18 o                         
   0   8   6        304.79        304.28         4.32 o                         
   1   8   6         50.60         50.92         1.28 o                         
   2   8   6        129.12        133.37         2.24 o                         
   3   8   6         62.44         66.62         1.43 o                         
   4   8   6        262.54        272.15         4.09 o                         
   5   8   6          2.86          2.15         0.73 o                         
   6   8   6        135.55        128.83         3.63 o                         
   7   8   6        205.91        208.33         7.48 o                         
   8   8   6         70.74         75.42         2.31 o                         
   9   8   6         36.34         39.41         4.13 o                         
  10   8   6         28.73         28.68         1.62 o                         
 -11   9   6         20.39         18.22         1.76 o                         
 -10   9   6          5.15          4.67         1.35 o                         
  -9   9   6          8.79          7.53         1.45 o                         
  -8   9   6         45.24         48.64         2.44 o                         
  -7   9   6         46.16         46.41         2.34 o                         
  -6   9   6        110.14        106.42         3.69 o                         
  -5   9   6         25.70         27.88         1.76 o                         
  -4   9   6         11.70         12.04         1.14 o                         
  -3   9   6        189.43        178.23         4.88 o                         
  -2   9   6         93.80         95.30         2.27 o                         
  -1   9   6         57.95         61.60         1.74 o                         
   0   9   6         40.45         40.24         1.37 o                         
   1   9   6        114.93        112.73         2.59 o                         
   2   9   6         18.92         18.63         1.17 o                         
   3   9   6         59.23         56.89         1.89 o                         
   4   9   6          6.48          6.73         0.86 o                         
   5   9   6         75.19         73.12         2.04 o                         
   6   9   6          1.36          2.60         1.19 o                         
   7   9   6         30.25         28.81         2.02 o                         
   8   9   6         49.65         47.24         2.54 o                         
   9   9   6          7.17          5.61         1.51 o                         
  -8  10   6         24.26         28.66         2.02 o                         
  -7  10   6          1.83          1.71         1.25 o                         
  -6  10   6         32.27         33.79         2.08 o                         
  -5  10   6         36.54         36.75         2.23 o                         
  -3  10   6          3.36          2.87         0.76 o                         
  -2  10   6         15.58         15.79         1.05 o                         
  -1  10   6        145.35        144.72         6.13 o                         
   0  10   6          1.56          1.88         0.82 o                         
   1  10   6         14.89         15.11         1.08 o                         
   2  10   6         92.38         88.20         2.33 o                         
   3  10   6          2.48          0.75         0.84 o                         
   4  10   6          5.83          3.98         0.90 o                         
   5  10   6         48.35         49.20         1.78 o                         
   7  10   6        141.05        138.34         4.72 o                         
  -7  11   6          0.17         -0.88         1.51 o                         
  -6  11   6          0.04          0.99         1.30 o                         
  -4  11   6          0.76         -0.93         1.40 o                         
  -3  11   6         19.07         19.57         1.87 o                         
  -2  11   6         13.00         13.55         1.07 o                         
  -1  11   6         27.80         26.92         1.45 o                         
   0  11   6         67.11         70.65         3.04 o                         
   1  11   6         32.71         31.19         1.47 o                         
   2  11   6         14.81         13.55         1.58 o                         
   3  11   6          9.36          8.98         1.22 o                         
   4  11   6         22.58         24.94         1.95 o                         
   5  11   6         10.48         12.41         1.71 o                         
  -4  12   6          0.32         -0.21         1.35 o                         
  -3  12   6          2.51          2.65         1.40 o                         
  -2  12   6         17.14         17.49         1.92 o                         
  -1  12   6          0.37         -0.19         0.89 o                         
   0  12   6          8.14          7.46         1.12 o                         
   1  12   6          0.20         -0.15         0.97 o                         
   2  12   6         14.10         13.28         1.25 o                         
   3  12   6         14.90         13.99         1.82 o                         
 -15   1   7         52.70         52.89         2.07 o                         
 -14   1   7          9.26          9.03         1.61 o                         
 -13   1   7         14.34         13.08         1.66 o                         
 -12   1   7          8.71         11.21         1.51 o                         
 -11   1   7         24.58         23.78         1.66 o                         
 -10   1   7         31.40         28.34         1.66 o                         
  -9   1   7         65.02         54.93         1.10 o                         
  -8   1   7         80.02         64.44         1.18 o                         
  -7   1   7          8.97         10.29         0.67 o                         
  -6   1   7         54.79         66.77         1.45 o                         
  -5   1   7         23.32         30.26         0.67 o                         
  -4   1   7          4.24          6.17         0.22 o                         
  -3   1   7         84.91         84.51         0.93 o                         
  -2   1   7         24.45         24.54         0.39 o                         
  -1   1   7         94.13        109.62         1.39 o                         
   0   1   7        392.76        424.39         4.68 o                         
   1   1   7        517.25        576.12         7.31 o                         
   2   1   7        561.83        583.13         7.03 o                         
   3   1   7          7.67          8.40         0.50 o                         
   4   1   7          0.28          1.52         0.29 o                         
   5   1   7        235.81        226.84         3.27 o                         
   6   1   7         76.53         65.73         1.63 o                         
   7   1   7          2.09          2.11         0.57 o                         
   8   1   7          7.10          5.24         1.09 o                         
   9   1   7         68.85         63.11         2.98 o                         
  10   1   7         54.06         52.45         1.97 o                         
  11   1   7         19.04         23.23         1.32 o                         
  12   1   7         25.02         23.43         1.43 o                         
  13   1   7          6.00          6.92         1.17 o                         
  14   1   7         12.46          9.40         1.82 o                         
 -15   2   7         25.38         22.61         2.88 o                         
 -14   2   7         21.48         23.67         1.41 o                         
 -13   2   7        271.14        271.35         5.36 o                         
 -12   2   7          0.21          0.95         0.82 o                         
 -11   2   7          2.17          2.25         0.75 o                         
 -10   2   7        163.27        143.66         2.33 o                         
  -9   2   7          1.13          0.97         0.39 o                         
  -8   2   7        112.74         95.49         1.71 o                         
  -7   2   7        149.96        164.04         2.43 o                         
  -6   2   7         80.63         80.53         1.34 o                         
  -5   2   7          2.95          6.72         0.28 o                         
  -4   2   7         71.39         89.04         1.70 o                         
  -3   2   7          2.24          0.50         0.12 o                         
  -2   2   7        318.63        373.89         3.15 o                         
  -1   2   7        250.14        242.29         2.26 o                         
   0   2   7        122.95        151.82         1.77 o                         
   1   2   7        273.81        276.30         4.11 o                         
   2   2   7         94.20        124.37         1.79 o                         
   3   2   7        366.23        422.47         6.47 o                         
   4   2   7         33.13         35.74         2.73 o                         
   5   2   7        160.47        167.27         3.03 o                         
   6   2   7        360.92        327.51         8.10 o                         
   8   2   7          0.16          0.53         0.60 o                         
   9   2   7          6.31          5.21         1.45 o                         
  10   2   7         11.33          9.59         0.99 o                         
  11   2   7         77.80         80.98         2.36 o                         
  12   2   7         14.64         15.17         1.15 o                         
  13   2   7          4.85          2.90         1.08 o                         
  14   2   7        256.07        261.27         7.53 o                         
 -15   3   7          1.41          3.22         1.51 o                         
 -14   3   7          6.13          4.81         1.06 o                         
 -13   3   7          0.45          0.88         0.94 o                         
 -12   3   7          3.13          3.24         0.84 o                         
 -11   3   7          5.98          7.69         0.88 o                         
 -10   3   7          0.82          0.27         0.46 o                         
  -9   3   7        256.44        235.54         4.24 o                         
  -8   3   7          2.36          1.45         0.45 o                         
  -7   3   7        721.33        722.22         9.37 o                         
  -6   3   7        916.97        928.36        11.86 o                         
  -5   3   7        366.17        378.79         5.03 o                         
  -4   3   7         96.32        106.32         1.42 o                         
  -3   3   7        105.57        125.19         1.73 o                         
  -2   3   7        246.37        243.44         2.50 o                         
  -1   3   7       1765.31       1898.97        20.50 o                         
   0   3   7         33.27         29.52         0.79 o                         
   1   3   7        215.74        274.75         3.13 o                         
   2   3   7        302.49        315.31         4.55 o                         
   3   3   7          2.36          4.84         0.39 o                         
   4   3   7         33.14         35.28         0.80 o                         
   5   3   7        747.91        735.81         9.58 o                         
   6   3   7         15.00         13.19         0.78 o                         
   7   3   7         39.15         38.76         1.14 o                         
   8   3   7         72.51         67.59         2.44 o                         
   9   3   7        130.33        122.41         3.84 o                         
  10   3   7          0.61         -0.10         0.99 o                         
  11   3   7        108.63        114.96         9.92 o                         
  12   3   7         25.11         26.42         1.36 o                         
  13   3   7          0.75          2.70         1.35 o                         
 -14   4   7         10.90         10.50         1.17 o                         
 -13   4   7         24.57         25.94         1.40 o                         
 -12   4   7        217.70        232.08         7.79 o                         
 -11   4   7         15.65         16.57         0.78 o                         
 -10   4   7          6.53          7.03         0.59 o                         
  -9   4   7         15.82         14.79         0.95 o                         
  -8   4   7          9.66          9.28         0.83 o                         
  -7   4   7         79.26         78.22         1.42 o                         
  -6   4   7          2.50          2.90         0.37 o                         
  -5   4   7        131.67        102.13         2.26 o                         
  -4   4   7        371.84        390.04         5.68 o                         
  -3   4   7        772.91        812.70         8.00 o                         
  -2   4   7         45.18         43.89         0.89 o                         
  -1   4   7       1834.72       2017.08        21.78 o                         
   0   4   7          3.33          1.07         0.11 o                         
   1   4   7         17.00         20.05         0.42 o                         
   2   4   7        750.38        752.71         8.28 o                         
   3   4   7          1.22          1.45         0.22 o                         
   4   4   7         24.35         21.49         0.62 o                         
   5   4   7        329.56        288.82         4.12 o                         
   6   4   7         25.67         33.90         0.90 o                         
   7   4   7          0.97          1.37         0.44 o                         
   8   4   7         58.28         55.15         1.49 o                         
   9   4   7          0.44          0.33         0.56 o                         
  10   4   7          8.22          7.60         0.75 o                         
  11   4   7         28.35         29.83         1.17 o                         
  12   4   7          8.02         11.61         1.43 o                         
  13   4   7         22.29         20.09         2.39 o                         
 -13   5   7        107.41        113.63         2.86 o                         
 -12   5   7         17.60         18.03         1.25 o                         
 -11   5   7         18.02         17.72         0.85 o                         
 -10   5   7         14.36         16.17         0.78 o                         
  -9   5   7          1.41          1.88         0.49 o                         
  -8   5   7         30.49         29.90         1.08 o                         
  -7   5   7         66.47         73.80         1.39 o                         
  -6   5   7          9.16          6.16         0.31 o                         
  -5   5   7        409.12        392.33         4.50 o                         
  -4   5   7        439.24        485.14         5.49 o                         
  -3   5   7        284.56        260.41         2.72 o                         
  -2   5   7         22.62         27.02         0.61 o                         
  -1   5   7        217.45        230.11         2.44 o                         
   0   5   7          8.22          7.91         0.43 o                         
   1   5   7          0.58          1.26         0.38 o                         
   2   5   7         28.61         29.37         0.77 o                         
   3   5   7         13.09         12.81         0.29 o                         
   4   5   7         66.49         64.07         1.18 o                         
   5   5   7          8.90         11.01         0.46 o                         
   6   5   7        604.49        574.42         6.91 o                         
   7   5   7         35.24         37.53         0.87 o                         
   8   5   7         85.53         82.37         1.44 o                         
   9   5   7          4.95          8.03         1.00 o                         
  10   5   7          0.17         -0.96         0.96 o                         
  11   5   7         58.41         60.77         2.09 o                         
  12   5   7         14.83         17.55         1.40 o                         
 -13   6   7         44.26         40.49         2.54 o                         
 -12   6   7          0.24         -1.04         1.30 o                         
 -11   6   7         21.15         21.62         1.00 o                         
 -10   6   7        239.01        238.34         5.71 o                         
  -9   6   7         64.50         63.65         1.69 o                         
  -8   6   7         37.43         34.34         0.95 o                         
  -7   6   7          1.73          1.87         0.66 o                         
  -6   6   7         60.86         67.84         1.31 o                         
  -5   6   7          0.01          0.28         0.29 o                         
  -4   6   7         48.23         57.81         1.00 o                         
  -3   6   7        392.37        424.89         4.86 o                         
  -2   6   7        145.77        151.91         2.14 o                         
  -1   6   7          2.73          3.12         0.47 o                         
   0   6   7        123.89        127.05         2.02 o                         
   1   6   7          2.03          2.96         0.38 o                         
   2   6   7        420.55        424.82         5.78 o                         
   3   6   7        373.45        382.08         5.28 o                         
   4   6   7          1.19          2.03         0.47 o                         
   5   6   7          0.58          1.48         0.91 o                         
   6   6   7        104.74         96.93         2.01 o                         
   7   6   7         95.70         89.11         2.94 o                         
   8   6   7        170.33        158.80         2.74 o                         
   9   6   7         14.36         11.47         1.45 o                         
  10   6   7          0.15          0.30         1.58 o                         
  11   6   7         25.82         26.40         1.56 o                         
  12   6   7          5.07          4.83         1.58 o                         
 -13   7   7         27.74         24.40         2.13 o                         
 -12   7   7         20.36         20.92         1.92 o                         
 -11   7   7          4.14          3.64         1.27 o                         
 -10   7   7         45.50         44.62         1.54 o                         
  -9   7   7         87.87         89.84         3.92 o                         
  -8   7   7        116.24        124.42         2.70 o                         
  -7   7   7         28.24         28.55         1.16 o                         
  -6   7   7         10.88         11.32         0.58 o                         
  -5   7   7         33.29         32.03         0.82 o                         
  -4   7   7        272.02        265.26         3.20 o                         
  -3   7   7         75.60         83.75         1.74 o                         
  -2   7   7          0.14          0.29         0.44 o                         
  -1   7   7         56.48         53.02         1.12 o                         
   0   7   7        145.80        149.29         2.38 o                         
   1   7   7          1.15          1.47         0.42 o                         
   2   7   7         10.06         12.82         0.65 o                         
   3   7   7          0.18          0.01         0.44 o                         
   4   7   7        111.58        101.89         2.23 o                         
   5   7   7         82.89         79.57         2.02 o                         
   6   7   7         11.03         11.39         0.74 o                         
   7   7   7          5.42          6.43         0.69 o                         
   8   7   7         51.27         56.97         1.88 o                         
   9   7   7         18.33         20.14         1.82 o                         
  10   7   7          7.22         10.42         1.20 o                         
  11   7   7          0.36         -0.42         1.45 o                         
 -11   8   7          8.63          7.68         1.40 o                         
 -10   8   7         56.32         54.35         2.49 o                         
  -9   8   7          7.41          4.78         1.19 o                         
  -8   8   7          0.00         -1.04         1.09 o                         
  -7   8   7          6.95          6.75         1.19 o                         
  -6   8   7         70.76         75.22         2.86 o                         
  -5   8   7        253.52        258.57         6.80 o                         
  -4   8   7        346.46        343.43        11.65 o                         
  -3   8   7        228.03        216.99         5.50 o                         
  -2   8   7         22.34         23.37         0.76 o                         
  -1   8   7         75.27         73.31         1.43 o                         
   0   8   7          3.98          4.16         0.52 o                         
   1   8   7         20.81         21.17         0.79 o                         
   2   8   7         52.49         52.78         1.26 o                         
   3   8   7          0.78          0.77         0.68 o                         
   4   8   7         72.48         70.90         1.58 o                         
   5   8   7        297.44        300.00         5.34 o                         
   6   8   7         38.12         40.11         1.56 o                         
   7   8   7          7.25          6.55         0.75 o                         
   8   8   7         21.23         21.89         1.37 o                         
   9   8   7        112.21        121.84         3.76 o                         
  10   8   7          6.72          5.23         1.21 o                         
 -11   9   7         71.63         70.96         3.06 o                         
 -10   9   7         14.43         12.20         1.61 o                         
  -9   9   7          7.86          8.62         1.45 o                         
  -8   9   7          3.64          3.63         1.25 o                         
  -7   9   7         44.82         40.70         2.18 o                         
  -6   9   7         52.83         47.65         2.39 o                         
  -5   9   7          1.09          2.23         1.14 o                         
  -4   9   7          0.21          0.31         0.78 o                         
  -3   9   7         46.00         45.42         1.92 o                         
  -2   9   7        136.72        134.33         3.32 o                         
  -1   9   7         87.16         82.70         4.75 o                         
   0   9   7         16.94         19.89         1.04 o                         
   1   9   7         11.45         11.12         0.92 o                         
   2   9   7          1.01          0.92         0.72 o                         
   3   9   7        130.32        129.47         2.92 o                         
   4   9   7         77.44         79.15         2.98 o                         
   5   9   7         11.38         11.90         0.84 o                         
   6   9   7         74.80         76.66         2.70 o                         
   7   9   7          0.67          1.66         1.30 o                         
   8   9   7          1.81          1.61         1.35 o                         
   9   9   7         12.23         13.39         1.76 o                         
  -9  10   7         18.31         15.47         1.71 o                         
  -7  10   7          0.37          2.65         1.35 o                         
  -6  10   7         65.50         64.06         2.91 o                         
  -5  10   7         52.00         55.86         2.70 o                         
  -3  10   7          1.62          0.93         0.75 o                         
  -2  10   7          5.96          6.08         0.87 o                         
  -1  10   7         43.61         42.62         1.56 o                         
   0  10   7         54.69         56.70         1.79 o                         
   1  10   7         61.52         62.26         2.96 o                         
   2  10   7         34.83         34.72         2.93 o                         
   3  10   7         54.78         54.46         1.80 o                         
   4  10   7         52.59         53.78         1.83 o                         
   5  10   7         92.15         88.29         2.42 o                         
   6  10   7         11.03          8.82         1.45 o                         
  -7  11   7          1.85          2.34         1.51 o                         
  -6  11   7          2.27          4.26         1.51 o                         
  -3  11   7         25.49         23.31         1.97 o                         
  -2  11   7          0.84          0.62         0.81 o                         
  -1  11   7          0.13          0.24         1.97 o                         
   0  11   7          0.62          2.00         0.88 o                         
   1  11   7         13.49         13.55         1.56 o                         
   2  11   7          0.02          0.00         0.88 o                         
   3  11   7         19.11         15.96         1.23 o                         
   4  11   7          3.09          1.69         0.95 o                         
   5  11   7         11.45         11.94         1.71 o                         
  -3  12   7          0.08          1.56         1.45 o                         
  -2  12   7         58.49         58.97         3.01 o                         
  -1  12   7          0.73          0.28         0.92 o                         
   0  12   7          0.78          0.58         0.93 o                         
   1  12   7          8.42          5.80         1.08 o                         
   2  12   7         32.05         32.41         1.63 o                         
   3  12   7          7.59          6.75         1.76 o                         
 -15   0   8        123.89        122.20         4.52 o                         
 -14   0   8        475.20        463.42        11.89 o                         
 -13   0   8          0.13         -1.30         1.30 o                         
 -12   0   8          0.00         -0.21         1.19 o                         
 -11   0   8        107.63         99.41         3.48 o                         
 -10   0   8        449.39        372.36         9.24 o                         
  -8   0   8        214.12        196.90         4.36 o                         
  -7   0   8          3.65          2.02         0.21 o                         
  -6   0   8          1.74          3.06         0.26 o                         
  -5   0   8        660.37        721.20        27.69 o                         
  -4   0   8         36.94         52.91         0.91 o                         
  -3   0   8        921.15       1063.19        13.34 o                         
  -2   0   8        952.21       1019.26        11.05 o                         
  -1   0   8        676.25        746.76         8.15 o                         
   0   0   8        235.38        261.64         2.98 o                         
   1   0   8        777.92        920.63        11.63 o                         
   2   0   8       2354.24       2690.96        57.70 o                         
   3   0   8        467.80        460.83         7.58 o                         
   4   0   8        393.33        361.72         8.57 o                         
   5   0   8        415.53        394.27         9.34 o                         
   6   0   8         84.24        107.98         3.32 o                         
   7   0   8        180.48        157.71         4.52 o                         
   8   0   8         19.10          9.19         1.14 o                         
  10   0   8        136.17        134.97         4.52 o                         
  11   0   8        339.48        339.76         9.14 o                         
  12   0   8        358.30        348.33         9.45 o                         
  13   0   8        213.11        206.19         6.49 o                         
 -15   1   8         24.85         28.19         1.60 o                         
 -14   1   8         33.00         36.81         2.39 o                         
 -13   1   8         19.87         18.27         1.76 o                         
 -12   1   8         44.93         39.76         2.13 o                         
 -11   1   8         17.19         17.23         1.51 o                         
 -10   1   8        674.53        599.36        29.95 o                         
  -9   1   8        500.88        476.10         7.22 o                         
  -8   1   8        618.54        612.89         9.65 o                         
  -7   1   8         15.54         16.69         0.55 o                         
  -6   1   8          0.17          1.57         0.42 o                         
  -5   1   8        792.33        842.92        10.32 o                         
  -4   1   8         91.69        109.04         1.36 o                         
  -3   1   8        292.85        316.22         3.59 o                         
  -2   1   8        181.78        192.04         2.63 o                         
  -1   1   8        336.45        352.21         4.49 o                         
   0   1   8        780.24        882.81        12.23 o                         
   1   1   8         30.56         27.18         0.57 o                         
   2   1   8        372.32        448.34         5.06 o                         
   3   1   8        133.87        156.03         2.30 o                         
   4   1   8         30.84         21.91         0.63 o                         
   5   1   8         96.51         96.90         1.66 o                         
   6   1   8        350.17        314.37         5.49 o                         
   7   1   8        467.94        436.97         9.06 o                         
   8   1   8        107.38        105.39         2.50 o                         
   9   1   8         65.65         73.24         2.07 o                         
  10   1   8        116.58        116.83         2.90 o                         
  11   1   8          8.09          6.66         1.05 o                         
  12   1   8          0.00         -0.80         1.03 o                         
  13   1   8         32.25         34.05         1.76 o                         
 -15   2   8          0.55          1.35         1.06 o                         
 -14   2   8          0.68          0.05         0.99 o                         
 -13   2   8        275.52        293.40         5.67 o                         
 -12   2   8          0.38          0.13         1.09 o                         
 -11   2   8         29.63         31.71         1.30 o                         
 -10   2   8         74.08         80.84         1.54 o                         
  -9   2   8          5.32          6.12         0.46 o                         
  -8   2   8          9.52         10.49         0.50 o                         
  -7   2   8        240.90        261.52         3.65 o                         
  -6   2   8        144.95        116.14         1.79 o                         
  -5   2   8         38.40         42.99         0.84 o                         
  -4   2   8        383.51        418.04         3.42 o                         
  -3   2   8          4.98          7.57         0.20 o                         
  -2   2   8        233.49        297.36         2.75 o                         
  -1   2   8         85.01         98.24         1.19 o                         
   0   2   8        213.35        247.12         2.81 o                         
   1   2   8       4075.36       4367.30        59.21 o                         
   2   2   8        468.21        528.49         6.80 o                         
   3   2   8         11.18          6.58         0.42 o                         
   4   2   8         73.49         61.90         1.38 o                         
   5   2   8       1182.53       1093.06        17.07 o                         
   6   2   8        842.35        810.82        17.18 o                         
   7   2   8         88.99         78.87         1.98 o                         
   8   2   8          0.37          0.33         0.64 o                         
   9   2   8         35.78         36.84         1.43 o                         
  10   2   8         14.53         13.83         2.13 o                         
  11   2   8         24.44         22.96         1.34 o                         
  12   2   8        248.22        253.58        11.08 o                         
  13   2   8         38.66         37.89         1.79 o                         
 -15   3   8         25.10         25.33         2.08 o                         
 -14   3   8        144.63        154.74         3.61 o                         
 -13   3   8         19.52         22.91         1.35 o                         
 -12   3   8         18.83         19.03         1.20 o                         
 -11   3   8          1.48          2.56         0.79 o                         
 -10   3   8          4.87          5.27         0.52 o                         
  -9   3   8        156.25        156.86         3.12 o                         
  -8   3   8        105.21        113.69         1.89 o                         
  -7   3   8         20.43         22.35         0.67 o                         
  -6   3   8        347.87        337.44         6.53 o                         
  -5   3   8        460.51        446.90         5.88 o                         
  -4   3   8         43.83         26.75         0.43 o                         
  -3   3   8        228.73        281.88         2.89 o                         
  -2   3   8         43.92         57.02         0.81 o                         
  -1   3   8       1688.66       1779.74        21.82 o                         
   0   3   8          0.72          2.06         0.20 o                         
   1   3   8         71.36         62.97         0.89 o                         
   2   3   8          5.63          5.89         0.37 o                         
   3   3   8         26.53         24.15         0.55 o                         
   4   3   8        169.57        163.20         2.45 o                         
   5   3   8        803.85        746.98         9.75 o                         
   6   3   8          3.77          5.13         0.50 o                         
   7   3   8        500.18        442.79         7.40 o                         
   8   3   8          3.19          2.28         0.83 o                         
   9   3   8          0.90          1.14         0.88 o                         
  10   3   8        180.45        183.87         5.29 o                         
  11   3   8        155.49        176.88         8.54 o                         
  12   3   8         17.57         19.75         2.10 o                         
 -14   4   8          1.06          0.81         1.02 o                         
 -13   4   8          3.47          4.46         1.01 o                         
 -12   4   8        132.92        138.70         3.15 o                         
 -11   4   8        274.42        278.91         5.23 o                         
 -10   4   8         53.45         56.32         1.58 o                         
  -9   4   8          4.72          5.60         0.53 o                         
  -8   4   8          6.72          5.79         0.48 o                         
  -7   4   8          6.72          8.48         0.50 o                         
  -6   4   8        110.06        123.02         2.15 o                         
  -5   4   8        228.21        234.67         3.14 o                         
  -4   4   8          2.75          4.95         0.27 o                         
  -3   4   8         20.63         18.95         0.51 o                         
  -2   4   8        577.65        666.01         8.68 o                         
  -1   4   8          3.75          4.05         0.21 o                         
   0   4   8          5.08          3.77         0.35 o                         
   1   4   8        383.23        401.90         4.54 o                         
   2   4   8          9.64          7.15         0.40 o                         
   3   4   8        383.28        372.89         4.30 o                         
   4   4   8          0.00          0.12         0.27 o                         
   5   4   8       1071.47       1020.30        13.17 o                         
   6   4   8        116.96        111.16         2.75 o                         
   7   4   8        126.92        122.13         2.11 o                         
   8   4   8         23.33         19.06         0.91 o                         
   9   4   8         44.62         41.59         1.50 o                         
  10   4   8         26.33         26.82         1.41 o                         
  11   4   8         10.23         11.74         1.23 o                         
  12   4   8         26.82         27.13         1.60 o                         
 -13   5   8        101.55        101.59         2.67 o                         
 -12   5   8         10.76         10.94         1.05 o                         
 -11   5   8        149.17        139.84         2.45 o                         
 -10   5   8         42.01         42.95         1.15 o                         
  -9   5   8        117.58        120.47         2.09 o                         
  -8   5   8        247.56        239.25         3.52 o                         
  -7   5   8        268.60        268.29         3.83 o                         
  -6   5   8        169.23        152.40         2.44 o                         
  -5   5   8        941.10        930.89        10.21 o                         
  -4   5   8       1176.27       1261.98        13.78 o                         
  -3   5   8       1386.58       1429.65        13.94 o                         
  -2   5   8         70.20         75.14         1.01 o                         
  -1   5   8         98.07        103.24         1.64 o                         
   0   5   8        107.06        136.00         2.24 o                         
   1   5   8        133.36        130.23         2.43 o                         
   2   5   8         89.63        100.26         1.72 o                         
   3   5   8          0.01          0.02         0.31 o                         
   4   5   8       1378.90       1405.07        17.93 o                         
   5   5   8         68.36         68.65         1.31 o                         
   6   5   8          4.74          5.09         0.43 o                         
   7   5   8          3.40          3.12         0.45 o                         
   8   5   8         37.51         40.92         1.37 o                         
   9   5   8         57.92         61.00         1.96 o                         
  10   5   8        256.62        264.57         5.33 o                         
  11   5   8          1.17          1.66         1.03 o                         
  12   5   8          3.03          4.10         1.16 o                         
 -13   6   8         62.00         60.17         2.96 o                         
 -12   6   8          0.13          0.47         1.30 o                         
 -11   6   8         24.16         23.73         0.93 o                         
 -10   6   8        118.11        119.88         3.38 o                         
  -9   6   8          2.79          3.09         0.56 o                         
  -8   6   8         29.06         28.11         1.11 o                         
  -7   6   8          0.13         -0.05         0.42 o                         
  -6   6   8          3.03          3.51         0.49 o                         
  -5   6   8         77.87         77.94         1.17 o                         
  -4   6   8       1376.47       1349.11        14.87 o                         
  -3   6   8        155.66        154.14         1.96 o                         
  -2   6   8        382.40        388.66         6.07 o                         
  -1   6   8          0.02          0.23         0.34 o                         
   0   6   8          5.73          6.62         0.46 o                         
   1   6   8          6.63          5.69         0.45 o                         
   2   6   8          0.08          0.41         0.42 o                         
   3   6   8         99.48        103.48         1.85 o                         
   4   6   8        266.32        264.86         3.92 o                         
   5   6   8        145.41        142.21         3.01 o                         
   6   6   8         52.00         53.47         1.32 o                         
   7   6   8        365.44        357.93         5.21 o                         
   8   6   8         88.52         83.73         1.83 o                         
   9   6   8        123.74        129.95         3.15 o                         
  10   6   8          1.66          2.17         1.00 o                         
  11   6   8          0.08          0.93         1.07 o                         
  12   6   8          2.99          2.86         1.45 o                         
 -13   7   8        132.57        133.15         4.57 o                         
 -12   7   8         15.03         12.82         1.61 o                         
 -11   7   8         22.94         21.81         1.27 o                         
 -10   7   8          3.99          2.77         0.78 o                         
  -9   7   8         11.24         12.68         1.06 o                         
  -8   7   8         94.59         93.60         2.17 o                         
  -7   7   8         30.01         33.48         0.94 o                         
  -6   7   8          4.31          3.92         0.50 o                         
  -5   7   8        661.97        682.06         7.67 o                         
  -4   7   8         86.24         79.28         1.43 o                         
  -3   7   8        125.50        120.93         2.31 o                         
  -2   7   8        126.20        128.09         2.48 o                         
  -1   7   8         10.81         10.04         0.73 o                         
   0   7   8        182.00        186.07         3.01 o                         
   1   7   8          1.43          1.27         0.45 o                         
   2   7   8        206.50        207.57         3.20 o                         
   3   7   8        174.84        173.02         3.70 o                         
   4   7   8         35.51         34.30         1.13 o                         
   5   7   8        208.54        207.18         4.06 o                         
   6   7   8         97.79         95.65         1.94 o                         
   7   7   8         51.61         50.40         1.62 o                         
   8   7   8         11.36         12.72         1.12 o                         
   9   7   8        175.83        193.40         8.02 o                         
  10   7   8         22.84         27.55         2.62 o                         
  11   7   8         25.32         26.44         1.65 o                         
 -11   8   8         32.15         29.54         1.92 o                         
 -10   8   8          0.35          0.31         1.14 o                         
  -9   8   8          0.72          0.62         1.09 o                         
  -8   8   8         13.92         13.24         1.40 o                         
  -7   8   8         57.28         58.71         2.49 o                         
  -6   8   8         17.67         21.75         1.61 o                         
  -5   8   8        198.59        195.03         5.50 o                         
  -4   8   8        326.91        327.14         5.70 o                         
  -3   8   8        151.56        150.63         2.86 o                         
  -2   8   8          8.58          7.21         0.55 o                         
  -1   8   8         13.68         13.98         0.65 o                         
   0   8   8        112.61        113.68         1.99 o                         
   1   8   8        266.93        270.79         3.98 o                         
   2   8   8         13.88         14.86         0.74 o                         
   3   8   8        124.53        127.78         2.32 o                         
   4   8   8        258.31        257.84         3.95 o                         
   5   8   8         71.97         64.96         1.56 o                         
   6   8   8         39.35         39.17         1.48 o                         
   7   8   8         64.27         64.08         1.59 o                         
   8   8   8         51.81         47.91         2.49 o                         
   9   8   8          6.35          7.75         1.32 o                         
  10   8   8          2.44          2.08         1.17 o                         
 -11   9   8         54.66         52.02         2.65 o                         
 -10   9   8         15.08         16.61         1.76 o                         
  -9   9   8          1.39          0.57         1.19 o                         
  -8   9   8         10.73         11.26         1.45 o                         
  -7   9   8          8.20          6.33         1.35 o                         
  -6   9   8         70.23         70.18         2.91 o                         
  -5   9   8         22.47         22.63         1.71 o                         
  -4   9   8          2.65          3.48         1.19 o                         
  -3   9   8          2.77          2.75         0.93 o                         
  -2   9   8         60.74         61.34         1.74 o                         
  -1   9   8        276.38        275.53         7.16 o                         
   0   9   8         26.96         26.25         1.21 o                         
   1   9   8         97.35         95.58         2.33 o                         
   2   9   8         14.35         16.26         1.04 o                         
   3   9   8          3.54          2.34         0.96 o                         
   4   9   8         46.61         48.39         1.36 o                         
   5   9   8         57.10         53.92         1.46 o                         
   6   9   8          0.04         -0.36         0.86 o                         
   7   9   8         22.54         21.28         1.82 o                         
   8   9   8         50.79         48.23         2.54 o                         
  -9  10   8         10.78          7.32         1.56 o                         
  -8  10   8         13.06         15.11         1.71 o                         
  -7  10   8          9.41          9.66         1.51 o                         
  -6  10   8        192.74        193.79         5.87 o                         
  -5  10   8          6.65          6.59         1.45 o                         
  -3  10   8         10.75         11.46         0.94 o                         
  -2  10   8         36.71         38.71         1.49 o                         
  -1  10   8         61.77         58.44         1.81 o                         
   0  10   8          3.39          1.85         0.96 o                         
   1  10   8         65.57         65.06         2.75 o                         
   2  10   8          0.03          0.57         1.17 o                         
   3  10   8        155.53        159.89         3.49 o                         
   4  10   8         82.54         80.74         2.29 o                         
   5  10   8          7.75          9.76         1.08 o                         
   6  10   8         37.54         35.66         2.28 o                         
  -7  11   8         37.62         33.22         2.34 o                         
  -6  11   8         21.90         20.19         1.92 o                         
  -5  11   8          0.05         -0.10         1.40 o                         
  -3  11   8         11.22         12.77         1.61 o                         
  -2  11   8         11.21         13.03         1.09 o                         
  -1  11   8         38.43         39.99         2.10 o                         
   0  11   8         57.71         54.71         1.89 o                         
   1  11   8        106.67        100.94         2.66 o                         
   2  11   8          0.02         -0.97         0.97 o                         
   3  11   8         15.11         14.48         1.19 o                         
   4  11   8         20.85         19.26         1.30 o                         
  -3  12   8          6.13          5.35         1.71 o                         
  -2  12   8         29.36         25.54         2.23 o                         
  -1  12   8          8.38          8.88         1.76 o                         
   0  12   8          0.19         -0.31         1.40 o                         
   1  12   8          0.00         -0.26         1.30 o                         
   2  12   8          3.31          2.15         1.01 o                         
   3  12   8          0.02         -1.25         1.61 o                         
 -15   1   9          0.05         -0.47         1.45 o                         
 -14   1   9          1.53          1.45         1.45 o                         
 -13   1   9          0.24          0.78         1.25 o                         
 -12   1   9          6.04          6.54         1.35 o                         
 -11   1   9         48.90         42.00         2.70 o                         
 -10   1   9          3.62          3.72         0.77 o                         
  -9   1   9         46.29         42.46         2.03 o                         
  -8   1   9        111.33        102.26         2.15 o                         
  -7   1   9        216.03        199.44         2.86 o                         
  -6   1   9         42.77         45.61         0.72 o                         
  -5   1   9        170.08        186.94         6.72 o                         
  -4   1   9          2.85          3.38         0.20 o                         
  -3   1   9         45.31         34.57         0.67 o                         
  -2   1   9       2949.55       3257.41        28.56 o                         
  -1   1   9         38.26         52.50         0.62 o                         
   0   1   9         34.28         42.59         0.59 o                         
   1   1   9          4.89          6.29         0.45 o                         
   2   1   9        258.42        276.90         3.78 o                         
   3   1   9         20.78         12.64         0.55 o                         
   4   1   9         25.63         19.52         0.91 o                         
   5   1   9        234.34        204.56         3.05 o                         
   6   1   9          2.94          2.46         0.55 o                         
   7   1   9         57.33         57.30         1.63 o                         
   8   1   9        128.89        113.65         4.54 o                         
   9   1   9         11.85          8.81         0.95 o                         
  10   1   9          7.66          9.13         2.67 o                         
  11   1   9         66.03         63.71         2.41 o                         
  12   1   9          1.90          2.49         1.61 o                         
  13   1   9        175.30        177.54         6.51 o                         
 -15   2   9         56.00         56.45         2.23 o                         
 -14   2   9         17.08         18.26         1.61 o                         
 -13   2   9        201.37        202.45         4.28 o                         
 -12   2   9         92.64         91.97         2.42 o                         
 -11   2   9         58.16         53.90         1.71 o                         
 -10   2   9        118.83        109.54         2.51 o                         
  -9   2   9          3.42          3.29         0.43 o                         
  -8   2   9          0.06          0.10         0.34 o                         
  -7   2   9          0.23         -0.15         0.31 o                         
  -6   2   9         78.08         63.07         1.14 o                         
  -5   2   9         25.06         20.73         0.55 o                         
  -4   2   9         11.98         14.32         0.33 o                         
  -3   2   9        137.43        162.25         2.08 o                         
  -2   2   9        290.48        359.55         3.63 o                         
  -1   2   9         99.80        102.00         1.16 o                         
   0   2   9         58.07         56.10         1.51 o                         
   1   2   9         32.54         52.42         1.06 o                         
   2   2   9          7.55          7.26         0.33 o                         
   3   2   9          3.49          5.01         0.42 o                         
   4   2   9         56.65         66.87         1.50 o                         
   5   2   9         46.16         42.47         1.17 o                         
   6   2   9          4.53          4.71         0.50 o                         
   7   2   9         32.52         24.93         1.12 o                         
   8   2   9         23.51         20.77         1.12 o                         
   9   2   9          2.78          2.85         1.09 o                         
  10   2   9         78.27         88.87         3.32 o                         
  11   2   9        115.06        112.84         3.22 o                         
  12   2   9         85.01         85.90         2.60 o                         
  13   2   9          0.01         -0.53         1.10 o                         
 -15   3   9          7.13          5.04         1.61 o                         
 -14   3   9         45.63         50.03         1.94 o                         
 -13   3   9         11.85         13.83         1.19 o                         
 -12   3   9         51.07         49.45         1.74 o                         
 -11   3   9          5.14          2.42         0.86 o                         
 -10   3   9         15.41         13.84         0.66 o                         
  -9   3   9         37.76         41.13         0.99 o                         
  -8   3   9         29.34         29.84         0.79 o                         
  -7   3   9          0.41          0.03         0.34 o                         
  -6   3   9        413.50        403.97         5.39 o                         
  -5   3   9         93.79         95.59         1.63 o                         
  -4   3   9        994.79        994.12         9.73 o                         
  -3   3   9         33.16         29.52         0.53 o                         
  -2   3   9         15.65         19.39         0.50 o                         
  -1   3   9        657.60        750.96         8.27 o                         
   0   3   9        235.77        244.96         3.25 o                         
   1   3   9        127.82        136.25         1.70 o                         
   2   3   9        178.78        191.99         2.33 o                         
   3   3   9        388.43        387.33         4.45 o                         
   4   3   9        427.94        420.22         5.69 o                         
   5   3   9         16.90         19.76         0.68 o                         
   6   3   9         34.97         24.40         0.92 o                         
   7   3   9          1.16          1.54         0.53 o                         
   8   3   9         50.55         42.20         1.92 o                         
   9   3   9          0.11          0.47         0.99 o                         
  10   3   9          1.26          0.83         1.04 o                         
  11   3   9          6.16          5.24         1.35 o                         
  12   3   9         65.68         75.01         3.17 o                         
 -14   4   9         13.39         16.21         1.28 o                         
 -13   4   9          9.40         10.35         1.11 o                         
 -12   4   9          8.90         10.11         2.10 o                         
 -11   4   9         74.22         86.77         2.26 o                         
 -10   4   9          3.28          3.59         0.53 o                         
  -9   4   9          1.07          1.99         0.46 o                         
  -8   4   9        148.07        155.07         2.43 o                         
  -7   4   9         10.23         13.56         0.70 o                         
  -6   4   9         60.54         62.92         1.20 o                         
  -5   4   9        626.87        614.12         6.10 o                         
  -4   4   9         17.02         22.62         0.48 o                         
  -3   4   9          0.13          0.25         0.19 o                         
  -2   4   9         41.61         37.39         0.57 o                         
  -1   4   9        310.79        333.30         4.33 o                         
   0   4   9        340.38        380.10         4.92 o                         
   1   4   9        171.45        163.06         1.99 o                         
   2   4   9        126.72        119.54         1.54 o                         
   3   4   9        121.85        122.10         1.62 o                         
   4   4   9         15.85         12.13         0.53 o                         
   5   4   9       1288.37       1232.85        19.45 o                         
   6   4   9        111.52        103.20         1.87 o                         
   7   4   9        189.25        176.33         2.83 o                         
   8   4   9        116.17        107.33         2.11 o                         
   9   4   9          0.44          0.07         0.73 o                         
  10   4   9         10.29         11.30         0.85 o                         
  11   4   9         24.43         27.40         1.56 o                         
  12   4   9         61.30         71.12        10.30 o                         
 -14   5   9         11.19         12.51         1.76 o                         
 -13   5   9         23.82         22.20         1.30 o                         
 -12   5   9         34.29         32.76         2.13 o                         
 -11   5   9          4.24          4.44         0.83 o                         
 -10   5   9         92.77         92.50         1.78 o                         
  -9   5   9         54.76         58.03         1.29 o                         
  -8   5   9          0.04          0.09         0.46 o                         
  -7   5   9         91.55         94.86         1.66 o                         
  -6   5   9          5.96          7.86         0.59 o                         
  -5   5   9        119.83        102.51         1.73 o                         
  -4   5   9         21.63         18.54         0.48 o                         
  -3   5   9          5.88          6.27         0.41 o                         
  -2   5   9         79.38         77.96         1.04 o                         
  -1   5   9          9.45         12.84         0.67 o                         
   0   5   9         40.38         38.47         1.58 o                         
   1   5   9        556.86        576.21         7.60 o                         
   2   5   9         12.74         13.03         0.89 o                         
   3   5   9         70.34         68.07         1.22 o                         
   4   5   9        478.17        488.10         6.50 o                         
   5   5   9        107.04        109.69         1.87 o                         
   6   5   9          6.35          6.04         0.53 o                         
   7   5   9          8.26          8.40         0.69 o                         
   8   5   9        169.25        168.39         5.89 o                         
   9   5   9         16.78         16.51         1.38 o                         
  10   5   9         40.00         48.02         2.49 o                         
  11   5   9          0.19          1.04         1.40 o                         
  12   5   9         22.17         25.17         1.64 o                         
 -13   6   9         74.84         72.21         3.22 o                         
 -12   6   9         14.72         14.79         1.61 o                         
 -11   6   9         10.79          8.23         0.72 o                         
 -10   6   9          7.17          6.27         0.65 o                         
  -9   6   9         60.96         56.90         1.37 o                         
  -8   6   9         14.41         13.20         0.68 o                         
  -7   6   9         67.12         67.43         1.35 o                         
  -6   6   9         50.33         49.19         1.07 o                         
  -5   6   9          5.77          5.29         0.36 o                         
  -4   6   9        178.42        162.90         2.40 o                         
  -3   6   9         46.65         45.52         1.06 o                         
  -2   6   9        131.35        140.79         3.89 o                         
  -1   6   9        293.09        303.70         5.16 o                         
   0   6   9        172.34        158.75         2.47 o                         
   1   6   9          8.30          8.98         0.54 o                         
   2   6   9         18.48         21.37         0.76 o                         
   3   6   9        644.71        650.30         8.66 o                         
   4   6   9          1.15          1.82         0.57 o                         
   5   6   9         88.07         85.44         2.13 o                         
   6   6   9        200.99        197.41         3.83 o                         
   7   6   9         25.14         21.52         0.94 o                         
   8   6   9        142.01        139.00         3.24 o                         
   9   6   9         16.03         17.63         1.30 o                         
  10   6   9         82.38         90.49         2.73 o                         
  11   6   9         33.94         36.75         1.82 o                         
 -12   7   9         47.63         38.41         2.28 o                         
 -11   7   9          2.23          2.03         1.61 o                         
 -10   7   9          0.16         -0.09         0.75 o                         
  -9   7   9         40.96         44.23         1.47 o                         
  -8   7   9         60.69         59.31         1.32 o                         
  -7   7   9          4.62          4.62         0.53 o                         
  -6   7   9         55.69         57.04         1.20 o                         
  -5   7   9        386.37        386.14         6.77 o                         
  -4   7   9        250.22        251.06         3.59 o                         
  -3   7   9         96.67         92.00         1.62 o                         
  -2   7   9         80.10         71.55         1.65 o                         
  -1   7   9         62.22         72.57         1.43 o                         
   0   7   9          0.01          0.07         0.74 o                         
   1   7   9          1.94          2.14         0.47 o                         
   2   7   9         64.86         66.82         1.43 o                         
   3   7   9         33.25         35.65         1.07 o                         
   4   7   9        192.82        191.81         3.77 o                         
   5   7   9          0.67          0.84         0.75 o                         
   6   7   9         29.25         28.60         1.32 o                         
   7   7   9         47.33         47.81         1.36 o                         
   8   7   9        104.92        105.03         2.73 o                         
   9   7   9         51.25         51.41         2.28 o                         
  10   7   9          0.36         -0.06         1.08 o                         
 -11   8   9          1.86          1.92         1.25 o                         
 -10   8   9          0.25          0.10         1.14 o                         
  -9   8   9        141.64        142.39         4.46 o                         
  -8   8   9          8.93          9.34         1.30 o                         
  -7   8   9         22.50         22.27         1.66 o                         
  -6   8   9         45.51         52.22         2.34 o                         
  -5   8   9        137.61        144.99         4.41 o                         
  -4   8   9        269.41        277.05         4.00 o                         
  -3   8   9         91.16         90.72         2.05 o                         
  -2   8   9         24.70         22.91         0.94 o                         
  -1   8   9         59.31         57.68         1.27 o                         
   0   8   9         13.43         14.40         0.83 o                         
   1   8   9          2.76          3.42         0.56 o                         
   2   8   9        369.61        379.10         5.40 o                         
   3   8   9         85.88         86.20         1.78 o                         
   4   8   9         74.02         69.79         1.61 o                         
   5   8   9          2.13          3.89         1.14 o                         
   6   8   9         15.89         19.26         1.16 o                         
   7   8   9          5.48          4.61         1.08 o                         
   8   8   9         17.72         21.89         1.35 o                         
   9   8   9          2.49          0.97         1.07 o                         
 -11   9   9         61.01         63.80         2.86 o                         
 -10   9   9          3.51          2.80         1.30 o                         
  -9   9   9          9.26          8.25         1.40 o                         
  -7   9   9         72.45         78.02         3.11 o                         
  -6   9   9         26.04         25.13         1.82 o                         
  -5   9   9          1.14          0.73         1.19 o                         
  -4   9   9         49.88         54.09         2.49 o                         
  -3   9   9         46.46         46.82         1.92 o                         
  -2   9   9          0.05          0.33         0.69 o                         
  -1   9   9          1.62          2.46         0.75 o                         
   0   9   9        205.83        209.09         4.41 o                         
   1   9   9         21.92         20.45         1.12 o                         
   2   9   9          0.14         -0.68         0.80 o                         
   3   9   9        182.92        183.25         3.06 o                         
   4   9   9         74.11         76.79         1.75 o                         
   5   9   9        161.37        162.69         2.92 o                         
   6   9   9          0.50          0.26         0.84 o                         
   8   9   9         42.57         46.05         2.70 o                         
  -9  10   9         10.64          7.32         1.61 o                         
  -8  10   9         12.98         12.51         1.66 o                         
  -7  10   9          5.07          4.31         1.40 o                         
  -6  10   9         81.80         81.61         3.37 o                         
  -5  10   9         34.19         34.94         2.28 o                         
  -3  10   9          0.46         -0.31         1.14 o                         
  -2  10   9         29.35         31.52         1.34 o                         
  -1  10   9         12.98         12.01         1.02 o                         
   0  10   9         16.77         17.47         1.12 o                         
   1  10   9         25.12         23.90         1.32 o                         
   2  10   9          0.77         -0.33         0.88 o                         
   3  10   9          1.42          2.35         0.90 o                         
   4  10   9          0.03          0.27         0.85 o                         
   5  10   9         36.38         33.19         3.87 o                         
   6  10   9         10.13         12.56         1.61 o                         
  -6  11   9          2.77          1.61         1.35 o                         
  -5  11   9          1.13          0.52         1.35 o                         
  -3  11   9          0.55          0.52         1.40 o                         
  -2  11   9          0.10          0.10         1.40 o                         
  -1  11   9         20.39         22.27         1.76 o                         
   0  11   9          6.65          7.31         1.03 o                         
   1  11   9         15.43         16.23         1.61 o                         
   2  11   9          5.85          5.13         1.03 o                         
   3  11   9          4.79          5.26         1.82 o                         
   4  11   9          2.00          2.35         0.99 o                         
  -2  12   9         47.94         45.99         2.75 o                         
  -1  12   9          0.22          2.70         1.61 o                         
   0  12   9         21.60         22.43         1.41 o                         
   1  12   9          6.41          4.70         1.08 o                         
   2  12   9          4.00          1.92         1.56 o                         
 -15   0  10         40.97         38.83         2.60 o                         
 -14   0  10        722.05        771.25        18.48 o                         
 -13   0  10         32.91         33.79         2.23 o                         
 -12   0  10          2.27          2.49         1.19 o                         
  -7   0  10        374.74        299.43         6.59 o                         
  -6   0  10         37.10         41.11         0.70 o                         
  -5   0  10        537.58        600.36         7.99 o                         
  -4   0  10          5.93          3.32         0.34 o                         
  -3   0  10       1087.90       1292.11        16.17 o                         
  -2   0  10        395.82        393.57         6.06 o                         
  -1   0  10       1156.90       1279.57        17.28 o                         
   0   0  10       2692.77       3009.38        45.88 o                         
   1   0  10        704.85        859.29        19.00 o                         
   2   0  10         94.22         82.64         2.39 o                         
   3   0  10         54.70         67.19         1.64 o                         
   4   0  10       1793.33       1723.83        37.79 o                         
   5   0  10        198.57        219.85         5.71 o                         
   6   0  10        125.58        126.98         3.79 o                         
   7   0  10         61.02         55.91         2.34 o                         
   8   0  10         19.08         17.23         1.45 o                         
   9   0  10         13.71         18.27         1.66 o                         
  10   0  10          2.93          4.26         1.30 o                         
  11   0  10        190.18        191.76         5.92 o                         
  12   0  10         13.76         12.25         1.82 o                         
  13   0  10         21.48         19.31         2.13 o                         
 -15   1  10        124.88        131.86         4.67 o                         
 -14   1  10          3.35          4.36         1.45 o                         
 -13   1  10         49.36         49.37         2.54 o                         
 -12   1  10          0.00         -1.14         1.14 o                         
 -11   1  10        200.25        199.85         4.02 o                         
 -10   1  10        263.02        251.78         4.72 o                         
  -9   1  10        223.55        218.82         4.11 o                         
  -8   1  10        157.70        157.69         2.38 o                         
  -7   1  10        640.29        653.85        11.10 o                         
  -6   1  10        244.39        254.76         3.42 o                         
  -5   1  10        127.11        106.57         2.42 o                         
  -4   1  10          9.86         21.03         0.52 o                         
  -3   1  10        221.30        229.41         2.59 o                         
  -2   1  10       1113.61       1279.90        12.42 o                         
  -1   1  10        284.38        302.65         3.09 o                         
   0   1  10         14.05         15.28         0.44 o                         
   1   1  10        286.32        296.81         4.92 o                         
   2   1  10         98.01        116.64         1.83 o                         
   3   1  10          0.84          1.85         0.31 o                         
   4   1  10        335.53        313.08         5.19 o                         
   5   1  10        121.53        126.87         2.26 o                         
   6   1  10        125.13        105.71         5.19 o                         
   7   1  10          6.07          9.44         1.06 o                         
   8   1  10         28.87         37.42         1.41 o                         
   9   1  10        448.95        451.06        11.37 o                         
  10   1  10         62.22         60.06         2.80 o                         
  11   1  10        118.94        128.38         3.23 o                         
  12   1  10          1.91          1.62         1.04 o                         
  13   1  10         99.03        104.50         4.31 o                         
 -15   2  10         13.03         11.37         1.34 o                         
 -14   2  10          9.18         11.66         3.53 o                         
 -13   2  10         84.05         84.67         3.48 o                         
 -12   2  10         97.93        100.62         2.57 o                         
 -11   2  10         69.49         74.86         2.05 o                         
 -10   2  10         22.53         19.93         1.05 o                         
  -9   2  10        193.58        198.38         2.98 o                         
  -8   2  10         19.73         23.27         0.68 o                         
  -7   2  10          2.18          2.03         0.58 o                         
  -6   2  10        305.62        315.44         4.29 o                         
  -5   2  10          1.66          3.20         0.17 o                         
  -4   2  10         65.33         74.86         1.38 o                         
  -3   2  10        877.82        934.99        10.23 o                         
  -2   2  10        285.35        317.68         3.25 o                         
  -1   2  10         27.46         25.33         0.57 o                         
   0   2  10         12.29         11.94         0.60 o                         
   1   2  10        382.77        462.37        10.04 o                         
   2   2  10        283.94        260.06         4.39 o                         
   3   2  10        183.81        172.15         3.10 o                         
   4   2  10        104.30        113.86         5.92 o                         
   5   2  10         37.25         26.70         1.27 o                         
   6   2  10        465.89        390.86         5.46 o                         
   7   2  10        246.84        230.19         4.38 o                         
   8   2  10         40.81         37.82         1.43 o                         
   9   2  10         18.92         17.88         2.05 o                         
  10   2  10        105.35        104.35         2.76 o                         
  11   2  10         25.77         29.07         3.06 o                         
  12   2  10          0.08         -0.22         1.12 o                         
  13   2  10        114.19        119.19         4.41 o                         
 -15   3  10         10.37         11.11         1.76 o                         
 -14   3  10        160.81        171.41         3.87 o                         
 -13   3  10         31.15         30.76         1.50 o                         
 -12   3  10          0.30          0.83         0.86 o                         
 -11   3  10        382.31        385.24         6.85 o                         
 -10   3  10        174.91        176.49         2.78 o                         
  -9   3  10          7.91          6.64         0.56 o                         
  -8   3  10          0.34          0.94         0.39 o                         
  -7   3  10        105.05         94.06         1.84 o                         
  -6   3  10       1570.33       1639.98        20.68 o                         
  -5   3  10         71.94         74.32         0.96 o                         
  -4   3  10        874.46        865.06         8.92 o                         
  -3   3  10        359.27        404.67         4.59 o                         
  -2   3  10         43.84         40.67         0.59 o                         
  -1   3  10          0.28          0.14         0.20 o                         
   0   3  10        896.62        867.92        11.00 o                         
   1   3  10        216.83        203.63         2.45 o                         
   2   3  10         72.19         67.33         1.00 o                         
   3   3  10          2.88          1.73         0.33 o                         
   4   3  10        394.97        359.96         4.97 o                         
   5   3  10        346.35        319.42         5.47 o                         
   6   3  10        112.38        105.22         2.24 o                         
   7   3  10         44.02         36.82         1.23 o                         
   8   3  10        157.26        158.38         4.57 o                         
   9   3  10        143.81        137.62         4.31 o                         
  10   3  10         44.21         47.76         2.34 o                         
  11   3  10          0.10          1.40         1.25 o                         
  12   3  10        106.05        124.23         9.58 o                         
 -14   4  10         30.93         32.75         1.59 o                         
 -13   4  10          3.73          2.43         1.01 o                         
 -12   4  10         19.81         21.94         3.30 o                         
 -11   4  10        254.86        251.94         7.27 o                         
 -10   4  10         11.46         10.42         0.66 o                         
  -9   4  10          1.81          1.48         0.46 o                         
  -8   4  10        143.81        143.24         2.30 o                         
  -7   4  10          0.64          0.48         0.43 o                         
  -6   4  10         17.85         17.09         0.60 o                         
  -5   4  10        742.74        665.91         7.35 o                         
  -4   4  10         76.01         79.05         0.98 o                         
  -3   4  10          0.14          0.19         0.22 o                         
  -2   4  10         30.57         28.05         0.55 o                         
  -1   4  10         65.25         57.40         1.21 o                         
   0   4  10        801.36        856.20        10.84 o                         
   1   4  10         96.24        109.64         1.48 o                         
   2   4  10        780.78        794.78         8.82 o                         
   3   4  10         88.24         80.47         1.44 o                         
   4   4  10        526.98        503.63         7.28 o                         
   5   4  10         28.72         25.18         0.81 o                         
   6   4  10        627.51        579.23         7.82 o                         
   7   4  10        172.16        164.17         2.72 o                         
   8   4  10        171.21        158.35         2.70 o                         
   9   4  10          2.62          2.91         0.82 o                         
  10   4  10        206.83        217.14         6.83 o                         
  11   4  10         72.58         78.38         4.67 o                         
  12   4  10          5.72          7.66         1.53 o                         
 -14   5  10         29.96         29.80         1.52 o                         
 -13   5  10          5.88          6.91         1.82 o                         
 -12   5  10          6.27          6.86         1.01 o                         
 -11   5  10         39.62         40.02         1.87 o                         
 -10   5  10         40.37         42.12         1.35 o                         
  -9   5  10        188.99        189.27         2.95 o                         
  -8   5  10         97.94        102.68         1.83 o                         
  -7   5  10          8.33          7.81         0.55 o                         
  -6   5  10         26.80         27.59         0.79 o                         
  -5   5  10        662.50        643.66        10.09 o                         
  -4   5  10          6.52          3.45         0.30 o                         
  -3   5  10        119.79        105.61         2.71 o                         
  -2   5  10        102.71        110.78         1.56 o                         
  -1   5  10          2.12          1.40         0.19 o                         
   0   5  10          0.23          1.02         0.16 o                         
   1   5  10         78.76         72.72         1.66 o                         
   2   5  10         18.67         20.01         0.70 o                         
   3   5  10        259.12        253.67         4.59 o                         
   4   5  10         30.02         28.03         1.09 o                         
   5   5  10          0.49          0.05         0.45 o                         
   6   5  10         35.99         39.74         1.40 o                         
   7   5  10         88.58         80.77         2.14 o                         
   8   5  10          4.17          3.64         0.69 o                         
   9   5  10         36.45         40.48         1.28 o                         
  10   5  10         82.14         88.58         6.18 o                         
  11   5  10          0.27          1.28         1.14 o                         
  12   5  10          1.51          0.47         1.61 o                         
 -13   6  10          0.36          0.10         1.30 o                         
 -12   6  10          0.58          0.26         1.25 o                         
 -11   6  10          5.44          7.17         1.01 o                         
 -10   6  10         42.47         43.88         1.75 o                         
  -9   6  10         91.46         97.37         1.84 o                         
  -8   6  10         15.29         15.51         0.70 o                         
  -7   6  10          1.47          3.07         0.49 o                         
  -6   6  10        228.28        242.48         3.52 o                         
  -5   6  10          2.36          0.99         0.30 o                         
  -4   6  10        312.77        301.78         3.59 o                         
  -3   6  10          7.83         12.08         0.41 o                         
  -2   6  10         28.15         33.73         0.70 o                         
  -1   6  10        160.51        167.60         3.10 o                         
   0   6  10         27.20         22.15         0.73 o                         
   1   6  10        141.18        147.52         2.40 o                         
   2   6  10        307.78        307.76         4.43 o                         
   3   6  10        116.77        111.75         3.34 o                         
   4   6  10       1739.21       1723.95        31.26 o                         
   5   6  10          3.57          3.38         0.73 o                         
   6   6  10         69.75         67.53         1.56 o                         
   7   6  10         65.89         63.80         1.55 o                         
   8   6  10         28.48         30.20         1.16 o                         
   9   6  10          5.66          4.29         1.03 o                         
  10   6  10          2.83          5.14         1.51 o                         
  11   6  10         39.86         46.13         2.07 o                         
 -11   7  10          9.68         10.42         2.00 o                         
 -10   7  10          1.10          0.21         0.75 o                         
  -9   7  10         77.86         75.12         2.52 o                         
  -8   7  10        143.20        141.04         2.38 o                         
  -7   7  10         17.57         17.84         0.72 o                         
  -6   7  10         10.95         11.65         0.78 o                         
  -5   7  10        202.63        198.48         6.18 o                         
  -4   7  10          4.11          5.12         0.48 o                         
  -3   7  10         89.66         82.05         1.52 o                         
  -2   7  10        380.87        394.48         7.48 o                         
  -1   7  10        226.25        228.05         3.39 o                         
   0   7  10         18.33         18.94         0.82 o                         
   1   7  10        169.80        180.75         2.87 o                         
   2   7  10         31.13         28.57         0.94 o                         
   3   7  10        876.15        878.81        11.59 o                         
   4   7  10        234.98        233.00         5.13 o                         
   5   7  10         92.33         89.62         1.89 o                         
   6   7  10          3.25          4.73         0.90 o                         
   7   7  10          1.16          1.93         0.68 o                         
   8   7  10          9.72         11.65         1.15 o                         
   9   7  10         42.59         42.55         2.10 o                         
  10   7  10         12.72         15.79         1.44 o                         
 -11   8  10          1.01          2.65         1.25 o                         
 -10   8  10         23.21         23.88         1.76 o                         
  -9   8  10          1.15         -0.10         1.09 o                         
  -8   8  10         18.38         22.79         1.71 o                         
  -7   8  10          0.68         -0.88         1.14 o                         
  -6   8  10         10.20          8.51         1.30 o                         
  -5   8  10        121.48        126.35         4.05 o                         
  -4   8  10         28.00         28.53         1.40 o                         
  -3   8  10         52.94         54.95         2.70 o                         
  -2   8  10         27.10         27.68         1.03 o                         
  -1   8  10          3.15          2.91         0.53 o                         
   0   8  10          2.96          4.39         0.63 o                         
   1   8  10          3.45          3.56         0.55 o                         
   2   8  10          4.56          4.48         0.80 o                         
   3   8  10          6.55          6.65         0.69 o                         
   4   8  10          8.86          8.92         0.75 o                         
   5   8  10          2.39          2.51         0.67 o                         
   6   8  10         43.66         42.63         2.96 o                         
   7   8  10         69.62         72.51         1.76 o                         
   8   8  10         34.54         38.08         1.67 o                         
   9   8  10          8.41          9.37         1.29 o                         
 -11   9  10          0.42          0.21         1.30 o                         
 -10   9  10          5.03          4.15         1.40 o                         
  -9   9  10         10.76         10.49         1.56 o                         
  -8   9  10          1.66          4.41         1.30 o                         
  -7   9  10          0.53         -0.26         1.19 o                         
  -6   9  10        152.41        143.48         4.62 o                         
  -5   9  10         14.90         14.85         1.61 o                         
  -4   9  10          1.63          1.25         1.09 o                         
  -3   9  10         12.61         13.96         1.19 o                         
  -2   9  10         37.94         37.41         1.36 o                         
  -1   9  10        101.98         96.77         2.65 o                         
   0   9  10         91.29         89.22         2.25 o                         
   1   9  10          0.14          0.90         1.14 o                         
   2   9  10          0.00          0.63         0.65 o                         
   3   9  10         52.42         49.86         1.62 o                         
   4   9  10          0.10         -0.25         0.69 o                         
   5   9  10          0.00          0.30         0.74 o                         
   6   9  10          2.33          3.23         0.76 o                         
   7   9  10          2.94          5.35         1.56 o                         
   8   9  10          0.02         -0.78         1.51 o                         
  -9  10  10          5.59          5.35         1.51 o                         
  -8  10  10         19.27         15.42         1.76 o                         
  -7  10  10         21.89         23.36         1.92 o                         
  -6  10  10        124.62        129.88         4.46 o                         
  -5  10  10        213.30        217.46         6.33 o                         
  -4  10  10         26.42         27.15         2.02 o                         
  -2  10  10          4.88          6.25         0.92 o                         
  -1  10  10          6.27          4.52         1.09 o                         
   0  10  10          9.61         11.32         1.32 o                         
   1  10  10          0.10          0.25         0.89 o                         
   2  10  10         46.54         48.60         1.87 o                         
   3  10  10         18.21         17.62         3.01 o                         
   4  10  10          2.61          3.85         0.97 o                         
   5  10  10         40.35         40.01         1.69 o                         
   6  10  10         28.88         27.51         2.02 o                         
  -6  11  10         16.14         15.37         1.87 o                         
  -5  11  10          4.53          4.31         1.51 o                         
  -3  11  10         21.03         19.05         1.97 o                         
  -2  11  10         21.14         18.79         1.87 o                         
  -1  11  10          6.71          7.85         1.02 o                         
   0  11  10         51.17         53.49         1.85 o                         
   1  11  10         12.60         12.61         1.51 o                         
   2  11  10         66.11         65.78         6.00 o                         
   3  11  10          1.64          2.26         0.97 o                         
   4  11  10          3.01          1.45         1.30 o                         
   0  12  10         24.28         22.58         1.97 o                         
   1  12  10         10.02          9.45         1.61 o                         
 -15   1  11        130.34        131.54         4.72 o                         
 -14   1  11         23.76         24.35         2.02 o                         
 -13   1  11          4.65          6.49         1.45 o                         
 -12   1  11          6.20          6.88         1.01 o                         
 -11   1  11         94.61         87.02         2.26 o                         
 -10   1  11         15.27         14.49         0.94 o                         
  -9   1  11        156.81        145.86         3.01 o                         
  -8   1  11        318.76        309.06         4.26 o                         
  -7   1  11        506.85        478.98         8.35 o                         
  -6   1  11         29.05         26.48         0.57 o                         
  -5   1  11        500.05        477.35         5.28 o                         
  -4   1  11         74.65         91.49         1.14 o                         
  -3   1  11        927.16        951.19        17.82 o                         
  -2   1  11       1269.86       1421.41        15.43 o                         
  -1   1  11        765.67        778.21         8.60 o                         
   0   1  11        169.44        171.48         2.46 o                         
   1   1  11        182.92        201.08         3.52 o                         
   2   1  11          7.19          6.04         0.38 o                         
   3   1  11          0.02          0.18         0.32 o                         
   4   1  11        305.23        273.74         3.90 o                         
   5   1  11         53.76         40.90         1.56 o                         
   6   1  11         61.75         41.73         1.36 o                         
   7   1  11         56.32         50.02         1.60 o                         
   8   1  11         21.13         22.98         1.17 o                         
   9   1  11         85.23         91.70         2.48 o                         
  10   1  11         25.44         27.44         2.23 o                         
  11   1  11          0.09         -0.40         1.02 o                         
  12   1  11         48.85         51.03         3.69 o                         
  13   1  11         16.25         17.70         2.08 o                         
 -15   2  11        142.60        146.01         3.56 o                         
 -14   2  11         10.59         11.78         1.25 o                         
 -13   2  11          1.20          1.09         0.93 o                         
 -12   2  11        371.56        387.55         7.53 o                         
 -11   2  11          4.62          5.44         1.06 o                         
 -10   2  11         31.87         30.12         1.23 o                         
  -9   2  11          0.16          0.19         0.43 o                         
  -8   2  11          0.03         -0.03         0.35 o                         
  -7   2  11         11.60         11.13         0.50 o                         
  -6   2  11        886.48        841.73        10.81 o                         
  -5   2  11         42.89         48.74         1.66 o                         
  -4   2  11        159.63        175.13         2.12 o                         
  -3   2  11        138.05        166.42         2.15 o                         
  -2   2  11        316.16        359.55         4.75 o                         
  -1   2  11         16.18         18.41         0.62 o                         
   0   2  11       1453.49       1498.27        23.09 o                         
   1   2  11        603.56        618.16        13.76 o                         
   2   2  11         43.16         39.29         1.12 o                         
   3   2  11        250.85        232.68         4.46 o                         
   4   2  11        309.69        290.39         6.39 o                         
   5   2  11        344.98        310.35         4.43 o                         
   6   2  11        106.59         90.23         1.72 o                         
   7   2  11        236.68        208.70         4.11 o                         
   8   2  11          1.22          1.95         0.78 o                         
   9   2  11          7.60         10.39         1.06 o                         
  10   2  11        143.10        149.53         3.52 o                         
  11   2  11         47.92         50.11         3.09 o                         
  12   2  11        176.53        179.10         4.18 o                         
  13   2  11          6.89          7.89         1.71 o                         
 -14   3  11         38.84         41.23         1.80 o                         
 -13   3  11          9.80          8.34         1.08 o                         
 -12   3  11         29.04         25.50         2.39 o                         
 -11   3  11          1.65          1.51         0.81 o                         
 -10   3  11          0.58          1.66         0.73 o                         
  -9   3  11        172.46        173.61         2.70 o                         
  -8   3  11          0.82          1.10         0.39 o                         
  -7   3  11         17.48         14.77         0.59 o                         
  -6   3  11        249.00        223.41         3.22 o                         
  -5   3  11         58.60         54.52         0.71 o                         
  -4   3  11         27.55         34.31         0.62 o                         
  -3   3  11        121.23        126.24         1.62 o                         
  -2   3  11        149.04        152.55         2.56 o                         
  -1   3  11         22.81         22.46         0.48 o                         
   0   3  11        394.23        378.02         7.00 o                         
   1   3  11         36.76         52.61         0.95 o                         
   2   3  11          2.63          6.31         0.42 o                         
   3   3  11         41.76         44.51         1.44 o                         
   4   3  11        523.34        489.66         8.95 o                         
   5   3  11         68.31         58.86         1.50 o                         
   6   3  11        125.31        129.45         2.64 o                         
   7   3  11        196.91        198.15         3.82 o                         
   8   3  11         58.41         54.40         2.28 o                         
   9   3  11         66.36         61.83         2.60 o                         
  10   3  11          2.68          2.40         0.99 o                         
  11   3  11          6.17          7.22         1.40 o                         
  12   3  11        152.08        184.54        15.24 o                         
 -14   4  11         26.71         27.42         2.47 o                         
 -13   4  11          0.21          0.03         0.92 o                         
 -12   4  11        124.40        122.61         3.97 o                         
 -11   4  11         35.74         34.99         2.36 o                         
 -10   4  11        170.56        171.58         2.77 o                         
  -9   4  11          5.34          5.75         0.55 o                         
  -8   4  11         20.34         24.23         0.78 o                         
  -7   4  11          2.66          1.95         0.44 o                         
  -6   4  11          5.52          3.55         0.41 o                         
  -5   4  11       1309.55       1228.79        13.41 o                         
  -4   4  11          0.13          0.06         0.20 o                         
  -3   4  11         22.16         24.40         0.59 o                         
  -2   4  11        150.13        138.97         1.91 o                         
  -1   4  11         18.73         13.19         0.37 o                         
   0   4  11        591.58        680.44         8.68 o                         
   1   4  11        107.16        124.34         1.61 o                         
   2   4  11        730.57        712.74         9.14 o                         
   3   4  11        953.59        923.53        11.90 o                         
   4   4  11        103.04        100.14         1.77 o                         
   5   4  11        100.07        104.69         1.88 o                         
   6   4  11        212.84        202.14         3.98 o                         
   7   4  11         41.64         37.31         1.83 o                         
   8   4  11          1.78          2.12         0.85 o                         
   9   4  11        223.68        238.64         7.11 o                         
  10   4  11          1.13          0.10         1.61 o                         
  11   4  11         88.77        107.80         8.18 o                         
  12   4  11          9.76         15.01         1.54 o                         
 -14   5  11          0.60         -0.15         0.97 o                         
 -13   5  11          9.88         10.71         1.89 o                         
 -12   5  11         23.05         22.19         1.27 o                         
 -11   5  11         19.90         19.76         1.16 o                         
 -10   5  11          8.94          9.04         0.68 o                         
  -9   5  11          1.65          2.93         0.65 o                         
  -8   5  11          0.49          0.88         0.49 o                         
  -7   5  11        104.98        101.52         1.79 o                         
  -6   5  11         71.47         65.56         1.28 o                         
  -5   5  11         38.86         32.06         0.64 o                         
  -4   5  11        583.68        585.21         6.62 o                         
  -3   5  11        288.76        272.60         3.47 o                         
  -2   5  11         13.70         13.68         0.42 o                         
  -1   5  11         53.63         49.82         0.99 o                         
   0   5  11        294.55        291.37         4.74 o                         
   1   5  11        151.42        135.86         2.09 o                         
   2   5  11        399.39        396.34         5.35 o                         
   3   5  11         72.92         72.55         1.51 o                         
   4   5  11        383.13        358.51         5.01 o                         
   5   5  11         31.07         30.05         0.87 o                         
   6   5  11        259.82        247.13         4.71 o                         
   7   5  11         16.29         18.22         1.12 o                         
   8   5  11         94.24         93.57         1.98 o                         
   9   5  11         61.84         67.10         1.73 o                         
  10   5  11          5.04          6.46         1.15 o                         
  11   5  11          0.11         -0.01         1.25 o                         
 -13   6  11         99.72         99.31         3.74 o                         
 -12   6  11         32.11         29.60         1.41 o                         
 -11   6  11         20.53         21.45         1.17 o                         
 -10   6  11         58.52         59.88         1.42 o                         
  -9   6  11         13.26         10.69         0.73 o                         
  -8   6  11          6.81          6.75         0.60 o                         
  -7   6  11        108.19        106.84         3.48 o                         
  -6   6  11         63.99         66.22         2.28 o                         
  -5   6  11         56.99         61.67         1.01 o                         
  -4   6  11          3.25          2.74         0.34 o                         
  -3   6  11          3.12          4.63         0.32 o                         
  -2   6  11         80.72         70.01         2.13 o                         
  -1   6  11         26.50         34.35         1.66 o                         
   0   6  11         15.39         14.07         0.88 o                         
   1   6  11        194.87        182.79         3.62 o                         
   2   6  11          7.99          7.49         0.61 o                         
   3   6  11        282.89        266.25         3.99 o                         
   4   6  11        166.27        163.37         3.47 o                         
   5   6  11         30.79         31.75         1.30 o                         
   6   6  11          4.28          5.44         0.85 o                         
   7   6  11          1.94          1.05         0.65 o                         
   8   6  11          4.36          4.04         0.74 o                         
   9   6  11          0.12          2.03         1.01 o                         
  10   6  11         88.50         96.01         2.80 o                         
  11   6  11          7.31          7.21         1.38 o                         
 -10   7  11         28.49         27.98         2.39 o                         
  -9   7  11         12.25         11.53         0.75 o                         
  -8   7  11         11.10         12.71         0.73 o                         
  -7   7  11          6.69          6.23         1.43 o                         
  -6   7  11        141.61        146.93         2.99 o                         
  -5   7  11         17.25         22.69         1.38 o                         
  -4   7  11         44.00         42.67         1.00 o                         
  -3   7  11         17.66         17.51         0.87 o                         
  -2   7  11         43.69         38.95         1.19 o                         
  -1   7  11        184.49        162.63         3.08 o                         
   0   7  11          0.20          0.84         0.46 o                         
   1   7  11          2.68          2.80         0.53 o                         
   2   7  11         23.95         24.25         0.90 o                         
   3   7  11          7.98          8.77         0.76 o                         
   4   7  11         53.93         51.50         1.92 o                         
   5   7  11         10.55          9.53         0.92 o                         
   6   7  11          1.76          1.21         0.88 o                         
   7   7  11         40.15         38.12         1.28 o                         
   8   7  11         47.29         52.62         2.70 o                         
   9   7  11         95.18         97.64         2.77 o                         
  10   7  11          0.67          0.42         1.19 o                         
 -10   8  11          0.06          1.35         1.19 o                         
  -9   8  11          8.28          6.80         1.30 o                         
  -8   8  11          0.42         -0.36         1.09 o                         
  -7   8  11         84.08         86.48         3.22 o                         
  -6   8  11         31.38         29.02         1.82 o                         
  -5   8  11          7.89          8.35         0.80 o                         
  -4   8  11          3.19          3.19         0.52 o                         
  -3   8  11         34.33         33.76         0.96 o                         
  -2   8  11         36.86         37.28         1.19 o                         
  -1   8  11          0.00          0.35         0.50 o                         
   0   8  11          5.78          4.98         0.71 o                         
   1   8  11         31.60         28.93         1.04 o                         
   2   8  11        124.91        130.51         2.70 o                         
   3   8  11        318.27        315.55         4.72 o                         
   4   8  11         13.71         13.79         0.88 o                         
   5   8  11        109.37        104.81         2.17 o                         
   6   8  11          9.28         10.78         1.32 o                         
   7   8  11         10.39          9.22         1.08 o                         
   8   8  11          0.02          0.33         0.98 o                         
   9   8  11          0.36          1.97         1.45 o                         
 -10   9  11         12.18         11.63         1.56 o                         
  -9   9  11          1.66          2.08         1.30 o                         
  -8   9  11          0.45         -0.57         1.30 o                         
  -7   9  11         65.27         64.73         2.86 o                         
  -6   9  11        147.25        136.32         4.46 o                         
  -5   9  11         22.47         21.80         1.76 o                         
  -4   9  11          1.19          1.82         1.14 o                         
  -3   9  11          5.54          4.83         0.99 o                         
  -2   9  11         83.27         79.92         2.08 o                         
  -1   9  11          2.77          2.54         0.81 o                         
   0   9  11         21.32         20.77         1.13 o                         
   1   9  11         27.57         26.80         1.24 o                         
   2   9  11        124.80        131.17         2.84 o                         
   3   9  11         10.47         12.38         0.87 o                         
   4   9  11         32.31         34.30         1.21 o                         
   5   9  11         68.40         72.40         1.79 o                         
   6   9  11          1.75          2.00         0.84 o                         
   7   9  11         41.75         48.33         2.75 o                         
   8   9  11          8.13          8.57         1.87 o                         
  -9  10  11          0.49          0.52         1.30 o                         
  -8  10  11         34.47         31.04         2.18 o                         
  -7  10  11          0.11          1.25         1.25 o                         
  -6  10  11         50.82         44.49         2.54 o                         
  -5  10  11         88.20         90.12         3.53 o                         
  -4  10  11         91.47         93.34         3.58 o                         
  -2  10  11          0.03         -0.77         0.77 o                         
  -1  10  11          0.04          0.34         0.82 o                         
   0  10  11         51.85         55.63         1.83 o                         
   1  10  11         78.38         81.52         4.96 o                         
   2  10  11          6.76          5.92         1.51 o                         
   3  10  11          6.48          6.59         1.40 o                         
   4  10  11          3.29          2.46         0.92 o                         
   5  10  11         10.88          8.57         1.56 o                         
   6  10  11         32.40         31.20         2.18 o                         
  -6  11  11          0.12         -1.56         1.56 o                         
  -5  11  11          0.00          2.13         1.51 o                         
  -3  11  11          6.10          6.07         1.61 o                         
  -2  11  11          7.74          8.72         1.71 o                         
  -1  11  11          7.86          8.47         1.06 o                         
   0  11  11         14.80         15.42         1.23 o                         
   1  11  11          1.44          0.97         1.92 o                         
   2  11  11         16.78         16.88         1.29 o                         
   3  11  11          1.68          1.96         1.03 o                         
   4  11  11          7.49          7.21         1.16 o                         
   0  12  11          6.83          5.92         1.51 o                         
 -15   0  12         73.05         77.56         3.58 o                         
 -14   0  12        233.82        238.02         6.96 o                         
 -13   0  12        603.11        609.34        14.85 o                         
  -7   0  12          5.08          5.30         0.33 o                         
  -6   0  12         17.09         22.69         0.83 o                         
  -5   0  12         13.94         14.79         0.66 o                         
  -4   0  12       2455.64       2648.14        33.03 o                         
  -3   0  12        438.58        508.08         6.55 o                         
  -2   0  12          0.57          2.96         1.92 o                         
  -1   0  12       1390.29       1449.48        22.34 o                         
   0   0  12          6.74          2.66         0.42 o                         
   1   0  12         21.28         19.36         1.82 o                         
   2   0  12         16.54         19.31         1.04 o                         
   3   0  12         12.36         21.74         0.83 o                         
   4   0  12        904.81        817.76        18.53 o                         
   5   0  12        266.17        185.38         5.09 o                         
   6   0  12       1396.68       1208.92        27.15 o                         
   7   0  12         36.07         25.07         1.66 o                         
   8   0  12          3.05          4.15         1.14 o                         
   9   0  12         59.09         68.37         2.96 o                         
  11   0  12        353.67        374.49        10.12 o                         
  12   0  12         41.95         45.47         2.80 o                         
 -15   1  12         23.16         24.40         2.18 o                         
 -14   1  12         23.23         25.59         2.13 o                         
 -13   1  12          0.01         -0.44         0.94 o                         
 -12   1  12        105.08        111.45         2.77 o                         
 -11   1  12        107.97        113.45         2.70 o                         
 -10   1  12         29.96         28.38         1.22 o                         
  -9   1  12         51.27         52.63         2.23 o                         
  -8   1  12         93.51         96.22         1.62 o                         
  -7   1  12        710.51        713.32        27.95 o                         
  -6   1  12         11.55         10.62         0.35 o                         
  -5   1  12        435.53        468.54         5.23 o                         
  -4   1  12        260.10        272.41         8.20 o                         
  -3   1  12        726.71        820.80         9.43 o                         
  -2   1  12         87.38        102.62         2.35 o                         
  -1   1  12       1249.65       1245.19        19.46 o                         
   0   1  12          5.63         11.98         0.45 o                         
   1   1  12        315.70        346.33         5.76 o                         
   2   1  12        244.83        221.86         3.91 o                         
   3   1  12        637.47        544.12         7.24 o                         
   4   1  12         19.86         27.54         0.82 o                         
   5   1  12          0.02          0.87         0.44 o                         
   6   1  12          6.05          3.66         0.70 o                         
   7   1  12        137.08        156.12         3.32 o                         
   8   1  12        497.28        524.14         9.07 o                         
   9   1  12         47.94         44.42         2.05 o                         
  10   1  12         59.19         68.42         3.06 o                         
  11   1  12         39.42         37.84         1.80 o                         
  12   1  12        107.05        112.84         4.08 o                         
 -15   2  12         42.66         45.01         2.75 o                         
 -14   2  12         55.87         57.34         2.02 o                         
 -13   2  12          7.32          6.34         1.03 o                         
 -12   2  12         10.00         11.53         1.06 o                         
 -11   2  12          6.52          5.46         0.90 o                         
 -10   2  12         18.50         17.67         1.69 o                         
  -9   2  12         32.64         31.14         0.99 o                         
  -8   2  12        105.39        102.44         1.75 o                         
  -7   2  12         42.52         48.03         1.01 o                         
  -6   2  12        863.42        801.07        10.31 o                         
  -5   2  12          7.92          7.88         0.28 o                         
  -4   2  12         96.10         99.93         1.34 o                         
  -3   2  12          6.18          6.66         0.34 o                         
  -2   2  12        396.93        377.89         6.11 o                         
  -1   2  12        105.06         94.82         1.87 o                         
   0   2  12         20.05         19.52         0.69 o                         
   1   2  12        420.89        423.08         9.66 o                         
   2   2  12        917.34        899.02        14.15 o                         
   3   2  12        133.82        136.53         2.64 o                         
   4   2  12        212.55        188.67         2.90 o                         
   5   2  12        735.37        654.25        12.31 o                         
   6   2  12         12.91         10.06         0.64 o                         
   7   2  12         97.56         83.49         2.18 o                         
   8   2  12          0.35          0.27         0.88 o                         
   9   2  12         56.60         53.76         1.87 o                         
  10   2  12          4.16          2.25         0.94 o                         
  11   2  12         11.66         11.70         1.23 o                         
  12   2  12          1.09          1.05         1.17 o                         
 -14   3  12          1.57          2.14         1.05 o                         
 -13   3  12         26.51         30.33         1.87 o                         
 -12   3  12        155.39        159.42         3.52 o                         
 -11   3  12         70.48         74.08         2.07 o                         
 -10   3  12        342.02        351.85         6.26 o                         
  -9   3  12         33.82         31.69         1.08 o                         
  -8   3  12         24.82         22.83         0.74 o                         
  -7   3  12        156.09        156.76         2.43 o                         
  -6   3  12        409.71        392.37         5.85 o                         
  -5   3  12        256.14        227.83         4.07 o                         
  -4   3  12        261.72        249.55         3.75 o                         
  -3   3  12        430.15        413.12         6.90 o                         
  -2   3  12          2.43          5.44         0.37 o                         
  -1   3  12        315.95        343.97         4.64 o                         
   0   3  12         96.64         91.24         1.83 o                         
   1   3  12         91.37         92.31         1.88 o                         
   2   3  12         15.50         17.61         0.61 o                         
   3   3  12          2.92          2.08         0.40 o                         
   4   3  12          6.31          4.97         0.56 o                         
   5   3  12        441.05        400.20         6.75 o                         
   6   3  12          4.84          4.78         0.99 o                         
   7   3  12          3.78          4.72         0.73 o                         
   8   3  12         30.20         30.89         1.76 o                         
   9   3  12         41.01         43.29         1.66 o                         
  10   3  12         18.28         20.72         1.32 o                         
  11   3  12          1.81          1.85         1.03 o                         
  12   3  12        201.86        252.62        17.34 o                         
 -14   4  12         12.07         12.15         1.71 o                         
 -13   4  12         35.36         36.89         3.53 o                         
 -12   4  12          0.01         -0.92         0.92 o                         
 -11   4  12         11.69         12.85         1.03 o                         
 -10   4  12          5.80          6.64         0.61 o                         
  -9   4  12          3.14          3.46         0.52 o                         
  -8   4  12        122.04        137.21         2.75 o                         
  -7   4  12        181.86        176.83         3.75 o                         
  -6   4  12         13.47          8.89         0.83 o                         
  -5   4  12         84.64         81.27         1.50 o                         
  -4   4  12          6.13          5.93         0.33 o                         
  -3   4  12          1.20          3.73         0.36 o                         
  -2   4  12        224.64        217.00         3.08 o                         
  -1   4  12        182.46        158.70         2.29 o                         
   0   4  12         14.14          8.89         0.38 o                         
   1   4  12        110.96        107.17         1.46 o                         
   2   4  12         31.94         33.53         0.85 o                         
   3   4  12        555.74        547.17         7.31 o                         
   4   4  12         16.88         21.63         0.76 o                         
   5   4  12        245.81        228.63         3.47 o                         
   6   4  12          0.05          0.81         0.49 o                         
   7   4  12          4.43          5.97         0.62 o                         
   8   4  12         26.84         26.47         1.00 o                         
   9   4  12          4.17          4.52         1.56 o                         
  11   4  12          0.32         -0.16         1.23 o                         
  12   4  12         33.55         37.79         2.70 o                         
 -14   5  12          3.42          4.03         1.06 o                         
 -13   5  12         12.35         11.15         1.14 o                         
 -12   5  12         21.95         20.62         1.87 o                         
 -11   5  12          4.70          4.09         0.88 o                         
 -10   5  12         12.29         14.10         0.86 o                         
  -9   5  12         27.24         29.53         0.93 o                         
  -8   5  12          0.35          1.13         0.49 o                         
  -7   5  12          0.31          0.25         0.44 o                         
  -6   5  12         92.70         79.95         1.49 o                         
  -5   5  12         22.88         20.97         0.53 o                         
  -4   5  12          0.49          0.07         0.32 o                         
  -3   5  12        197.78        192.36         2.58 o                         
  -2   5  12        199.25        181.50         2.30 o                         
  -1   5  12         75.02         71.34         1.47 o                         
   0   5  12          1.46          2.01         0.33 o                         
   1   5  12         30.83         32.35         0.87 o                         
   2   5  12        458.20        431.22         6.60 o                         
   3   5  12       1859.96       1833.33        23.37 o                         
   4   5  12         83.51         83.27         2.11 o                         
   5   5  12         41.86         39.71         2.47 o                         
   6   5  12          1.94          2.81         1.06 o                         
   7   5  12         61.24         62.12         1.91 o                         
   8   5  12          1.57          1.76         0.86 o                         
   9   5  12          5.42          6.69         0.83 o                         
  10   5  12          7.09          7.66         1.18 o                         
  11   5  12        543.15        661.02        13.42 o                         
 -13   6  12         18.30         19.26         1.82 o                         
 -12   6  12         11.04          8.31         1.45 o                         
 -11   6  12         22.84         25.45         1.27 o                         
 -10   6  12          1.69          2.18         0.66 o                         
  -9   6  12        131.58        135.59         2.34 o                         
  -8   6  12          1.91          1.87         0.53 o                         
  -7   6  12          1.38          2.12         0.52 o                         
  -6   6  12         19.46         18.49         0.72 o                         
  -5   6  12         37.08         38.15         0.94 o                         
  -4   6  12         60.49         59.75         1.00 o                         
  -3   6  12         33.30         31.68         0.67 o                         
  -2   6  12          1.60          3.37         0.55 o                         
  -1   6  12        154.84        168.19         3.19 o                         
   0   6  12         41.04         44.90         1.27 o                         
   1   6  12         72.89         71.34         1.46 o                         
   2   6  12        386.23        374.88         5.32 o                         
   3   6  12        111.91        108.27         2.30 o                         
   4   6  12         21.96         20.51         0.90 o                         
   5   6  12          4.00          2.95         0.81 o                         
   6   6  12         23.85         22.36         1.20 o                         
   7   6  12         12.93         13.01         0.87 o                         
   8   6  12         98.48        105.15         2.21 o                         
   9   6  12        103.65        111.25         8.49 o                         
  10   6  12         32.15         38.38         2.15 o                         
 -10   7  12          0.78          0.52         1.04 o                         
  -9   7  12         20.62         21.31         1.48 o                         
  -8   7  12         52.35         53.10         1.92 o                         
  -7   7  12          2.33          2.91         0.72 o                         
  -6   7  12         67.62         59.75         1.67 o                         
  -5   7  12        103.48        105.98         2.36 o                         
  -4   7  12          4.22          4.31         0.54 o                         
  -3   7  12         15.54         18.75         0.72 o                         
  -2   7  12         59.10         52.43         2.05 o                         
  -1   7  12        126.57        119.67         2.51 o                         
   0   7  12        111.52        102.95         1.90 o                         
   1   7  12        121.33        120.94         2.16 o                         
   2   7  12        240.27        239.77         3.72 o                         
   3   7  12        332.61        327.71         4.83 o                         
   4   7  12         66.00         70.09         1.63 o                         
   5   7  12          6.18          6.48         0.74 o                         
   6   7  12         25.89         26.45         1.40 o                         
   7   7  12        153.90        165.83         3.00 o                         
   8   7  12          9.21          9.84         0.91 o                         
   9   7  12          7.31          6.58         1.56 o                         
 -10   8  12         22.85         20.61         1.71 o                         
  -9   8  12          7.02          5.35         1.30 o                         
  -8   8  12         28.47         29.23         1.87 o                         
  -7   8  12         97.96         91.31         3.27 o                         
  -6   8  12         97.20         94.38         3.37 o                         
  -5   8  12          4.43          5.00         0.75 o                         
  -4   8  12         17.53         17.65         1.00 o                         
  -3   8  12         63.94         68.67         1.48 o                         
  -2   8  12          0.96          2.09         0.62 o                         
  -1   8  12         18.14         20.39         0.85 o                         
   0   8  12          8.58         10.35         0.72 o                         
   1   8  12        118.70        118.65         2.20 o                         
   2   8  12         61.76         63.85         1.57 o                         
   3   8  12        135.96        139.19         2.53 o                         
   4   8  12        118.44        114.57         2.27 o                         
   5   8  12         47.04         46.47         1.39 o                         
   6   8  12          6.01          6.30         0.80 o                         
   7   8  12         38.05         38.58         1.64 o                         
   8   8  12          8.51          8.44         1.87 o                         
   9   8  12         78.01         83.68         3.84 o                         
  -9   9  12         12.18          9.29         1.51 o                         
  -8   9  12          0.81          0.47         1.25 o                         
  -7   9  12         28.17         25.38         1.87 o                         
  -6   9  12        128.58        127.29         4.26 o                         
  -5   9  12         11.93         11.32         1.56 o                         
  -4   9  12          6.11          6.75         1.30 o                         
  -3   9  12         23.90         23.88         1.45 o                         
  -2   9  12         13.57         14.64         1.30 o                         
  -1   9  12         42.40         40.32         1.51 o                         
   0   9  12         48.62         45.16         1.58 o                         
   1   9  12          5.12          5.06         0.70 o                         
   2   9  12        121.50        122.66         2.67 o                         
   3   9  12          3.87          4.23         0.73 o                         
   4   9  12          4.23          3.27         0.78 o                         
   5   9  12          0.01         -0.53         0.79 o                         
   6   9  12         26.51         25.91         1.18 o                         
   7   9  12         63.81         63.64         3.17 o                         
   8   9  12        114.91        113.27         4.41 o                         
  -8  10  12          5.42          5.55         1.56 o                         
  -6  10  12         20.10         19.41         1.87 o                         
  -5  10  12          2.47          2.49         1.40 o                         
  -4  10  12          0.40          1.45         1.35 o                         
  -2  10  12          8.97          8.35         0.96 o                         
  -1  10  12         10.99         11.03         1.02 o                         
   0  10  12          0.59          0.91         0.87 o                         
   1  10  12         46.97         52.93         3.92 o                         
   2  10  12         17.65         16.65         1.22 o                         
   3  10  12          7.33          8.31         1.53 o                         
   4  10  12          1.42          1.14         0.95 o                         
   5  10  12         37.26         37.21         1.69 o                         
  -5  11  12          4.99          2.65         1.51 o                         
  -2  11  12         22.95         18.38         2.02 o                         
  -1  11  12          0.38          0.75         0.91 o                         
   0  11  12          2.26          3.76         0.97 o                         
   1  11  12          0.01          0.94         0.95 o                         
   2  11  12         91.94         89.86         5.32 o                         
   3  11  12          2.07          2.62         1.06 o                         
   4  11  12         26.44         29.85         2.23 o                         
 -15   1  13         97.10         97.65         4.00 o                         
 -14   1  13         12.90         13.96         1.30 o                         
 -13   1  13          4.54          5.65         1.01 o                         
 -12   1  13         13.39         15.40         1.14 o                         
 -11   1  13         46.32         49.28         2.15 o                         
 -10   1  13         28.55         31.22         1.30 o                         
  -9   1  13          6.44          7.99         0.79 o                         
  -8   1  13        367.51        380.04         6.26 o                         
  -7   1  13        424.71        423.81         9.14 o                         
  -6   1  13        356.99        324.51         5.37 o                         
  -5   1  13          2.11          2.31         0.30 o                         
  -4   1  13        387.14        403.61         4.57 o                         
  -3   1  13        226.81        239.14         5.66 o                         
  -2   1  13        317.18        306.58         4.23 o                         
  -1   1  13        599.68        567.44         6.41 o                         
   0   1  13        164.70        144.14         2.80 o                         
   1   1  13         39.52         43.20         1.16 o                         
   2   1  13        338.73        325.20         5.52 o                         
   3   1  13        418.30        400.08         5.49 o                         
   4   1  13         53.64         42.89         1.06 o                         
   5   1  13         35.20         35.12         1.01 o                         
   6   1  13        154.68        173.56         3.56 o                         
   7   1  13          7.70         10.03         0.89 o                         
   8   1  13          2.18          3.35         0.88 o                         
   9   1  13         18.99         19.18         1.26 o                         
  10   1  13          4.48          6.52         1.45 o                         
  11   1  13          6.36          5.92         1.15 o                         
  12   1  13          9.28          9.61         1.34 o                         
 -14   2  13         67.32         68.81         2.28 o                         
 -13   2  13          0.81          1.32         0.99 o                         
 -12   2  13          5.39          5.32         0.97 o                         
 -11   2  13        192.12        211.54         4.26 o                         
 -10   2  13         16.62         17.14         1.01 o                         
  -9   2  13          3.39          5.14         0.54 o                         
  -8   2  13          2.49          2.02         0.48 o                         
  -7   2  13         72.54         68.25         1.30 o                         
  -6   2  13       1241.67       1198.56        19.51 o                         
  -5   2  13        161.53        169.24         2.11 o                         
  -4   2  13        115.14        124.59         1.88 o                         
  -3   2  13        164.78        130.82         2.42 o                         
  -2   2  13         46.27         38.37         1.92 o                         
  -1   2  13        274.51        309.86         6.49 o                         
   0   2  13        262.54        296.35         4.99 o                         
   1   2  13        535.38        518.91        11.73 o                         
   2   2  13        504.13        442.07         7.29 o                         
   3   2  13          1.89          1.85         0.41 o                         
   4   2  13        264.34        257.86         3.92 o                         
   5   2  13        513.03        422.77         5.91 o                         
   6   2  13         82.00         77.21         1.62 o                         
   7   2  13          1.72          2.53         0.75 o                         
   8   2  13          6.00          4.26         0.88 o                         
   9   2  13         80.48         83.21         3.53 o                         
  10   2  13          1.32          1.12         1.01 o                         
  11   2  13          0.79          1.76         1.09 o                         
  12   2  13          0.00          1.76         1.71 o                         
 -14   3  13          0.12          0.72         0.97 o                         
 -13   3  13          8.29          5.89         1.05 o                         
 -12   3  13         74.73         76.40         2.20 o                         
 -11   3  13          0.13         -0.84         0.84 o                         
 -10   3  13         99.83        102.11         2.67 o                         
  -9   3  13        121.80        123.57         2.54 o                         
  -8   3  13         34.65         34.86         1.11 o                         
  -7   3  13        200.17        174.92         2.67 o                         
  -6   3  13        128.01        119.14         2.37 o                         
  -5   3  13        158.46        139.52         1.81 o                         
  -4   3  13          8.86          4.35         0.31 o                         
  -3   3  13        121.47        116.33         1.84 o                         
  -2   3  13        175.37        152.31         2.29 o                         
  -1   3  13         12.32          7.30         0.63 o                         
   0   3  13        211.25        210.16         3.68 o                         
   1   3  13        172.32        161.25         3.50 o                         
   2   3  13        105.88         89.92         1.60 o                         
   3   3  13        279.58        282.83         4.92 o                         
   4   3  13         37.90         29.44         1.14 o                         
   5   3  13        169.64        171.43         3.32 o                         
   6   3  13          4.71          8.10         0.93 o                         
   7   3  13        230.87        233.58         6.05 o                         
   8   3  13          0.09         -0.42         1.35 o                         
   9   3  13         26.56         32.55         3.37 o                         
  10   3  13         76.21         86.75         8.07 o                         
 -14   4  13          9.36         12.17         1.21 o                         
 -13   4  13          2.01          1.56         0.95 o                         
 -12   4  13         53.47         57.91         3.09 o                         
 -11   4  13        111.71        110.10         2.66 o                         
 -10   4  13         54.80         61.05         1.80 o                         
  -9   4  13          0.21          0.49         0.50 o                         
  -8   4  13          0.50          0.40         0.46 o                         
  -7   4  13          1.94          2.09         0.44 o                         
  -6   4  13          1.38          2.46         0.43 o                         
  -5   4  13          4.79          5.48         0.36 o                         
  -4   4  13         20.76         16.73         0.67 o                         
  -3   4  13        135.01        111.67         1.80 o                         
  -2   4  13          7.34          6.31         0.43 o                         
  -1   4  13        336.10        357.05         4.85 o                         
   0   4  13        328.96        335.59         5.61 o                         
   1   4  13        326.78        342.56         4.80 o                         
   2   4  13        144.92        139.55         2.90 o                         
   3   4  13          4.44          4.36         0.47 o                         
   4   4  13         17.20         19.34         0.73 o                         
   5   4  13         23.09         21.27         0.82 o                         
   6   4  13          0.43          0.44         0.55 o                         
   7   4  13          0.04          0.11         0.60 o                         
   8   4  13          4.36          2.51         0.81 o                         
  11   4  13        206.47        258.57         7.58 o                         
 -14   5  13          0.89          1.14         1.45 o                         
 -13   5  13         18.95         17.86         1.28 o                         
 -12   5  13        105.06        103.21         2.62 o                         
 -11   5  13         74.56         72.16         2.04 o                         
 -10   5  13         80.13         78.33         1.63 o                         
  -9   5  13         68.60         69.89         1.49 o                         
  -8   5  13          5.81          7.27         0.60 o                         
  -7   5  13         42.88         46.76         1.10 o                         
  -6   5  13         20.56         28.08         0.82 o                         
  -5   5  13         13.12         11.67         0.42 o                         
  -4   5  13         90.04         78.18         1.54 o                         
  -3   5  13        321.18        300.93         3.60 o                         
  -2   5  13        157.51        125.74         1.73 o                         
  -1   5  13         28.10         20.06         0.70 o                         
   0   5  13         29.67         30.47         1.19 o                         
   1   5  13         15.48         11.31         0.51 o                         
   2   5  13        182.33        178.15         2.74 o                         
   3   5  13         25.76         24.05         2.18 o                         
   4   5  13         47.69         45.79         1.52 o                         
   5   5  13        148.07        144.07         3.22 o                         
   6   5  13         16.12         14.80         1.06 o                         
   7   5  13        100.84        104.13         2.65 o                         
   8   5  13          8.70          9.60         1.03 o                         
   9   5  13         11.05         10.18         1.15 o                         
  10   5  13         13.86         18.02         1.47 o                         
  11   5  13         18.38         22.27         2.34 o                         
 -13   6  13         37.80         34.42         2.18 o                         
 -12   6  13          3.53          2.98         0.92 o                         
 -11   6  13         11.66         10.08         1.01 o                         
 -10   6  13          0.53         -0.49         0.57 o                         
  -9   6  13          5.82          5.72         0.66 o                         
  -8   6  13         12.50         11.82         0.70 o                         
  -7   6  13         98.45         95.95         2.73 o                         
  -6   6  13         25.65         22.79         0.91 o                         
  -5   6  13         15.83         17.02         0.67 o                         
  -4   6  13          6.83          8.10         0.41 o                         
  -3   6  13          0.54          0.45         0.30 o                         
  -2   6  13         40.73         38.18         0.97 o                         
  -1   6  13        157.04        181.07         3.43 o                         
   0   6  13        128.03        118.93         3.12 o                         
   1   6  13         43.49         39.59         1.08 o                         
   2   6  13         34.40         29.32         0.96 o                         
   3   6  13        251.69        252.97         4.34 o                         
   4   6  13         54.96         54.38         1.39 o                         
   5   6  13         15.32         15.99         1.06 o                         
   6   6  13         18.11         16.94         1.87 o                         
   7   6  13          7.60          8.53         1.06 o                         
   8   6  13          5.73          7.16         0.84 o                         
   9   6  13          1.96          1.55         1.00 o                         
  10   6  13          0.07         -0.17         1.14 o                         
 -10   7  13          4.62          2.96         1.09 o                         
  -9   7  13          2.09          2.28         0.73 o                         
  -8   7  13         20.93         18.32         1.48 o                         
  -7   7  13          5.23          5.05         1.43 o                         
  -6   7  13         13.87         15.32         1.48 o                         
  -5   7  13         95.33         92.54         2.62 o                         
  -4   7  13          1.46          1.36         0.46 o                         
  -3   7  13          0.82          1.08         0.65 o                         
  -2   7  13         64.73         62.00         1.57 o                         
  -1   7  13        190.69        174.69         3.37 o                         
   0   7  13         16.89         15.73         0.77 o                         
   1   7  13          0.29         -0.21         0.54 o                         
   2   7  13        357.95        344.11         5.04 o                         
   3   7  13          1.51          1.52         0.62 o                         
   4   7  13          6.91          5.18         0.70 o                         
   5   7  13          7.87          7.25         0.78 o                         
   6   7  13         18.53         19.44         1.43 o                         
   7   7  13          3.05          3.26         0.79 o                         
   8   7  13         34.99         35.60         1.33 o                         
   9   7  13          2.15          2.13         1.10 o                         
 -10   8  13         25.07         21.91         1.82 o                         
  -9   8  13         14.85         14.33         1.56 o                         
  -8   8  13          0.47         -0.10         1.14 o                         
  -7   8  13         61.98         54.20         2.49 o                         
  -6   8  13         43.28         37.85         1.39 o                         
  -5   8  13         21.34         20.55         1.58 o                         
  -4   8  13          0.52          1.04         0.71 o                         
  -3   8  13          2.02          1.59         0.58 o                         
  -2   8  13         62.46         68.94         1.78 o                         
  -1   8  13          0.56          1.14         0.58 o                         
   0   8  13         10.86         10.12         0.97 o                         
   1   8  13         18.76         18.50         0.89 o                         
   2   8  13         35.12         35.86         1.18 o                         
   3   8  13        135.81        137.42         2.55 o                         
   4   8  13         20.44         22.07         1.05 o                         
   5   8  13          0.21          0.31         0.72 o                         
   6   8  13          2.71          2.71         0.76 o                         
   7   8  13         20.61         21.71         1.37 o                         
   8   8  13         42.64         45.18         1.90 o                         
 -10   9  13          8.12          9.66         1.51 o                         
  -9   9  13          1.74          1.97         1.30 o                         
  -8   9  13         24.77         24.71         1.92 o                         
  -7   9  13         76.82         70.86         3.01 o                         
  -6   9  13          9.15          6.85         1.40 o                         
  -5   9  13          3.59          2.70         1.30 o                         
  -4   9  13         13.30         16.87         1.61 o                         
  -3   9  13          1.49          0.36         1.14 o                         
  -2   9  13          0.00         -0.78         0.99 o                         
  -1   9  13          1.65          0.92         0.77 o                         
   0   9  13          9.58         10.53         0.82 o                         
   1   9  13        123.41        126.14         2.41 o                         
   2   9  13         32.88         31.97         1.18 o                         
   3   9  13         20.41         22.62         1.06 o                         
   4   9  13          7.01          8.58         0.87 o                         
   5   9  13         10.48         12.80         0.96 o                         
   6   9  13         42.67         42.10         1.43 o                         
   7   9  13          1.32          2.34         1.66 o                         
  -8  10  13         61.06         53.26         2.80 o                         
  -7  10  13          3.53          0.73         1.40 o                         
  -6  10  13         27.07         29.12         2.18 o                         
  -5  10  13         55.94         59.08         2.91 o                         
  -4  10  13         82.54         91.47         3.63 o                         
  -2  10  13          2.40          3.01         1.30 o                         
  -1  10  13          0.00         -0.88         0.88 o                         
   0  10  13          3.25          2.05         0.93 o                         
   1  10  13         29.89         31.04         1.48 o                         
   2  10  13         22.96         24.16         1.38 o                         
   3  10  13          9.89          8.88         1.08 o                         
   4  10  13         33.09         33.75         1.89 o                         
   5  10  13          9.56         10.28         1.17 o                         
  -5  11  13          4.13          4.67         1.61 o                         
  -4  11  13          8.11          9.24         1.76 o                         
  -2  11  13          0.07          2.08         1.51 o                         
  -1  11  13          0.84          2.86         1.56 o                         
   0  11  13         27.17         27.12         1.47 o                         
   1  11  13         19.45         20.30         2.00 o                         
   2  11  13          2.17          2.39         1.02 o                         
 -14   0  14         10.94          9.45         1.71 o                         
  -9   0  14         82.47         81.19         2.91 o                         
  -8   0  14         32.01         25.28         1.51 o                         
  -7   0  14       3241.67       3193.75        48.45 o                         
  -6   0  14         27.27         25.21         0.77 o                         
  -5   0  14         30.82         34.49         0.71 o                         
  -4   0  14          1.08          0.58         0.37 o                         
  -3   0  14         67.75         61.75         1.39 o                         
  -2   0  14        143.72        159.38         5.87 o                         
  -1   0  14       1079.00       1157.31        24.19 o                         
   0   0  14       1001.82        992.90        25.31 o                         
   1   0  14       1677.86       1682.69        30.86 o                         
   2   0  14        444.10        370.60         8.88 o                         
   3   0  14       1157.77       1054.22        23.62 o                         
   4   0  14       1807.20       1487.01        32.96 o                         
   5   0  14         91.04         83.27         2.96 o                         
   6   0  14        193.88        175.10         5.09 o                         
   7   0  14         38.14         41.06         2.13 o                         
   8   0  14         68.47         73.25         3.06 o                         
   9   0  14         58.45         55.65         2.80 o                         
  10   0  14         39.29         40.34         2.60 o                         
  11   0  14         45.61         49.32         2.96 o                         
  12   0  14          6.16          6.13         1.76 o                         
 -14   1  14         11.85         14.84         1.30 o                         
 -13   1  14         43.39         46.20         2.49 o                         
 -12   1  14         39.01         37.89         1.56 o                         
 -11   1  14          3.39          4.15         0.86 o                         
 -10   1  14          0.16          0.29         0.72 o                         
  -9   1  14        111.84        106.47         3.43 o                         
  -8   1  14        977.28        964.80        15.15 o                         
  -7   1  14        323.37        302.87         5.11 o                         
  -6   1  14          0.69          2.92         0.42 o                         
  -5   1  14        145.64        159.02         2.28 o                         
  -4   1  14         34.62         26.42         0.53 o                         
  -3   1  14        534.56        539.01         6.11 o                         
  -2   1  14       1216.04       1205.42        13.24 o                         
  -1   1  14         11.93          8.16         0.48 o                         
   0   1  14         65.52         63.00         1.20 o                         
   1   1  14        213.21        187.33         2.81 o                         
   2   1  14          0.42         -0.16         0.48 o                         
   3   1  14        128.68        103.04         1.84 o                         
   4   1  14        652.44        624.38         8.37 o                         
   5   1  14         51.18         33.11         1.23 o                         
   6   1  14         12.86         15.36         1.00 o                         
   7   1  14         36.00         40.36         1.52 o                         
   8   1  14          0.08          0.00         0.78 o                         
   9   1  14          0.34          0.42         1.32 o                         
  10   1  14         41.33         47.05         3.56 o                         
  11   1  14        152.01        169.09         5.42 o                         
  12   1  14         18.22         20.04         2.18 o                         
 -14   2  14         32.91         33.53         2.41 o                         
 -13   2  14        103.80        106.01         2.77 o                         
 -12   2  14         53.85         58.73         1.91 o                         
 -11   2  14          3.36          4.29         0.84 o                         
 -10   2  14          4.49          4.42         0.77 o                         
  -9   2  14          5.89          8.58         0.81 o                         
  -8   2  14         72.08         69.10         1.66 o                         
  -7   2  14          0.26          0.37         0.38 o                         
  -6   2  14         90.71         87.32         1.53 o                         
  -5   2  14        263.01        276.48         4.11 o                         
  -4   2  14          0.69         -0.08         0.24 o                         
  -3   2  14        127.23        123.03         2.35 o                         
  -2   2  14        525.62        557.06        15.83 o                         
  -1   2  14         98.99        101.94         2.04 o                         
   0   2  14         18.43         23.08         1.48 o                         
   1   2  14         87.47         87.37         2.60 o                         
   2   2  14        232.50        234.60         6.46 o                         
   3   2  14        303.05        253.29         3.72 o                         
   4   2  14         15.47          8.93         0.60 o                         
   5   2  14        283.87        280.88         4.17 o                         
   6   2  14          7.01          7.79         0.66 o                         
   7   2  14         43.79         40.98         1.54 o                         
   8   2  14        342.90        341.92         6.36 o                         
   9   2  14         15.84         14.59         1.25 o                         
  10   2  14        213.80        219.12         6.80 o                         
  11   2  14          4.42          4.72         1.56 o                         
 -14   3  14          0.45          0.85         1.03 o                         
 -13   3  14          0.45          0.38         0.88 o                         
 -12   3  14          7.54          5.93         1.89 o                         
 -11   3  14          1.95          2.02         0.84 o                         
 -10   3  14          0.46          0.85         0.86 o                         
  -9   3  14        124.37        118.22         2.21 o                         
  -8   3  14         65.49         63.80         1.59 o                         
  -7   3  14        128.08        120.27         2.01 o                         
  -6   3  14          0.02          0.32         0.39 o                         
  -5   3  14         74.96         68.72         1.30 o                         
  -4   3  14       1448.96       1451.93        18.38 o                         
  -3   3  14        444.11        395.33         5.86 o                         
  -2   3  14         56.87         58.91         1.13 o                         
  -1   3  14         85.70         76.13         1.37 o                         
   0   3  14        148.66        165.05         2.52 o                         
   1   3  14       2485.04       2286.80        36.83 o                         
   2   3  14       1112.58       1007.86        15.87 o                         
   3   3  14        525.89        490.63         8.11 o                         
   4   3  14         22.13         21.64         1.09 o                         
   5   3  14          7.06          9.14         0.77 o                         
   6   3  14         38.95         41.51         1.66 o                         
   7   3  14         75.41         82.94         2.08 o                         
   8   3  14        368.39        367.78         6.78 o                         
   9   3  14          5.04          3.86         0.95 o                         
  10   3  14        212.26        218.40         5.11 o                         
 -14   4  14         11.94         11.13         1.23 o                         
 -13   4  14         21.58         25.59         1.92 o                         
 -12   4  14         16.97         17.45         1.21 o                         
 -11   4  14          4.80          3.74         0.99 o                         
 -10   4  14         41.61         42.39         1.50 o                         
  -9   4  14         11.74         11.26         0.67 o                         
  -8   4  14         30.95         33.57         0.96 o                         
  -7   4  14         25.74         25.79         0.81 o                         
  -6   4  14          2.73          2.70         0.44 o                         
  -5   4  14         96.11         93.66         1.35 o                         
  -4   4  14         38.73         42.53         0.97 o                         
  -3   4  14         18.58         24.42         0.90 o                         
  -2   4  14          0.03          0.54         0.34 o                         
  -1   4  14          2.51          4.23         0.41 o                         
   0   4  14          9.92          7.20         0.67 o                         
   1   4  14        185.62        154.67         2.93 o                         
   2   4  14          0.40          0.43         0.43 o                         
   3   4  14         41.04         38.24         1.30 o                         
   4   4  14          4.32          5.19         0.53 o                         
   5   4  14        100.00         98.80         1.90 o                         
   6   4  14         11.24         11.18         0.72 o                         
   7   4  14         48.45         43.63         1.64 o                         
   8   4  14          5.33          3.32         1.25 o                         
  11   4  14          6.28          6.54         1.71 o                         
 -13   5  14         66.28         58.57         1.98 o                         
 -12   5  14          1.72          3.31         0.94 o                         
 -11   5  14         72.62         77.82         2.13 o                         
 -10   5  14         17.99         15.53         0.98 o                         
  -9   5  14        116.09        119.08         2.62 o                         
  -8   5  14         13.03         12.83         0.70 o                         
  -7   5  14          1.36          0.62         0.47 o                         
  -6   5  14          3.89          3.36         0.54 o                         
  -5   5  14          0.37         -0.09         0.32 o                         
  -4   5  14         75.33         72.57         1.64 o                         
  -3   5  14         67.71         59.27         1.00 o                         
  -2   5  14        454.99        428.91         5.81 o                         
  -1   5  14        340.53        301.04         4.23 o                         
   0   5  14        121.55        123.53         2.98 o                         
   1   5  14          3.82          3.63         0.41 o                         
   2   5  14        585.59        583.80         9.78 o                         
   3   5  14         12.77         11.69         0.88 o                         
   4   5  14         57.54         50.45         1.66 o                         
   5   5  14         15.33         18.21         1.14 o                         
   6   5  14        235.66        243.51         6.90 o                         
   7   5  14         11.23         12.43         1.08 o                         
   8   5  14         38.49         39.15         2.02 o                         
   9   5  14         45.61         48.23         2.86 o                         
  10   5  14        178.63        191.01        14.82 o                         
 -13   6  14          2.70          2.70         1.45 o                         
 -12   6  14          8.40          7.30         0.99 o                         
 -11   6  14         12.18         12.59         1.06 o                         
 -10   6  14         10.58         10.25         0.75 o                         
  -9   6  14          5.68          6.32         0.67 o                         
  -8   6  14          6.05          6.18         0.65 o                         
  -7   6  14         30.37         29.01         0.93 o                         
  -6   6  14         14.93         12.32         0.65 o                         
  -5   6  14          9.20          7.30         0.53 o                         
  -4   6  14         87.19         82.61         1.28 o                         
  -3   6  14          0.40          0.37         0.43 o                         
  -2   6  14         34.24         29.09         0.88 o                         
  -1   6  14         11.83         13.52         0.82 o                         
   0   6  14          0.01          0.70         0.49 o                         
   1   6  14          9.62          8.24         0.61 o                         
   2   6  14         38.54         36.18         1.38 o                         
   3   6  14         15.86         14.22         1.03 o                         
   4   6  14        142.36        128.26         2.97 o                         
   5   6  14         13.76         14.41         1.10 o                         
   6   6  14          5.79          6.19         2.34 o                         
   7   6  14          0.00         -0.06         0.73 o                         
   8   6  14        191.44        187.64         4.21 o                         
   9   6  14         87.18         95.62         4.15 o                         
  10   6  14        192.64        215.90         6.64 o                         
 -10   7  14          0.00          0.52         1.04 o                         
  -9   7  14          0.00          0.14         0.78 o                         
  -8   7  14          3.19          3.30         0.77 o                         
  -7   7  14        115.10        108.14         2.51 o                         
  -6   7  14         11.94         13.09         1.04 o                         
  -5   7  14         28.22         25.22         1.16 o                         
  -4   7  14          0.11          0.44         0.48 o                         
  -3   7  14         13.96         13.81         0.69 o                         
  -2   7  14         94.31         79.82         1.62 o                         
  -1   7  14         45.18         49.71         1.50 o                         
   0   7  14        131.25        120.08         3.01 o                         
   1   7  14         58.57         57.88         1.41 o                         
   2   7  14        443.15        434.11         6.37 o                         
   3   7  14          0.46          0.95         0.62 o                         
   4   7  14         70.86         74.17         1.75 o                         
   5   7  14         48.72         48.95         1.42 o                         
   6   7  14        167.22        164.44         3.68 o                         
   7   7  14         20.02         17.62         1.48 o                         
   8   7  14          4.78          5.44         0.86 o                         
   9   7  14          0.54          1.33         1.08 o                         
 -10   8  14         13.51         13.13         1.56 o                         
  -9   8  14          3.12          2.86         1.19 o                         
  -8   8  14          0.04         -1.19         1.19 o                         
  -7   8  14         31.92         32.86         1.97 o                         
  -6   8  14          0.01         -0.50         0.83 o                         
  -5   8  14         72.76         71.42         1.98 o                         
  -4   8  14         63.37         65.28         1.87 o                         
  -3   8  14          9.67          9.48         0.67 o                         
  -2   8  14          6.10          9.31         0.80 o                         
  -1   8  14          3.03          4.76         0.63 o                         
   0   8  14          5.08          4.90         0.64 o                         
   1   8  14         25.23         23.24         0.99 o                         
   2   8  14        142.81        141.28         2.60 o                         
   3   8  14         13.86         13.15         1.29 o                         
   4   8  14          0.14         -0.53         0.70 o                         
   5   8  14          5.29          6.76         0.84 o                         
   6   8  14         26.99         29.96         1.26 o                         
   7   8  14         45.52         42.11         1.79 o                         
   8   8  14          7.65         10.64         1.24 o                         
 -10   9  14          4.09          4.20         1.40 o                         
  -9   9  14          0.51          1.92         1.30 o                         
  -8   9  14          9.61          8.41         1.56 o                         
  -7   9  14         24.53         20.82         1.87 o                         
  -6   9  14         31.91         32.65         2.18 o                         
  -5   9  14          2.26          2.28         1.40 o                         
  -4   9  14          6.19          5.19         1.30 o                         
  -3   9  14         11.14         10.75         1.40 o                         
  -2   9  14          8.74          8.57         1.19 o                         
  -1   9  14         55.60         60.50         1.85 o                         
   0   9  14         21.85         21.48         1.07 o                         
   1   9  14         92.73         89.52         1.96 o                         
   2   9  14         52.92         54.08         1.52 o                         
   3   9  14          0.44          1.04         0.75 o                         
   4   9  14          1.63          1.84         0.77 o                         
   5   9  14          6.64          5.48         0.84 o                         
   6   9  14         54.84         56.76         2.24 o                         
   7   9  14         44.56         42.98         2.75 o                         
  -8  10  14         10.33          8.25         1.71 o                         
  -7  10  14         36.28         35.35         2.39 o                         
  -6  10  14         16.41         17.08         1.82 o                         
  -5  10  14         38.06         36.96         2.39 o                         
  -4  10  14         13.59         10.64         1.71 o                         
  -2  10  14          0.00         -0.47         1.45 o                         
  -1  10  14          7.23          7.88         1.01 o                         
   0  10  14          0.15          0.13         1.12 o                         
   1  10  14        128.45        127.29         7.06 o                         
   2  10  14         76.00         83.10         2.40 o                         
   3  10  14          3.11          4.08         2.49 o                         
   4  10  14          9.16         11.36         1.20 o                         
   5  10  14          2.61          1.09         1.61 o                         
  -4  11  14         14.09         14.33         1.92 o                         
  -2  11  14          6.04          4.88         1.61 o                         
  -1  11  14         11.55          9.14         1.66 o                         
   0  11  14         10.10          9.38         2.70 o                         
   1  11  14         33.36         36.43         2.54 o                         
   2  11  14          0.27          0.22         1.03 o                         
 -14   1  15          0.94          4.52         1.10 o                         
 -13   1  15         20.54         20.12         1.36 o                         
 -12   1  15         11.42         11.24         1.10 o                         
 -11   1  15          5.76          4.30         0.86 o                         
 -10   1  15          0.46         -0.42         0.91 o                         
  -9   1  15         82.72         83.73         2.96 o                         
  -8   1  15         17.17         13.80         0.75 o                         
  -7   1  15          9.54          9.33         0.60 o                         
  -6   1  15        406.25        383.92         6.77 o                         
  -5   1  15        858.26        819.58        14.87 o                         
  -4   1  15          1.23          2.82         0.30 o                         
  -3   1  15         57.67         50.36         0.87 o                         
  -2   1  15         47.55         52.74         1.05 o                         
  -1   1  15         85.78         77.71         1.39 o                         
   0   1  15        923.08        863.00        11.15 o                         
   1   1  15        230.28        211.78         3.16 o                         
   2   1  15        140.39        137.05         3.17 o                         
   3   1  15          8.09          7.11         0.56 o                         
   4   1  15        291.37        252.30         3.81 o                         
   5   1  15         51.69         51.14         1.61 o                         
   6   1  15         81.69         79.67         2.13 o                         
   7   1  15        169.02        163.47         3.54 o                         
   8   1  15          1.86          1.79         1.45 o                         
   9   1  15          6.81          7.25         1.12 o                         
  10   1  15        125.10        129.68         4.78 o                         
  11   1  15         10.91         11.75         1.36 o                         
 -14   2  15        132.42        140.99         4.88 o                         
 -13   2  15         11.10         13.15         1.21 o                         
 -12   2  15         20.89         23.62         1.92 o                         
 -11   2  15         32.94         36.58         2.00 o                         
 -10   2  15          3.85          3.48         0.79 o                         
  -9   2  15         43.76         46.49         1.50 o                         
  -8   2  15        374.02        378.03         8.55 o                         
  -7   2  15         61.68         57.88         1.47 o                         
  -6   2  15         19.89         19.96         0.68 o                         
  -5   2  15        362.48        374.58         6.09 o                         
  -4   2  15         19.85         13.56         1.17 o                         
  -3   2  15         30.97         30.89         0.95 o                         
  -2   2  15         92.10         88.59         1.87 o                         
  -1   2  15         23.89         21.76         0.81 o                         
   0   2  15        678.04        652.95        10.50 o                         
   1   2  15         86.55         72.72         2.36 o                         
   2   2  15         82.81         77.51         2.57 o                         
   3   2  15        617.18        574.29         7.72 o                         
   4   2  15         33.17         31.36         0.98 o                         
   5   2  15        199.13        170.13         2.82 o                         
   6   2  15          6.72          9.26         0.70 o                         
   7   2  15          4.93          2.30         0.83 o                         
   8   2  15          1.51          1.40         1.04 o                         
   9   2  15         38.59         38.64         1.68 o                         
  10   2  15          3.26          4.18         1.09 o                         
  11   2  15         17.74         19.52         2.02 o                         
 -14   3  15          7.65          9.26         1.25 o                         
 -13   3  15         55.06         54.31         1.96 o                         
 -12   3  15          1.62          1.61         0.89 o                         
 -11   3  15         15.85         16.07         2.00 o                         
 -10   3  15         65.65         67.33         3.66 o                         
  -9   3  15        238.97        248.41         4.04 o                         
  -8   3  15          1.35          1.08         0.51 o                         
  -7   3  15        109.78         94.41         2.42 o                         
  -6   3  15         46.42         45.41         1.40 o                         
  -5   3  15          0.00          0.68         0.39 o                         
  -4   3  15          0.95          5.37         0.57 o                         
  -3   3  15          9.45          3.42         0.42 o                         
  -2   3  15         25.78         20.94         0.67 o                         
  -1   3  15         17.29         19.78         0.66 o                         
   0   3  15         12.82         13.47         0.60 o                         
   1   3  15        144.86        125.31         3.43 o                         
   2   3  15         34.80         36.96         1.87 o                         
   3   3  15         21.35         20.91         0.99 o                         
   4   3  15         83.64         72.81         1.83 o                         
   5   3  15         15.79         15.34         0.90 o                         
   6   3  15         85.70         90.46         2.20 o                         
   7   3  15          9.63         11.48         0.82 o                         
   8   3  15          0.39         -0.72         0.95 o                         
   9   3  15         38.10         39.43         3.87 o                         
  10   3  15          7.11          6.54         1.82 o                         
  11   3  15         64.03         64.27         3.53 o                         
 -14   4  15         12.37         13.12         1.76 o                         
 -13   4  15         11.08         10.33         1.14 o                         
 -12   4  15         13.01         12.29         1.14 o                         
 -11   4  15          0.74          0.16         0.81 o                         
 -10   4  15          0.13         -0.28         0.81 o                         
  -9   4  15         82.12         81.51         1.64 o                         
  -8   4  15        146.72        149.88         3.08 o                         
  -7   4  15         11.26         10.51         0.61 o                         
  -6   4  15         64.30         69.35         1.39 o                         
  -5   4  15          3.08          3.69         0.33 o                         
  -4   4  15          0.45          0.43         0.40 o                         
  -3   4  15          6.44          8.44         0.51 o                         
  -2   4  15        108.91        109.31         2.37 o                         
  -1   4  15        260.97        233.85         3.41 o                         
   0   4  15         62.89         54.01         2.88 o                         
   1   4  15        301.48        275.72         4.81 o                         
   2   4  15          3.07          1.55         0.43 o                         
   3   4  15        444.54        413.26         5.78 o                         
   4   4  15         49.74         41.60         1.28 o                         
   5   4  15          4.81          5.80         0.64 o                         
   6   4  15         10.73         13.15         1.00 o                         
   7   4  15        165.72        169.44         5.04 o                         
 -13   5  15         21.10         20.74         1.34 o                         
 -12   5  15          1.57          1.44         0.95 o                         
 -11   5  15         73.47         75.85         2.15 o                         
 -10   5  15        117.16        112.82         2.66 o                         
  -9   5  15          1.03          1.43         0.59 o                         
  -8   5  15          9.50          7.56         0.74 o                         
  -7   5  15          3.32          2.59         0.67 o                         
  -6   5  15         10.52         10.34         0.59 o                         
  -5   5  15        118.92        121.52         2.03 o                         
  -4   5  15         34.41         32.99         0.79 o                         
  -3   5  15        182.70        157.09         2.53 o                         
  -2   5  15          2.49          4.99         0.45 o                         
  -1   5  15          6.62          2.46         0.42 o                         
   0   5  15        114.70        101.74         2.10 o                         
   1   5  15          0.16         -0.43         0.64 o                         
   2   5  15         14.54         13.29         1.61 o                         
   3   5  15          0.16          0.34         1.25 o                         
   4   5  15          0.04          0.28         0.73 o                         
   5   5  15         13.20         13.10         1.08 o                         
   6   5  15          7.07          7.54         1.27 o                         
   7   5  15         15.32         15.76         3.06 o                         
   8   5  15          5.41          7.17         1.01 o                         
   9   5  15          1.06          4.10         1.66 o                         
  10   5  15          6.24          6.97         1.35 o                         
 -13   6  15         19.13         21.70         1.97 o                         
 -12   6  15         23.94         24.71         1.92 o                         
 -11   6  15          1.81          2.52         0.94 o                         
 -10   6  15          0.77          0.91         0.63 o                         
  -9   6  15         51.83         51.39         1.69 o                         
  -8   6  15          5.07          5.20         0.63 o                         
  -7   6  15          5.73          4.00         0.58 o                         
  -6   6  15         18.42         17.86         0.74 o                         
  -5   6  15         20.84         22.83         0.86 o                         
  -4   6  15          7.34          6.37         0.53 o                         
  -3   6  15         41.22         36.52         0.99 o                         
  -2   6  15        162.35        182.29         2.95 o                         
  -1   6  15         21.62         21.79         0.96 o                         
   0   6  15         20.64         21.74         1.35 o                         
   1   6  15          3.80          2.90         0.73 o                         
   2   6  15         88.26         85.75         4.02 o                         
   3   6  15         15.71         16.32         1.08 o                         
   4   6  15          0.12          0.21         0.76 o                         
   5   6  15          0.00          0.92         0.83 o                         
   6   6  15         14.08         13.47         1.15 o                         
   7   6  15         22.61         25.84         1.31 o                         
   8   6  15          3.20          3.79         0.81 o                         
   9   6  15          0.74          2.40         1.30 o                         
 -10   7  15          0.24         -0.88         0.88 o                         
  -9   7  15          0.00         -0.43         0.77 o                         
  -8   7  15          0.00         -0.75         0.75 o                         
  -7   7  15          9.11          7.06         0.84 o                         
  -6   7  15          3.56          5.50         0.84 o                         
  -5   7  15         57.31         56.14         1.70 o                         
  -4   7  15         21.44         18.58         1.05 o                         
  -3   7  15         11.07         13.59         0.73 o                         
  -2   7  15          2.11          1.29         0.53 o                         
  -1   7  15          3.20          3.90         0.71 o                         
   0   7  15          4.45          3.21         0.59 o                         
   1   7  15         12.44         11.44         0.75 o                         
   2   7  15        149.36        141.42         3.05 o                         
   3   7  15          2.19          1.61         0.67 o                         
   4   7  15         19.96         17.13         1.25 o                         
   5   7  15         15.06         14.98         1.35 o                         
   6   7  15         14.00         13.06         0.94 o                         
   7   7  15         22.96         24.31         1.44 o                         
   8   7  15          0.90         -0.15         0.84 o                         
 -10   8  15          8.14          6.90         1.45 o                         
  -9   8  15         13.56         11.42         1.51 o                         
  -8   8  15         29.48         27.36         1.92 o                         
  -7   8  15          5.81          5.29         1.35 o                         
  -6   8  15         90.86         91.77         2.36 o                         
  -5   8  15         26.64         29.15         2.80 o                         
  -4   8  15         14.81         17.45         1.06 o                         
  -3   8  15         23.38         24.13         1.33 o                         
  -2   8  15         72.13         78.36         3.92 o                         
  -1   8  15         11.14         12.86         0.94 o                         
   0   8  15          0.91          1.41         0.62 o                         
   1   8  15         32.16         30.95         1.34 o                         
   2   8  15         28.03         27.47         1.36 o                         
   3   8  15         13.51         17.70         0.98 o                         
   4   8  15          4.81          5.36         0.80 o                         
   5   8  15          0.22          0.86         0.76 o                         
   6   8  15         19.95         16.11         1.06 o                         
   7   8  15         30.77         34.05         1.68 o                         
 -10   9  15          0.06          0.10         1.35 o                         
  -9   9  15         12.37         11.37         1.61 o                         
  -8   9  15          4.24          2.60         1.45 o                         
  -7   9  15          7.44          5.40         1.51 o                         
  -6   9  15         12.71         11.89         1.56 o                         
  -5   9  15          1.72          2.91         1.35 o                         
  -4   9  15          0.59          2.80         1.30 o                         
  -3   9  15          5.27          5.19         1.35 o                         
  -2   9  15         13.24         12.46         1.25 o                         
  -1   9  15          3.54          3.75         0.69 o                         
   0   9  15          5.26          3.94         0.76 o                         
   1   9  15        309.24        314.50         4.82 o                         
   2   9  15          2.36          2.22         0.79 o                         
   3   9  15         11.40         11.22         1.10 o                         
   4   9  15          0.44          0.74         0.80 o                         
   5   9  15         34.52         30.12         1.31 o                         
   6   9  15          0.60          1.64         0.82 o                         
  -7  10  15         25.31         23.83         2.08 o                         
  -6  10  15         33.83         38.41         2.44 o                         
  -5  10  15         47.96         48.23         2.65 o                         
  -4  10  15         35.15         36.96         2.44 o                         
  -3  10  15         34.45         36.13         2.49 o                         
  -1  10  15         17.39         17.73         1.69 o                         
   0  10  15         76.84         76.26         2.22 o                         
   1  10  15          1.95          3.43         1.56 o                         
   2  10  15         15.52         15.48         2.21 o                         
   3  10  15          2.31          1.58         1.43 o                         
   4  10  15          7.90          9.19         1.17 o                         
  -2  11  15          3.53          3.58         1.45 o                         
  -1  11  15          6.49          6.85         1.61 o                         
   0  11  15          0.02         -0.12         1.45 o                         
   1  11  15         28.88         32.34         2.23 o                         
 -11   0  16         14.76         12.87         1.51 o                         
 -10   0  16          3.84          6.49         1.19 o                         
  -9   0  16        363.37        377.14         9.40 o                         
  -8   0  16        134.89        120.23         3.69 o                         
  -7   0  16        315.49        312.70         5.27 o                         
  -6   0  16        179.38        172.13         3.11 o                         
  -5   0  16          0.31          0.94         0.57 o                         
  -4   0  16        173.14        167.39         3.06 o                         
  -3   0  16        370.76        389.99         6.46 o                         
  -2   0  16         62.23         75.38         2.34 o                         
  -1   0  16        167.01        184.69         5.40 o                         
   0   0  16        183.81        187.56         3.63 o                         
   1   0  16        356.40        364.15         6.22 o                         
   2   0  16         25.74         31.82         2.13 o                         
   3   0  16         10.40          3.53         0.88 o                         
   4   0  16         30.26         14.07         1.30 o                         
   5   0  16         69.90         73.04         2.80 o                         
   6   0  16         49.57         33.17         1.97 o                         
   7   0  16        731.25        748.05        17.70 o                         
   8   0  16         14.83         15.68         1.66 o                         
   9   0  16         15.35         16.51         1.76 o                         
  10   0  16         32.25         33.43         2.39 o                         
  11   0  16         18.80         22.43         2.28 o                         
 -14   1  16          5.21          7.96         1.16 o                         
 -13   1  16          5.38          6.87         2.62 o                         
 -12   1  16          2.64          3.32         1.32 o                         
 -11   1  16         36.37         37.06         1.52 o                         
 -10   1  16         47.54         46.20         2.23 o                         
  -9   1  16        111.56        110.47         3.58 o                         
  -8   1  16        726.31        687.00        15.88 o                         
  -7   1  16         71.07         59.93         1.41 o                         
  -6   1  16         65.76         55.65         1.34 o                         
  -5   1  16        271.77        250.54         3.58 o                         
  -4   1  16        798.88        762.72         9.90 o                         
  -3   1  16         20.37         18.33         0.54 o                         
  -2   1  16         50.59         40.18         1.23 o                         
  -1   1  16          9.09          5.98         0.46 o                         
   0   1  16       1697.61       1559.15        19.79 o                         
   1   1  16          0.20         -0.05         0.41 o                         
   2   1  16       1222.04       1139.56        18.02 o                         
   3   1  16        697.50        604.52        12.07 o                         
   4   1  16         89.76         75.06         1.58 o                         
   5   1  16         51.19         52.71         1.66 o                         
   6   1  16         33.54         28.65         2.88 o                         
   7   1  16         58.62         58.76         1.91 o                         
   8   1  16         23.80         24.23         1.37 o                         
   9   1  16        125.22        123.28         3.12 o                         
  10   1  16          5.11          5.29         1.66 o                         
  11   1  16          5.79          6.39         1.76 o                         
 -14   2  16         13.56         16.51         1.87 o                         
 -13   2  16          1.28          0.52         0.99 o                         
 -12   2  16          2.86          4.18         0.95 o                         
 -11   2  16         55.57         56.24         2.70 o                         
 -10   2  16          1.97          2.10         0.79 o                         
  -9   2  16         23.23         21.70         1.10 o                         
  -8   2  16        257.89        262.97         3.82 o                         
  -7   2  16          0.66          0.66         0.43 o                         
  -6   2  16          1.80          1.58         0.42 o                         
  -5   2  16         17.12         14.50         0.93 o                         
  -4   2  16         30.04         23.46         0.88 o                         
  -3   2  16        188.39        186.82         5.61 o                         
  -2   2  16        447.58        434.03         7.16 o                         
  -1   2  16        243.26        221.73         3.96 o                         
   0   2  16        197.72        168.49         3.19 o                         
   1   2  16        252.46        231.12         4.05 o                         
   2   2  16        507.18        461.73         7.76 o                         
   3   2  16        105.99         77.10         2.45 o                         
   4   2  16          0.83          0.23         0.52 o                         
   5   2  16          3.15          1.49         0.55 o                         
   6   2  16        110.93        109.95         2.66 o                         
   7   2  16          0.04         -0.04         1.06 o                         
   8   2  16          0.20          1.26         0.88 o                         
   9   2  16         14.89         12.61         1.82 o                         
  10   2  16         69.51         69.44         4.10 o                         
  11   2  16          1.30          0.42         1.76 o                         
 -14   3  16         12.33          9.71         1.23 o                         
 -13   3  16          2.81          4.14         1.06 o                         
 -12   3  16          1.45          1.42         0.93 o                         
 -11   3  16         12.48         12.23         1.06 o                         
 -10   3  16         97.29        101.26         2.50 o                         
  -9   3  16        203.06        202.26         8.38 o                         
  -8   3  16          9.75          6.93         0.56 o                         
  -7   3  16        203.39        207.53         3.77 o                         
  -6   3  16        229.61        229.12         4.39 o                         
  -5   3  16         80.77         88.24         1.60 o                         
  -4   3  16        572.99        531.37         7.08 o                         
  -3   3  16        590.10        555.15         7.37 o                         
  -2   3  16        500.56        445.61         6.05 o                         
  -1   3  16        170.06        162.12         2.55 o                         
   0   3  16        199.93        188.36         4.42 o                         
   1   3  16        631.28        593.66        13.50 o                         
   2   3  16         45.23         39.92         1.26 o                         
   3   3  16         15.89         16.86         1.04 o                         
   4   3  16          6.55          5.73         0.73 o                         
   5   3  16        211.66        211.16         4.07 o                         
   6   3  16          0.66          0.91         0.62 o                         
   7   3  16          0.79          1.64         0.77 o                         
   8   3  16          6.36          6.27         1.00 o                         
   9   3  16        301.91        309.91         8.88 o                         
  10   3  16         93.88         89.24         4.05 o                         
 -14   4  16         33.08         31.20         2.28 o                         
 -13   4  16          1.22          0.13         1.40 o                         
 -12   4  16         25.50         27.93         1.45 o                         
 -11   4  16          8.05          8.57         0.99 o                         
 -10   4  16         35.17         38.12         1.47 o                         
  -9   4  16          0.41          0.41         0.56 o                         
  -8   4  16          7.40          6.88         0.62 o                         
  -7   4  16          5.56          4.92         0.54 o                         
  -6   4  16        118.64        114.76         2.00 o                         
  -5   4  16         67.84         70.70         1.13 o                         
  -4   4  16         80.98         71.91         1.91 o                         
  -3   4  16        328.82        353.97         7.00 o                         
  -2   4  16         56.60         54.80         1.63 o                         
  -1   4  16         25.45         31.16         1.18 o                         
   0   4  16         89.33         86.72         1.63 o                         
   1   4  16        199.77        175.22         3.34 o                         
   2   4  16        254.33        236.73         3.56 o                         
   3   4  16          0.40          0.18         0.50 o                         
   4   4  16        208.98        190.32         3.08 o                         
   5   4  16          3.89          4.10         0.69 o                         
   6   4  16          4.23          3.77         0.89 o                         
   7   4  16          5.35          4.26         1.30 o                         
 -13   5  16         26.77         24.34         1.43 o                         
 -12   5  16          0.71          0.26         1.30 o                         
 -11   5  16         22.31         24.38         1.30 o                         
 -10   5  16         37.28         38.22         1.69 o                         
  -9   5  16          0.77          1.15         0.58 o                         
  -8   5  16         37.24         40.46         1.12 o                         
  -7   5  16         82.52         89.76         1.73 o                         
  -6   5  16         17.09         20.09         0.78 o                         
  -5   5  16        377.27        381.03         5.30 o                         
  -4   5  16         34.36         31.49         0.73 o                         
  -3   5  16         82.18         66.79         1.59 o                         
  -2   5  16          8.17          8.71         0.56 o                         
  -1   5  16         52.17         45.38         1.27 o                         
   0   5  16        491.63        502.71         8.26 o                         
   1   5  16        112.22        112.06         2.61 o                         
   2   5  16         51.30         44.91         1.54 o                         
   3   5  16          7.96          8.95         0.91 o                         
   4   5  16        140.91        144.40         3.26 o                         
   5   5  16        141.96        145.77         5.24 o                         
   6   5  16         47.12         52.15         1.83 o                         
   7   5  16        203.96        198.77         4.25 o                         
   8   5  16          5.61          6.56         1.06 o                         
   9   5  16         10.92          8.31         1.76 o                         
 -12   6  16          3.81          3.56         0.97 o                         
 -11   6  16          2.20          2.02         0.88 o                         
 -10   6  16          2.35          1.83         1.06 o                         
  -9   6  16         32.26         32.66         1.56 o                         
  -8   6  16         37.97         36.80         1.42 o                         
  -7   6  16         59.86         60.01         1.37 o                         
  -6   6  16         15.23         16.42         0.85 o                         
  -5   6  16         53.58         57.64         1.67 o                         
  -4   6  16          0.21          0.34         0.42 o                         
  -3   6  16         15.95         15.05         0.70 o                         
  -2   6  16        144.46        126.94         2.22 o                         
  -1   6  16         33.82         37.73         2.08 o                         
   0   6  16          1.75          2.86         1.04 o                         
   1   6  16         11.57         10.29         1.87 o                         
   2   6  16         11.44          9.50         0.94 o                         
   3   6  16          0.22          0.69         0.82 o                         
   4   6  16          0.69          0.79         0.93 o                         
   5   6  16        145.85        143.12         4.26 o                         
   6   6  16          3.09          4.73         1.01 o                         
   7   6  16          0.81          0.49         0.76 o                         
   8   6  16         32.67         31.34         1.31 o                         
   9   6  16        312.40        321.05        11.52 o                         
 -10   7  16          3.79          3.32         1.35 o                         
  -9   7  16         27.00         29.18         1.82 o                         
  -8   7  16          0.11          0.88         0.83 o                         
  -7   7  16          7.72          7.11         0.88 o                         
  -6   7  16         12.06         11.99         0.94 o                         
  -5   7  16         20.40         18.13         1.06 o                         
  -4   7  16          0.75          0.55         0.69 o                         
  -3   7  16          5.59          4.33         0.59 o                         
  -2   7  16        117.38        122.41         2.70 o                         
  -1   7  16         12.05         13.20         1.09 o                         
   0   7  16          8.40         11.38         0.74 o                         
   1   7  16        124.18        121.93         2.30 o                         
   2   7  16         14.72         14.16         1.11 o                         
   3   7  16          0.07          0.12         0.66 o                         
   4   7  16         77.38         80.42         1.87 o                         
   5   7  16         68.20         74.22         1.83 o                         
   6   7  16          8.48          7.02         1.00 o                         
   7   7  16          4.96          8.91         2.23 o                         
   8   7  16         18.82         17.86         1.22 o                         
  -9   8  16         19.40         20.19         1.76 o                         
  -8   8  16          4.94          3.79         1.35 o                         
  -7   8  16         17.29         17.03         1.71 o                         
  -6   8  16         66.99         68.11         2.91 o                         
  -5   8  16          4.49          6.03         0.92 o                         
  -4   8  16         10.41         13.91         1.04 o                         
  -3   8  16         75.64         74.99         2.13 o                         
  -2   8  16          6.79          6.62         0.71 o                         
  -1   8  16        107.06        112.63         3.19 o                         
   0   8  16          0.00         -0.56         0.64 o                         
   1   8  16         11.60         11.81         0.87 o                         
   2   8  16         42.20         45.69         1.39 o                         
   3   8  16         32.08         29.45         1.40 o                         
   4   8  16         19.20         19.20         1.28 o                         
   5   8  16         16.44         16.94         1.03 o                         
   6   8  16         62.08         63.34         2.23 o                         
   7   8  16         24.87         25.20         1.53 o                         
  -9   9  16         24.77         23.62         1.97 o                         
  -8   9  16         37.01         26.58         2.08 o                         
  -7   9  16          6.54          3.11         1.40 o                         
  -6   9  16         98.74         89.86         3.58 o                         
  -5   9  16          5.85          6.80         1.45 o                         
  -4   9  16          4.31          2.86         1.35 o                         
  -3   9  16          0.29         -0.10         1.30 o                         
  -1   9  16          8.70          6.92         0.79 o                         
   0   9  16         37.29         36.06         1.67 o                         
   1   9  16        163.34        163.41         3.76 o                         
   2   9  16         15.06         17.42         1.69 o                         
   3   9  16         98.55         98.98         2.21 o                         
   4   9  16         87.28         91.42         3.09 o                         
   5   9  16         14.70         14.87         1.04 o                         
   6   9  16          0.39         -0.31         1.51 o                         
  -7  10  16          7.17          5.14         1.61 o                         
  -6  10  16         28.49         29.33         2.28 o                         
  -5  10  16          8.51          8.67         1.71 o                         
  -4  10  16         22.82         19.41         2.02 o                         
  -3  10  16         10.91         12.04         1.82 o                         
  -1  10  16          2.15          3.11         1.56 o                         
   0  10  16          0.01          0.04         0.96 o                         
   1  10  16         69.43         63.63         3.14 o                         
   2  10  16          0.01          0.00         0.96 o                         
   3  10  16          5.99          4.67         1.51 o                         
 -14   1  17         22.84         23.88         2.18 o                         
 -13   1  17          0.12          1.35         0.92 o                         
 -12   1  17         16.12         15.99         1.51 o                         
 -11   1  17         43.50         44.33         2.34 o                         
 -10   1  17          1.99          2.02         1.09 o                         
  -9   1  17        378.09        390.74         9.66 o                         
  -8   1  17          0.03         -0.62         0.93 o                         
  -7   1  17        176.62        169.49         5.17 o                         
  -6   1  17         41.95         39.61         1.30 o                         
  -5   1  17         94.75         77.92         1.82 o                         
  -4   1  17         35.67         26.84         0.78 o                         
  -3   1  17        227.27        199.39         2.98 o                         
  -2   1  17          5.88          6.34         0.60 o                         
  -1   1  17        624.71        634.83         8.40 o                         
   0   1  17        705.15        648.53         8.60 o                         
   1   1  17        289.00        276.89         5.01 o                         
   2   1  17          8.93          5.26         0.69 o                         
   3   1  17         27.21         27.75         1.15 o                         
   4   1  17          1.36          2.19         0.55 o                         
   5   1  17          8.01          7.76         0.92 o                         
   6   1  17        138.54        143.86         3.25 o                         
   7   1  17         77.15         72.90         2.18 o                         
   8   1  17         44.35         48.31         1.85 o                         
   9   1  17         95.58         87.44         2.61 o                         
  10   1  17         23.88         24.22         1.82 o                         
  11   1  17          0.07         -0.26         1.66 o                         
 -14   2  17          0.57          0.99         1.01 o                         
 -13   2  17         44.46         49.06         1.89 o                         
 -12   2  17         34.80         37.84         1.62 o                         
 -11   2  17          0.00          0.18         0.84 o                         
 -10   2  17        120.13        127.50         2.94 o                         
  -9   2  17         22.37         19.62         2.08 o                         
  -8   2  17        275.35        273.53         3.98 o                         
  -7   2  17          6.17          5.19         0.50 o                         
  -6   2  17          0.25          0.27         0.51 o                         
  -5   2  17         48.55         43.81         1.23 o                         
  -4   2  17          2.88          4.42         0.55 o                         
  -3   2  17          4.10          2.42         0.53 o                         
  -2   2  17          1.82          4.72         0.57 o                         
  -1   2  17          0.07          0.23         0.49 o                         
   0   2  17        955.58        872.50        11.40 o                         
   1   2  17         22.97         23.93         0.92 o                         
   2   2  17         18.28         15.78         0.88 o                         
   3   2  17        168.52        142.99         2.47 o                         
   4   2  17         56.67         63.64         1.47 o                         
   5   2  17          0.00         -0.41         0.59 o                         
   6   2  17        218.33        210.51         4.29 o                         
   7   2  17         14.93         15.58         1.17 o                         
   8   2  17        100.20         98.64         2.71 o                         
   9   2  17        322.44        326.62         6.35 o                         
  10   2  17          1.96          1.66         1.45 o                         
 -14   3  17         10.90         13.08         1.30 o                         
 -13   3  17         15.24         15.73         3.24 o                         
 -12   3  17          3.18          3.26         1.40 o                         
 -11   3  17          8.61          8.17         1.35 o                         
 -10   3  17          9.02         11.35         0.99 o                         
  -9   3  17         25.18         26.32         1.19 o                         
  -8   3  17         24.70         27.26         1.27 o                         
  -7   3  17         46.52         49.68         1.45 o                         
  -6   3  17         90.49         81.48         1.56 o                         
  -5   3  17         10.33         11.63         0.60 o                         
  -4   3  17        116.57         94.62         1.72 o                         
  -3   3  17        162.79        171.81         2.67 o                         
  -2   3  17          8.29          3.06         0.45 o                         
  -1   3  17         31.98         36.11         0.96 o                         
   0   3  17         42.98         41.73         1.24 o                         
   1   3  17        116.66        116.65         3.32 o                         
   2   3  17         50.25         52.64         2.02 o                         
   3   3  17          7.90          4.99         0.64 o                         
   4   3  17         45.07         50.93         1.52 o                         
   5   3  17          0.00         -0.20         0.61 o                         
   6   3  17        112.74        111.95         2.21 o                         
   7   3  17          1.19          0.60         1.82 o                         
   8   3  17         22.49         25.33         2.23 o                         
   9   3  17         13.75         12.10         1.92 o                         
 -13   4  17          5.95          5.60         1.08 o                         
 -12   4  17          1.07          1.22         1.01 o                         
 -11   4  17         23.52         24.27         1.30 o                         
 -10   4  17         23.97         22.83         1.21 o                         
  -9   4  17         84.33         84.12         1.70 o                         
  -8   4  17          2.69          2.48         0.71 o                         
  -7   4  17         12.41         12.44         0.69 o                         
  -6   4  17        239.31        247.43         3.66 o                         
  -5   4  17          1.66          1.70         0.47 o                         
  -4   4  17         14.72          9.89         0.69 o                         
  -3   4  17        255.89        216.86         3.24 o                         
  -2   4  17          3.02          2.84         0.46 o                         
  -1   4  17          5.05          3.42         0.48 o                         
   0   4  17         66.48         61.76         2.08 o                         
   1   4  17          4.81          3.81         0.59 o                         
   2   4  17        149.30        137.17         3.78 o                         
   3   4  17          0.32          0.04         0.52 o                         
   4   4  17        185.60        174.07         2.92 o                         
   5   4  17         91.94         97.64         8.59 o                         
   6   4  17          1.84          1.51         1.09 o                         
   7   4  17        112.58        122.77         4.15 o                         
 -13   5  17         12.91         14.14         1.30 o                         
 -12   5  17          6.96          6.76         1.06 o                         
 -11   5  17          0.74          0.46         0.94 o                         
 -10   5  17         69.92         67.31         4.02 o                         
  -9   5  17         16.68         16.43         1.03 o                         
  -8   5  17         49.10         48.34         1.99 o                         
  -7   5  17          0.20          0.19         0.56 o                         
  -6   5  17          3.21          3.39         0.55 o                         
  -5   5  17         92.55         94.83         1.77 o                         
  -4   5  17         59.80         61.16         1.16 o                         
  -3   5  17          1.19         -0.09         0.44 o                         
  -2   5  17         60.86         61.73         1.38 o                         
  -1   5  17         17.33         19.94         0.76 o                         
   0   5  17         44.03         34.21         1.92 o                         
   1   5  17         95.23         81.61         3.11 o                         
   2   5  17         11.32         13.60         1.03 o                         
   3   5  17          0.91          1.37         0.79 o                         
   4   5  17         14.21         12.76         1.08 o                         
   5   5  17         26.26         25.39         1.39 o                         
   6   5  17          5.71          7.98         1.02 o                         
   7   5  17          7.39          7.85         1.66 o                         
   8   5  17          5.67          5.73         1.15 o                         
 -12   6  17         27.30         29.49         2.18 o                         
 -11   6  17         29.09         28.95         1.43 o                         
 -10   6  17        102.48        101.98         2.51 o                         
  -9   6  17         19.53         18.21         0.90 o                         
  -8   6  17          0.48          1.13         0.61 o                         
  -7   6  17         17.19         19.71         0.85 o                         
  -6   6  17         47.13         50.67         2.34 o                         
  -5   6  17         75.42         76.21         2.86 o                         
  -4   6  17          6.27          8.10         0.86 o                         
  -3   6  17         97.33         95.54         1.80 o                         
  -2   6  17         10.31         12.25         0.71 o                         
  -1   6  17          4.44          4.53         0.61 o                         
   0   6  17         20.97         23.52         1.71 o                         
   1   6  17         36.30         35.07         1.41 o                         
   2   6  17        273.60        286.81         5.43 o                         
   3   6  17         16.52         14.59         1.12 o                         
   4   6  17         18.03         19.64         1.26 o                         
   5   6  17         36.69         37.83         3.50 o                         
   6   6  17         23.06         25.94         1.48 o                         
   7   6  17        113.35        107.56         3.89 o                         
   8   6  17        110.11        116.33         2.50 o                         
 -10   7  17         32.28         31.77         2.08 o                         
  -9   7  17          6.61          7.52         1.97 o                         
  -8   7  17          0.90          1.89         1.01 o                         
  -7   7  17         75.18         77.95         2.13 o                         
  -6   7  17         35.26         30.71         1.38 o                         
  -5   7  17          4.37          4.47         0.86 o                         
  -4   7  17          5.24          5.26         0.84 o                         
  -3   7  17         29.85         29.57         0.97 o                         
  -2   7  17          6.53          7.57         0.67 o                         
  -1   7  17         91.16         90.23         2.24 o                         
   0   7  17          3.13          4.77         1.27 o                         
   1   7  17         23.23         26.70         1.07 o                         
   2   7  17         13.64         16.76         1.42 o                         
   3   7  17          0.46          0.32         0.70 o                         
   4   7  17         38.97         38.64         1.30 o                         
   5   7  17          3.11          2.72         0.80 o                         
   6   7  17         93.33         96.27         3.19 o                         
   7   7  17          0.08          0.45         1.06 o                         
   8   7  17          0.03         -0.10         1.51 o                         
  -9   8  17         35.85         36.49         2.28 o                         
  -8   8  17          4.62          4.83         1.35 o                         
  -7   8  17         62.75         63.73         1.96 o                         
  -6   8  17         20.92         22.28         1.27 o                         
  -5   8  17         91.91         88.74         3.84 o                         
  -4   8  17         16.47         19.30         1.19 o                         
  -3   8  17         12.05          9.36         1.03 o                         
  -2   8  17         28.33         33.79         1.31 o                         
  -1   8  17         21.17         21.24         1.15 o                         
   0   8  17         59.44         60.37         1.62 o                         
   1   8  17         15.40         14.07         0.93 o                         
   2   8  17         18.43         20.39         1.07 o                         
   3   8  17          8.01          7.69         0.98 o                         
   4   8  17         31.52         32.03         1.28 o                         
   5   8  17          2.51          2.32         0.81 o                         
   6   8  17          0.81          0.84         0.83 o                         
   7   8  17          2.21         -0.52         1.61 o                         
  -9   9  17         33.51         33.33         2.28 o                         
  -8   9  17         98.63         97.85         3.79 o                         
  -7   9  17          0.43          2.23         1.35 o                         
  -6   9  17          1.10         -1.25         1.51 o                         
  -5   9  17          4.55          6.59         1.45 o                         
  -4   9  17         12.02         13.03         1.71 o                         
  -3   9  17          9.03          9.19         1.56 o                         
  -1   9  17        154.17        160.55         3.48 o                         
   0   9  17         95.48         94.80         2.14 o                         
   1   9  17         23.96         26.24         1.49 o                         
   2   9  17          3.84          3.45         0.90 o                         
   3   9  17          2.48          1.83         0.87 o                         
   4   9  17         10.48          8.91         0.95 o                         
   5   9  17          0.20         -0.10         1.06 o                         
  -6  10  17          2.77          4.41         1.56 o                         
  -5  10  17         29.08         37.79         2.54 o                         
  -4  10  17         94.01         95.67         3.95 o                         
  -3  10  17        118.26        130.25         4.67 o                         
  -1  10  17          1.04          1.04         1.51 o                         
   0  10  17         13.11         11.38         2.65 o                         
   1  10  17         37.18         39.06         1.71 o                         
   2  10  17          8.63         10.03         1.23 o                         
   3  10  17         28.77         34.47         2.28 o                         
 -12   0  18         45.48         44.85         2.49 o                         
 -11   0  18         75.66         68.32         2.91 o                         
 -10   0  18         60.30         57.41         2.54 o                         
  -9   0  18         53.27         55.39         2.44 o                         
  -8   0  18         28.33         27.82         1.66 o                         
  -7   0  18         31.31         33.50         1.66 o                         
  -6   0  18         36.71         31.83         1.00 o                         
  -5   0  18        272.12        241.36         4.25 o                         
  -4   0  18        287.67        257.62         5.11 o                         
  -3   0  18         42.05         38.35         1.15 o                         
  -2   0  18        367.85        342.95         6.67 o                         
  -1   0  18       2798.35       2626.69        40.41 o                         
   0   0  18          7.19         10.02         0.73 o                         
   1   0  18        241.86        223.12         4.28 o                         
   2   0  18        310.19        309.39         7.84 o                         
   3   0  18          2.82          0.05         0.93 o                         
   4   0  18         36.16         28.81         1.76 o                         
   5   0  18        132.65        126.30         4.15 o                         
   6   0  18          2.65          3.22         1.19 o                         
   7   0  18         40.38         44.75         2.49 o                         
   8   0  18        499.92        499.39        12.67 o                         
   9   0  18         23.48         22.69         2.08 o                         
  10   0  18          9.39          6.70         1.82 o                         
 -14   1  18         11.18         11.69         1.28 o                         
 -13   1  18          4.44          4.17         1.08 o                         
 -12   1  18         61.53         60.68         2.86 o                         
 -11   1  18         41.55         50.35         2.49 o                         
 -10   1  18          0.73          2.49         1.25 o                         
  -9   1  18        271.35        261.69         6.96 o                         
  -8   1  18         32.48         33.90         1.82 o                         
  -7   1  18         57.56         52.75         1.33 o                         
  -6   1  18        599.37        569.57         7.59 o                         
  -5   1  18        619.46        575.35         8.44 o                         
  -4   1  18          0.24          1.17         0.67 o                         
  -3   1  18         36.84         28.17         0.82 o                         
  -2   1  18         17.40         20.12         0.72 o                         
  -1   1  18       1964.46       1893.95        24.00 o                         
   0   1  18        254.78        241.34         3.61 o                         
   1   1  18        605.87        563.47        10.76 o                         
   2   1  18         46.58         36.56         2.02 o                         
   3   1  18          5.91          6.19         0.77 o                         
   4   1  18          5.52          6.00         0.96 o                         
   5   1  18         44.82         38.35         2.15 o                         
   6   1  18         30.88         28.07         1.37 o                         
   7   1  18         14.03         13.45         1.19 o                         
   8   1  18        296.57        313.01         6.09 o                         
   9   1  18         10.95          9.68         1.25 o                         
  10   1  18          6.62          6.24         1.21 o                         
 -14   2  18         17.85         17.12         2.13 o                         
 -13   2  18         13.46         13.13         1.82 o                         
 -12   2  18         17.85         19.02         1.30 o                         
 -11   2  18          2.10          2.39         0.92 o                         
 -10   2  18         84.43         85.43         2.27 o                         
  -9   2  18         29.84         33.97         2.91 o                         
  -8   2  18         93.22         90.56         1.90 o                         
  -7   2  18        150.46        152.24         2.66 o                         
  -6   2  18          2.45          2.07         0.55 o                         
  -5   2  18         53.13         49.99         1.38 o                         
  -4   2  18         71.47         88.56         3.17 o                         
  -3   2  18         48.95         48.16         1.34 o                         
  -2   2  18         16.57         13.60         0.77 o                         
  -1   2  18        440.64        407.80         8.48 o                         
   0   2  18         23.47         14.50         0.87 o                         
   1   2  18         89.27         92.21         2.59 o                         
   2   2  18         43.19         31.26         1.20 o                         
   3   2  18         33.36         26.04         0.95 o                         
   4   2  18          6.43          6.08         0.68 o                         
   5   2  18          0.03          0.67         0.63 o                         
   6   2  18         73.82         69.96         2.44 o                         
   7   2  18         43.50         40.65         2.23 o                         
   8   2  18        152.78        147.30         3.53 o                         
   9   2  18         90.42         88.87         2.67 o                         
  10   2  18          9.99          8.72         1.87 o                         
 -13   3  18          0.81          1.28         0.99 o                         
 -12   3  18          0.30          1.49         0.95 o                         
 -11   3  18         20.17         19.75         1.21 o                         
 -10   3  18        331.20        335.63         6.13 o                         
  -9   3  18         97.05         93.04         2.91 o                         
  -8   3  18          2.61          2.40         0.55 o                         
  -7   3  18          2.27          2.47         0.65 o                         
  -6   3  18         41.59         38.87         1.03 o                         
  -5   3  18        114.90        111.45         1.97 o                         
  -4   3  18         37.17         26.16         0.83 o                         
  -3   3  18         14.68         16.12         0.70 o                         
  -2   3  18         73.05         70.45         1.43 o                         
  -1   3  18          0.85          2.39         0.55 o                         
   0   3  18         63.49         58.45         2.70 o                         
   1   3  18        319.14        276.27         6.85 o                         
   2   3  18         47.06         36.70         1.71 o                         
   3   3  18        272.28        248.52         4.62 o                         
   4   3  18         10.35          8.16         0.94 o                         
   5   3  18         34.92         32.54         1.58 o                         
   6   3  18          5.43          6.33         0.91 o                         
   7   3  18         19.49         19.62         1.66 o                         
   8   3  18         34.01         33.07         2.49 o                         
   9   3  18         81.19         82.12         3.79 o                         
 -13   4  18         36.14         38.61         3.89 o                         
 -12   4  18         14.96         14.37         3.37 o                         
 -11   4  18          0.25          0.60         0.88 o                         
 -10   4  18         12.80         12.77         1.56 o                         
  -9   4  18         76.47         71.52         2.05 o                         
  -8   4  18         53.87         53.33         1.30 o                         
  -7   4  18          0.08          0.16         0.77 o                         
  -6   4  18         24.97         25.57         0.89 o                         
  -5   4  18         87.50         86.48         1.66 o                         
  -4   4  18        114.07        108.74         1.94 o                         
  -3   4  18          7.15         12.40         0.65 o                         
  -2   4  18         16.67         18.28         0.75 o                         
  -1   4  18          0.27          0.31         0.45 o                         
   0   4  18        230.56        221.20         4.37 o                         
   1   4  18         68.18         67.98         3.58 o                         
   2   4  18        222.43        202.24         3.22 o                         
   3   4  18        105.25        107.86         2.43 o                         
   4   4  18         28.78         31.36         1.56 o                         
   5   4  18          1.54          0.88         1.14 o                         
   6   4  18          0.12         -0.10         1.25 o                         
   7   4  18         38.88         41.43         2.34 o                         
 -13   5  18         26.28         30.03         1.57 o                         
 -12   5  18          2.99          2.59         1.01 o                         
 -11   5  18          0.24         -0.04         0.93 o                         
 -10   5  18        111.42        111.87         3.95 o                         
  -9   5  18          3.18          3.27         0.65 o                         
  -8   5  18        179.02        176.60         2.98 o                         
  -7   5  18        102.88         95.95         1.85 o                         
  -6   5  18         43.08         46.85         1.20 o                         
  -5   5  18         53.34         52.83         1.55 o                         
  -4   5  18         30.35         27.09         0.74 o                         
  -3   5  18        118.81        129.02         2.21 o                         
  -2   5  18         81.42         82.33         1.97 o                         
  -1   5  18         41.33         33.50         1.34 o                         
   0   5  18         23.03         22.74         1.66 o                         
   1   5  18         11.40          7.79         1.30 o                         
   2   5  18          9.86         10.47         0.99 o                         
   3   5  18         23.36         25.12         1.30 o                         
   4   5  18         66.94         62.53         2.01 o                         
   5   5  18        178.58        174.78         3.87 o                         
   6   5  18          1.73          2.14         0.97 o                         
   7   5  18          0.16         -0.20         0.97 o                         
   8   5  18          2.70          2.37         1.06 o                         
 -12   6  18         17.28         17.34         1.92 o                         
 -11   6  18          2.29          2.65         1.45 o                         
 -10   6  18          9.16          8.93         1.61 o                         
  -9   6  18         61.91         62.39         1.92 o                         
  -8   6  18         20.71         20.29         1.53 o                         
  -7   6  18        235.86        235.19         4.57 o                         
  -6   6  18          4.99          4.88         0.83 o                         
  -5   6  18          2.39          2.25         0.77 o                         
  -4   6  18         86.22         78.76         4.28 o                         
  -3   6  18         84.59         83.97         1.70 o                         
  -2   6  18         97.75        101.97         2.31 o                         
  -1   6  18         51.25         53.81         3.06 o                         
   0   6  18          0.10          0.26         1.04 o                         
   1   6  18          1.19          2.22         0.86 o                         
   2   6  18          9.52          6.13         1.19 o                         
   3   6  18        105.51        101.31         3.43 o                         
   4   6  18         78.96         80.41         2.38 o                         
   5   6  18          6.76          6.80         1.06 o                         
   6   6  18         45.82         48.28         1.92 o                         
   7   6  18         26.12         26.77         1.57 o                         
   8   6  18          3.57          2.34         0.86 o                         
 -10   7  18         14.54         20.19         1.87 o                         
  -9   7  18          0.76          0.84         0.90 o                         
  -8   7  18         25.64         25.38         1.92 o                         
  -7   7  18          5.17          7.27         0.99 o                         
  -6   7  18        283.89        287.83         5.43 o                         
  -5   7  18          0.00         -0.62         1.04 o                         
  -4   7  18          0.91          1.79         0.81 o                         
  -3   7  18          3.91          3.80         0.61 o                         
  -2   7  18          8.52          9.89         0.75 o                         
  -1   7  18        121.16        118.50         2.66 o                         
   0   7  18         29.49         28.40         1.30 o                         
   1   7  18         62.72         67.26         1.66 o                         
   2   7  18         71.26         76.38         1.81 o                         
   3   7  18        149.04        148.68         2.79 o                         
   4   7  18          0.17          0.42         0.73 o                         
   5   7  18         19.22         20.82         1.10 o                         
   6   7  18         63.18         58.76         1.70 o                         
   7   7  18         15.13         14.62         2.70 o                         
  -9   8  18         14.98         12.15         1.66 o                         
  -8   8  18          0.00          0.47         1.30 o                         
  -7   8  18          4.44          5.41         0.99 o                         
  -6   8  18         52.45         58.90         1.92 o                         
  -5   8  18         85.83         89.21         2.42 o                         
  -4   8  18         15.70         17.75         1.84 o                         
  -3   8  18        210.41        205.25         4.26 o                         
  -2   8  18          7.29          6.75         1.43 o                         
  -1   8  18          3.44          4.36         1.27 o                         
   0   8  18          6.04          5.96         0.80 o                         
   1   8  18         85.82         89.81         2.30 o                         
   2   8  18          0.05          0.59         0.75 o                         
   3   8  18          6.22          6.97         1.04 o                         
   4   8  18         38.85         39.21         1.41 o                         
   5   8  18         11.83         11.23         0.96 o                         
   6   8  18          0.97          0.43         0.87 o                         
  -8   9  18         14.88         17.29         2.02 o                         
  -7   9  18         16.02         14.17         1.87 o                         
  -6   9  18         24.94         24.81         2.08 o                         
  -5   9  18         25.56         25.07         2.02 o                         
  -4   9  18          0.69         -0.62         1.30 o                         
  -3   9  18         96.52         98.01         3.84 o                         
  -2   9  18         10.47          9.57         1.13 o                         
  -1   9  18         60.66         64.80         2.01 o                         
   0   9  18          6.04          5.82         0.85 o                         
   1   9  18          8.96          9.37         0.96 o                         
   2   9  18          1.47          1.02         0.97 o                         
   3   9  18        109.78        119.16         2.65 o                         
   4   9  18        121.25        122.19         2.56 o                         
   5   9  18          0.08          0.10         1.71 o                         
  -5  10  18          1.42          1.51         1.40 o                         
  -4  10  18          2.97          2.54         1.45 o                         
  -3  10  18          0.61         -0.83         1.51 o                         
   0  10  18         14.73         17.82         2.13 o                         
   1  10  18          2.24          2.11         1.06 o                         
   2  10  18         23.56         25.38         2.08 o                         
 -14   1  19          3.54          2.80         1.56 o                         
 -13   1  19         19.43         19.85         1.37 o                         
 -12   1  19          1.31          2.23         1.35 o                         
 -11   1  19         32.32         33.90         2.13 o                         
 -10   1  19          0.23         -0.52         1.14 o                         
  -9   1  19         13.97         15.31         1.45 o                         
  -8   1  19          0.57         -0.16         1.04 o                         
  -7   1  19         14.14         12.16         0.80 o                         
  -6   1  19        108.20        106.37         2.31 o                         
  -5   1  19          2.06          1.84         0.47 o                         
  -4   1  19          9.25          6.11         0.54 o                         
  -3   1  19         14.60          7.23         0.88 o                         
  -2   1  19         63.09         47.82         1.15 o                         
  -1   1  19        335.86        324.05         4.66 o                         
   0   1  19         21.52         23.92         0.85 o                         
   1   1  19         32.87         31.32         1.03 o                         
   2   1  19         70.04         63.42         1.45 o                         
   3   1  19         14.67         11.85         0.89 o                         
   4   1  19         12.02         10.49         0.95 o                         
   5   1  19         56.55         58.83         1.87 o                         
   6   1  19          3.21          3.87         0.93 o                         
   7   1  19         69.67         70.41         2.98 o                         
   8   1  19         26.10         31.17         1.67 o                         
   9   1  19          2.36          2.54         1.12 o                         
  10   1  19         14.66         14.78         1.38 o                         
 -13   2  19          3.21          3.76         1.06 o                         
 -12   2  19          2.95          2.75         1.43 o                         
 -11   2  19         13.82         14.49         1.14 o                         
 -10   2  19         13.18         13.41         1.10 o                         
  -9   2  19         48.30         50.31         1.65 o                         
  -8   2  19          1.51          1.85         1.82 o                         
  -7   2  19          0.36          0.51         0.59 o                         
  -6   2  19         25.20         23.01         0.97 o                         
  -5   2  19         33.45         31.47         1.12 o                         
  -4   2  19         99.13         76.80         1.82 o                         
  -3   2  19         56.08         57.03         1.50 o                         
  -2   2  19        223.33        230.64         4.64 o                         
  -1   2  19         80.20         82.96         1.65 o                         
   0   2  19          0.49         -0.24         0.48 o                         
   1   2  19        212.50        213.30         4.94 o                         
   2   2  19          0.34          0.62         0.64 o                         
   3   2  19         15.38         16.16         1.14 o                         
   4   2  19         62.11         64.19         1.56 o                         
   5   2  19          2.42          3.41         0.69 o                         
   6   2  19        150.58        154.77         3.54 o                         
   7   2  19        403.26        407.97         7.49 o                         
   8   2  19         18.60         19.61         1.38 o                         
   9   2  19         34.76         35.82         2.60 o                         
 -13   3  19          8.20         10.30         1.21 o                         
 -12   3  19          0.10         -1.03         1.03 o                         
 -11   3  19          1.29          1.41         1.76 o                         
 -10   3  19        143.02        148.78         3.30 o                         
  -9   3  19          2.86          2.39         0.81 o                         
  -8   3  19        250.09        254.41         3.96 o                         
  -7   3  19         36.87         34.00         1.03 o                         
  -6   3  19         14.45         16.09         0.75 o                         
  -5   3  19         15.17         21.14         0.96 o                         
  -4   3  19         24.96         34.32         1.27 o                         
  -3   3  19        106.54        102.34         1.88 o                         
  -2   3  19        442.20        446.36         7.50 o                         
  -1   3  19         73.02         79.45         1.90 o                         
   0   3  19        169.59        177.33         5.32 o                         
   1   3  19        108.74        103.25         2.34 o                         
   2   3  19        124.17        124.43         3.74 o                         
   3   3  19          1.37          3.22         0.78 o
[truncated: 118,423 more chars]
